# Supplementary material for: Immune alterations and overexpression of CTCF in endometrial carcinoma: insights from molecular subtyping
Source: Cancer Cell Int. 2024 Dec 2;24:392. doi: 10.1186/s12935-024-03576-y (PMC11613940; doi:10.1186/s12935-024-03576-y)
Supplement: Supplementary file 4 — Additional file 4. [file 12935_2024_3576_MOESM4_ESM.xlsx]

## Sheet: The results of the immune score
Sample	StromalScore	ImmuneScore	ESTIMATEScore	TumorPurity
TCGA-AX-A06J-01A	15113.8	20109	35222.8	0.873768
TCGA-EY-A214-01A	19320.2	21213.6	40533.9	0.963315
TCGA-AX-A05T-01A	18730.9	19352.7	38083.6	0.996134
TCGA-BG-A0M8-01A	21868.7	23591.7	45460.4	0.544625
TCGA-BG-A0LX-01A	19963.2	20205.2	40168.4	0.97632
TCGA-EY-A5W2-01A	18616.2	20131.7	38747.9	0.999954
TCGA-D1-A2G0-01A	16325.7	20271.9	36597.6	0.953517
TCGA-B5-A0KB-01B	19786.8	21875	41661.8	0.905911
TCGA-A5-A0G1-01A	18898.3	24391.3	43289.7	0.779944
TCGA-EO-A3KW-01A	18374.4	20666.6	39040.9	0.998619
TCGA-AP-A1DK-01A	19099.8	21073.3	40173.1	0.97617
TCGA-D1-A160-01A	19222	21256.8	40478.8	0.965452
TCGA-AX-A1C7-01A	16170.5	17521.1	33691.5	0.743389
TCGA-FI-A2D4-01A	18449.4	18349.1	36798.6	0.96199
TCGA-B5-A11X-01A	20718.9	21712.7	42431.6	0.852386
TCGA-AP-A1DQ-01A	18411.8	18943.7	37355.6	0.981079
TCGA-BS-A0V4-01A	16618.4	19118.3	35736.7	0.907933
TCGA-DF-A2L0-01A	18106.3	20628.7	38735	0.999971
TCGA-BK-A6W3-01A	19201.9	21331.8	40533.7	0.963322
TCGA-AJ-A3OJ-01A	19443.8	20716.5	40160.3	0.976576
TCGA-FI-A2EU-01A	15795.1	17063.8	32858.8	0.656292
TCGA-AX-A3FS-01A	19119.1	19505	38624.1	0.999963
TCGA-D1-A17R-01A	19191.1	19065.9	38257	0.998047
TCGA-DF-A2KZ-01A	19905.7	20762.2	40667.9	0.957851
TCGA-AJ-A5DW-01A	19302.1	19313.6	38615.6	0.999951
TCGA-EY-A1GH-01A	18224.7	19665.4	37890.1	0.993236
TCGA-AP-A05A-01A	16973.7	16785.9	33759.6	0.750036
TCGA-B5-A0K1-01A	16270.5	18079.6	34350	0.804472
TCGA-BG-A0MS-01A	18718.8	19852.1	38570.8	0.999865
TCGA-E6-A1LZ-01A	16753.2	20016.9	36770.2	0.960844
TCGA-B5-A11E-01A	18050	18974.4	37024.3	0.970511
TCGA-B5-A5OE-01A	17140.2	18271.9	35412.1	0.886945
TCGA-KP-A3W0-01A	19411.2	20942.5	40353.7	0.970074
TCGA-AJ-A3EM-01A	17741.2	16353.2	34094.4	0.781617
TCGA-BG-A0YV-01A	17411.1	17711	35122.1	0.866483
TCGA-AP-A1DR-01A	17817	19212.2	37029.2	0.970682
TCGA-AP-A0LG-01A	17373.8	18398.3	35772.1	0.910101
TCGA-BG-A186-01A	19328.2	19984.8	39313	0.995725
TCGA-AX-A1CK-01A	16542.3	16415.7	32958.1	0.667211
TCGA-AX-A2HC-01A	16997.6	17274.7	34272.3	0.797644
TCGA-A5-A0GP-01A	18110.7	19227.7	37338.3	0.980587
TCGA-B5-A11P-01B	15733.4	17522.4	33255.9	0.699124
TCGA-EY-A2OQ-01A	18554.3	19125.1	37679.4	0.98917
TCGA-DF-A2KR-01A	16435.6	20249.1	36684.6	0.95729
TCGA-FI-A3PV-01A	16746.3	17217.5	33963.8	0.769522
TCGA-AJ-A3BH-01A	19343	20351	39694	0.989005
TCGA-A5-A0R7-01A	20808.1	20970.2	41778.4	0.898533
TCGA-AJ-A2QK-01A	20225.8	21918.3	42144.1	0.873685
TCGA-D1-A0ZR-01A	17039	17983.4	35022.4	0.859085
TCGA-5B-A90C-01A	18113.2	18365.3	36478.5	0.948106
TCGA-A5-A0GU-01A	18848.1	20382.7	39230.8	0.996768
TCGA-A5-A1OF-01A	18608.2	22769.1	41377.4	0.922796
TCGA-AX-A1CE-01A	16856.8	18358.5	35215.3	0.873229
TCGA-EY-A215-01A	16045.1	19626.1	35671.2	0.903862
TCGA-EY-A1GT-01A	19296.6	18688.8	37985.4	0.994763
TCGA-BS-A0UM-01A	18446.6	22116.4	40562.9	0.962162
TCGA-B5-A1MW-01A	16967	17533.3	34500.3	0.817377
TCGA-AX-A0IW-01A	17374.5	18541.9	35916.4	0.918671
TCGA-EY-A2ON-01A	18195.5	19814.1	38009.6	0.99512
TCGA-B5-A11G-01A	18069.1	19988.3	38057.3	0.995787
TCGA-QS-A5YR-01A	19077.8	21265.3	40343.1	0.970451
TCGA-BS-A0U5-01A	18078.8	18428.1	36506.9	0.949419
TCGA-SL-A6J9-01A	18228.3	22994.2	41222.5	0.931318
TCGA-BS-A0UJ-01A	17633.3	20473.4	38106.7	0.996426
TCGA-AX-A1C8-01A	17546	17425.8	34971.9	0.855267
TCGA-B5-A0JT-01A	18494.1	19510	38004.1	0.99504
TCGA-B5-A11L-01B	20302.5	21796.7	42099.2	0.876877
TCGA-EO-A1Y8-01A	17185.2	18035.8	35221	0.873639
TCGA-B5-A5OC-01A	21399	22628	44026.9	0.70778
TCGA-AJ-A2QL-01A	18517.1	21381	39898.1	0.984132
TCGA-JU-AAVI-01A	18763.7	22230.5	40994.3	0.942994
TCGA-B5-A1MZ-01A	19759.8	20876.9	40636.7	0.959153
TCGA-AX-A06L-01A	19767.8	20580.5	40348.4	0.970264
TCGA-AP-A0LF-01A	17597.7	23293.9	40891.7	0.947899
TCGA-EY-A549-01A	16974.8	19236.2	36211	0.934891
TCGA-B5-A11U-01A	21824.2	20158.5	41982.6	0.884971
TCGA-B5-A11W-01A	18662.1	19250.2	37912.3	0.99361
TCGA-B5-A0JS-01A	19369.2	21444.1	40813.2	0.951503
TCGA-AX-A06B-01A	20520	20375.4	40895.3	0.947726
TCGA-D1-A163-01A	19617.7	20256.9	39874.6	0.984739
TCGA-D1-A3JP-01A	19552.4	21658.6	41211.1	0.931926
TCGA-D1-A16V-01A	18765.2	20702.3	39467.5	0.993375
TCGA-DF-A2KV-01A	17099.3	21091.9	38191.2	0.997397
TCGA-EY-A1GS-01A	16204.3	19138	35342.3	0.882165
TCGA-AP-A1E0-01A	19053.3	19207.4	38260.7	0.99808
TCGA-BS-A0UT-01A	18310.1	18180.5	36490.5	0.948665
TCGA-A5-A0GI-01A	18208.3	19467.6	37675.9	0.989096
TCGA-BG-A0VX-01A	19512.8	21502.9	41015.8	0.941939
TCGA-A5-A1OG-01A	17173.4	20227.4	37400.8	0.982343
TCGA-D1-A174-01A	20280.9	22679.4	42960.3	0.809274
TCGA-B5-A3F9-01A	19013.9	19839.8	38853.8	0.999685
TCGA-EY-A1GV-01A	18467.8	20381.4	38849.2	0.999702
TCGA-FI-A2EW-01A	16839.1	18419.1	35258.2	0.876281
TCGA-D1-A17H-01A	20418	20611.4	41029.4	0.941265
TCGA-AP-A1DM-01A	18181	18967.9	37148.8	0.974754
TCGA-B5-A11N-01A	20305	23477.5	43782.5	0.732667
TCGA-AP-A0LJ-01A	18309	20803.9	39112.9	0.998009
TCGA-A5-A0GE-01A	19592.5	19410.1	39002.6	0.998899
TCGA-D1-A2G7-01A	18009.3	17525.5	35534.7	0.895113
TCGA-EO-A1Y7-01A	16256.8	18937.9	35194.7	0.871756
TCGA-B5-A121-01A	17960.9	19008.2	36969.1	0.968523
TCGA-BG-A0M0-01A	16754.5	17032.6	33787.1	0.752702
TCGA-BK-A6W4-01A	20071.5	19551.1	39622.5	0.990502
TCGA-A5-A2K2-01A	16375.4	18152.3	34527.8	0.819691
TCGA-BK-A13B-01A	18049.8	20162.3	38212.2	0.997614
TCGA-AP-A05N-01A	19262.6	18307.3	37569.9	0.986684
TCGA-A5-A0G5-01A	20512.9	24280	44792.9	0.624051
TCGA-EO-A2CH-01A	16324	18667.1	34991.2	0.85673
TCGA-AX-A3FV-01A	16137.5	18170	34307.5	0.80075
TCGA-AX-A3FX-01A	18942.3	19728.5	38670.8	0.999998
TCGA-B5-A0K7-01A	18961.5	21109.5	40071	0.979313
TCGA-AJ-A3BD-01A	17519.6	20520.3	38039.9	0.995549
TCGA-D1-A16J-01A	18752	21515.2	40267.2	0.973079
TCGA-EO-A3AS-01A	19019.8	19531.9	38551.6	0.999814
TCGA-AX-A2HF-01A	16034.8	19222.8	35257.6	0.876242
TCGA-A5-A0R6-01A	19228.8	19421.6	38650.4	0.999989
TCGA-AX-A06F-01A	19427.9	21380.9	40808.8	0.951704
TCGA-BG-A0VT-01A	19896.7	19534.4	39431.1	0.993974
TCGA-D1-A176-01A	17575.2	19605	37180.1	0.97577
TCGA-AX-A0J0-01A	17755.7	18860.4	36616	0.95433
TCGA-AJ-A3QS-01A	18756.1	21179.3	39935.4	0.983146
TCGA-D1-A17D-01A	18460.3	20995.5	39455.7	0.993572
TCGA-FI-A2D2-01A	19059.1	19515.8	38574.9	0.999874
TCGA-A5-A0GX-01A	20449.9	20858.1	41308	0.926671
TCGA-BG-A0M7-01A	18864.3	20692.5	39556.7	0.991784
TCGA-EY-A3L3-01A	16395.1	16974.7	33369.7	0.710976
TCGA-EY-A1GE-01A	19007.5	20644.3	39651.7	0.989904
TCGA-AX-A0IU-01A	16988.5	18142.2	35130.7	0.867111
TCGA-A5-A0R8-01A	19424	21309.2	40733.1	0.955054
TCGA-DI-A2QU-01A	17669.9	18485.4	36155.3	0.931956
TCGA-D1-A15W-01A	19092.4	20559.4	39651.8	0.989902
TCGA-B5-A0JN-01A	17243.3	17662.6	34906	0.850213
TCGA-EO-A3AU-01A	19479.3	20705.8	40185.1	0.975787
TCGA-EY-A548-01A	18423.7	20095.7	38519.4	0.999712
TCGA-B5-A11I-01A	18943.4	22277.9	41221.3	0.931379
TCGA-AX-A1CP-01A	18758.8	19112.7	37871.5	0.992916
TCGA-BK-A0CC-01A	18271.4	18305	36576.3	0.952573
TCGA-DI-A1BU-01A	18505.2	19588.8	38094	0.996267
TCGA-AJ-A3TW-01A	17984.7	22321.7	40306.4	0.971736
TCGA-BG-A18B-01A	17934.7	20695.5	38630.2	0.99997
TCGA-EO-A3B0-01A	19884.7	20164.1	40048.8	0.979967
TCGA-B5-A11F-01A	18749.6	18796.6	37546.1	0.986111
TCGA-AX-A0J1-01A	18670.3	20023.3	38693.6	0.999999
TCGA-QF-A5YT-01A	18131.9	18436.6	36568.5	0.952221
TCGA-B5-A1N2-01A	19346.6	19274.4	38620.9	0.999959
TCGA-EY-A1GF-01A	18577.5	19421.7	37999.1	0.994968
TCGA-AJ-A3NG-01A	18263.2	17447	35710.1	0.906293
TCGA-AX-A2H8-01A	17527.2	19493.2	37020.4	0.970373
TCGA-EC-A1NJ-01A	20487.5	21623.1	42110.6	0.876069
TCGA-AX-A2H7-01A	17475.7	18351	35826.7	0.913391
TCGA-A5-A0VP-01A	17061.4	19851.9	36913.4	0.966456
TCGA-D1-A17Q-01A	18186.2	17997.5	36183.7	0.933462
TCGA-DI-A2QY-01A	17206.7	17331.4	34538.1	0.820559
TCGA-AP-A1DO-01A	14554.4	18413	32967.4	0.668231
TCGA-BG-A0LW-01A	17472.3	19431.1	36903.4	0.966078
TCGA-D1-A1NS-01A	17253.7	19622.9	36876.6	0.965054
TCGA-DF-A2KN-01A	19924.5	22298.1	42222.5	0.868028
TCGA-BG-A220-01A	16079.6	17127.6	33207.2	0.694002
TCGA-D1-A2G5-01A	16794.4	17625.9	34420.3	0.810552
TCGA-D1-A165-01A	18819.6	18301.9	37121.4	0.973848
TCGA-EY-A212-01A	17023.8	18093.1	35116.9	0.866103
TCGA-AJ-A5DV-01A	17659.9	20422.5	38082.4	0.996118
TCGA-EY-A1GP-01A	19674.1	19641.5	39315.6	0.99569
TCGA-BG-A0W1-01A	17085.2	19089.9	36175.2	0.933012
TCGA-BG-A2AD-01A	18158.6	16533	34691.6	0.833228
TCGA-AP-A0LT-01A	16014.9	18681.9	34696.9	0.833657
TCGA-BG-A0RY-01A	18046.3	20109.1	38155.4	0.997004
TCGA-BS-A0TE-01A	17832.3	19795.9	37628.2	0.988039
TCGA-BS-A0V7-01A	20697.2	22164.7	42861.9	0.817679
TCGA-BK-A56F-01A	19671.9	19517.3	39189.2	0.997239
TCGA-AX-A2HD-01A	17960.8	19204.4	37165.1	0.975286
TCGA-SL-A6JA-01A	15902.6	17624	33526.6	0.726985
TCGA-D1-A17A-01A	19041.3	19947.1	38988.4	0.998995
TCGA-AX-A0IS-01A	18570.6	19108.7	37679.3	0.989169
TCGA-D1-A15V-01A	18317.2	19606.6	37923.7	0.993797
TCGA-PG-A916-01A	17717.5	19294.4	37011.9	0.97007
TCGA-AJ-A3NH-01A	17916.7	17154.3	35070.9	0.862711
TCGA-AJ-A3BF-01A	17996.4	18665.3	36661.7	0.956311
TCGA-QS-A8F1-01A	17775.9	18074.3	35850.2	0.914792
TCGA-D1-A161-01A	17815	19550.9	37365.9	0.981374
TCGA-BS-A0U9-01B	15894.4	17780.8	33675.2	0.741784
TCGA-EY-A1GC-01A	17681.3	22039.8	39721.1	0.98841
TCGA-AJ-A3EL-01A	19678.6	20961.8	40640.4	0.959
TCGA-AX-A3G4-01A	20124.6	18114.6	38239.2	0.99788
TCGA-B5-A3FD-01A	18571.8	18714.6	37286.4	0.979064
TCGA-SJ-A6ZI-01A	19410.2	22299.3	41709.5	0.902922
TCGA-B5-A3S1-01A	18411.8	19682.4	38094.2	0.996269
TCGA-KJ-A3U4-01A	17916.5	20792	38708.5	0.999993
TCGA-EO-A3B1-01A	19982.5	21450.3	41432.7	0.919634
TCGA-EY-A2OO-01A	17417.5	17805.9	35223.4	0.873813
TCGA-AJ-A3I9-01A	17453.5	17953.3	35406.8	0.886583
TCGA-AP-A053-01A	18061.5	18160.9	36222.4	0.935482
TCGA-BG-A0MI-01A	17840	20164.9	38004.9	0.995052
TCGA-D1-A177-01A	16276.7	16940.1	33216.8	0.695011
TCGA-FI-A2F9-01A	17690.8	16229	33919.8	0.765377
TCGA-BG-A0M3-01A	16938.6	18715.6	35654.3	0.902797
TCGA-BS-A0UV-01A	18106.2	19134.6	37240.8	0.977679
TCGA-D1-A16Y-01A	17067.4	17602	34669.4	0.831422
TCGA-A5-A0R9-01A	19788.7	20418.1	40206.8	0.975084
TCGA-BK-A26L-01A	20590.9	19465.1	40056	0.979757
TCGA-D1-A0ZZ-01A	16532	16738.1	33270.1	0.700623
TCGA-A5-A0GD-01A	16876.6	20408.6	37285.2	0.979028
TCGA-AP-A05J-01A	16055.1	17144.8	33199.8	0.693222
TCGA-4E-A92E-01A	19411.6	21139.5	40551.1	0.962634
TCGA-BG-A18A-01A	20091.9	20017.7	40109.7	0.978148
TCGA-D1-A162-01A	18332.8	19441.9	37774.7	0.991127
TCGA-KP-A3VZ-01A	16130	16846.4	32976.3	0.669207
TCGA-EC-A24G-01A	20284.1	20613	40897.1	0.947644
TCGA-AX-A1C4-01A	16423.8	16900.8	33324.7	0.70631
TCGA-AX-A3G1-01A	18545.9	21452.6	39998.6	0.981409
TCGA-EY-A1G7-01A	17321	17406.5	34727.4	0.836125
TCGA-BG-A0M4-01A	18773.4	19836.6	38610.1	0.999943
TCGA-QS-A744-01A	18131.1	16525.4	34656.4	0.830363
TCGA-AX-A2IO-01A	19530.1	18928.1	38458.2	0.999456
TCGA-FI-A2D6-01A	18303	21106.6	39409.6	0.994316
TCGA-A5-A0G3-01A	16309.8	16330.4	32640.1	0.631736
TCGA-AX-A3GB-01A	19029.9	20307.1	39337	0.995394
TCGA-PG-A914-01A	17625.6	19983.7	37609.2	0.987607
TCGA-BK-A0C9-01A	19023.7	20678.3	39702	0.988831
TCGA-BS-A0U8-01A	18598.3	18749	37347.3	0.980845
TCGA-EO-A22R-01A	19062.9	19703.4	38766.3	0.999925
TCGA-B5-A11Q-01A	15851	16523.6	32374.6	0.601047
TCGA-B5-A11O-01A	20115.9	20844.8	40960.8	0.944617
TCGA-AJ-A3NE-01A	18925.9	20677.4	39603.3	0.990887
TCGA-EY-A1GM-01A	16658.2	16880.6	33538.7	0.728203
TCGA-D1-A0ZS-01A	18666.9	18712.3	37379.1	0.981744
TCGA-EY-A547-01A	15173.7	17446.2	32619.9	0.629428
TCGA-AX-A3G7-01A	18068.6	20199.4	38267.9	0.998146
TCGA-D1-A16X-01A	18928.2	22197.6	41125.8	0.936393
TCGA-DI-A0WH-01A	16634.8	18539.5	35174.3	0.870284
TCGA-EY-A2OM-01A	19165.6	19375.2	38540.8	0.999783
TCGA-D1-A17B-01A	20980.7	23189.6	44170.3	0.692759
TCGA-AJ-A2QM-01A	17239.6	17173.3	34412.9	0.80992
TCGA-BG-A0MA-01A	19196.7	19013.1	38209.8	0.99759
TCGA-AP-A1E4-01A	17420.7	15878.5	33299.2	0.703656
TCGA-AJ-A2QO-01A	17813.9	19125.6	36939.5	0.967434
TCGA-D1-A17T-01A	17521.4	20004.1	37525.5	0.985604
TCGA-AP-A056-01A	20959.9	20893.6	41853.5	0.89364
TCGA-BS-A0U7-01A	20181.8	21039.6	41221.4	0.931376
TCGA-A5-AB3J-01A	21276.1	20588.7	41864.7	0.892897
TCGA-B5-A0JX-01A	19626.6	20949.9	40576.5	0.961619
TCGA-D1-A16I-01A	18432.4	18498.1	36930.4	0.967095
TCGA-QS-A5YQ-01A	18286.7	20819.2	39105.9	0.998072
TCGA-AX-A062-01A	18296	17793.5	36089.5	0.928415
TCGA-BG-A0MC-01A	18837.1	21238.6	40075.6	0.979176
TCGA-D1-A0ZN-01A	19911.4	20164.1	40075.5	0.979179
TCGA-EY-A4KR-01A	19681.1	22127.1	41808.2	0.896603
TCGA-A5-A7WK-01A	17573.3	18396.8	35970.2	0.921762
TCGA-AJ-A23M-01A	18345	18789.5	37134.4	0.97428
TCGA-AJ-A3IA-01A	21054.2	20784.8	41838.9	0.894594
TCGA-BK-A0CB-01A	21034.5	20424.7	41459.2	0.918103
TCGA-B5-A0JU-01B	16732.9	17818.5	34551.4	0.821671
TCGA-D1-A16B-01A	19518.1	20578.2	40096.3	0.978554
TCGA-AX-A1CF-01A	17831	18798.3	36629.2	0.954906
TCGA-A5-A0GA-01A	19071.7	19695	38766.7	0.999924
TCGA-SJ-A6ZJ-01A	18556.9	18980	37536.8	0.985883
TCGA-AX-A3FT-01A	19254.9	23173.3	42428.2	0.852642
TCGA-AP-A0LD-01A	17906.6	17888.8	35795.3	0.911509
TCGA-EY-A1GQ-01A	19385.1	18854.8	38239.9	0.997887
TCGA-AP-A052-01A	19484.3	19556.6	39040.9	0.998619
TCGA-A5-A0RA-01A	17468.1	19539.3	37007.4	0.969909
TCGA-EY-A1GW-01A	17015.4	18273.3	35288.7	0.878431
TCGA-AP-A0LL-01A	18397.2	19344.3	37741.5	0.990467
TCGA-EY-A72D-01A	17900.9	17963.1	35864	0.915609
TCGA-B5-A11V-01A	18504.5	18778.8	37283.3	0.978972
TCGA-EY-A2OP-01A	16207.9	18388.5	34596.4	0.825422
TCGA-BS-A0TD-01A	17842.5	19566.3	37408.9	0.982565
TCGA-B5-A11J-01A	18302.5	19831.9	38134.4	0.996761
TCGA-BG-A0MK-01A	18860.1	19372.7	38232.8	0.997819
TCGA-AX-A3G3-01A	19653.4	22620.7	42274	0.864249
TCGA-FI-A2D0-01A	18584.5	19208	37792.6	0.991473
TCGA-AJ-A23O-01A	19837.1	21575.5	41412.6	0.920793
TCGA-AJ-A3EK-01A	20220.3	21336.5	41556.8	0.912329
TCGA-BK-A13C-01A	17339	18431.7	35770.7	0.910015
TCGA-BG-A0VZ-01A	19286.3	20609.5	39895.8	0.984192
TCGA-D1-A0ZQ-01A	20626.3	19305.7	39932	0.983238
TCGA-A5-A0GG-01A	20014.1	20253.7	40267.8	0.973058
TCGA-A5-A0GN-01A	19591.5	21877.9	41469.4	0.917509
TCGA-D1-A16Q-01A	19453.6	20676.1	40129.7	0.977533
TCGA-D1-A17M-01A	18343.2	19726.6	38069.9	0.995954
TCGA-FI-A2F8-01A	19159.7	19545.2	38704.9	0.999995
TCGA-AX-A06H-01A	21033.8	23509.2	44543	0.652289
TCGA-AP-A0L9-01A	15888.8	17800.1	33688.9	0.743131
TCGA-A5-A7WJ-01A	15622.3	17597.2	33219.5	0.695298
TCGA-AX-A1CI-01A	16649.9	18386.7	35036.6	0.860154
TCGA-D1-A1NU-01A	17947.9	19739.1	37687	0.989334
TCGA-H5-A2HR-01A	16884.6	19819.9	36704.5	0.95813
TCGA-AX-A1CR-01A	18356.7	19836.7	38193.3	0.997419
TCGA-DI-A1NO-01A	15369.7	16528.8	31898.5	0.543774
TCGA-E6-A8L9-01A	19859.2	20434.5	40293.6	0.972178
TCGA-A5-A0G9-01A	18156	20158.6	38314.6	0.998539
TCGA-EO-A3AV-01A	19525.5	22784.8	42310.3	0.861559
TCGA-BG-A2L7-01A	19603.6	21394.9	40998.5	0.942786
TCGA-A5-A2K5-01A	18461.3	20027.4	38488.7	0.999594
TCGA-B5-A1MR-01A	19827	24315.7	44142.6	0.695681
TCGA-BK-A139-01A	19348.1	21400.1	40748.2	0.954398
TCGA-AX-A3G6-01A	16323.8	19670.7	35994.5	0.92314
TCGA-BG-A0MG-01A	16994.2	19858.7	36852.9	0.96414
TCGA-E6-A1LX-01A	16248.1	18142.1	34390.2	0.80796
TCGA-BS-A0WQ-01A	17057.6	18130.6	35188.2	0.871283
TCGA-EY-A1GD-01A	17869.7	19088.9	36958.6	0.968138
TCGA-BG-A0VW-01A	19140.7	20944.1	40084.8	0.9789
TCGA-AP-A1E3-01A	20557.5	19235.5	39793	0.986753
TCGA-K6-A3WQ-01A	17732.1	18068.9	35801	0.911852
TCGA-D1-A17L-01A	17852	21287.8	39139.8	0.997751
TCGA-D1-A3JQ-01A	18776	19477.3	38253.4	0.998013
TCGA-AX-A05Y-01A	16614.8	17770.6	34385.4	0.80754
TCGA-D1-A1NX-01A	17767.7	18584.1	36351.8	0.942026
TCGA-PG-A7D5-01A	17994.8	17817.7	35812.5	0.912543
TCGA-AX-A063-01A	19970.4	22436	42406.4	0.854316
TCGA-EY-A54A-01A	19601	20906.1	40507.2	0.964359
TCGA-FI-A2EX-01A	17392.3	19216.6	36608.9	0.954015
TCGA-AP-A0LH-01A	17204.9	19034	36239	0.93634
TCGA-A5-A2K3-01A	20572	25922.6	46494.7	0.411516
TCGA-AJ-A3NF-01A	21572	21375.5	42947.5	0.810381
TCGA-BG-A0M2-01A	18265.6	19857.4	38122.9	0.996624
TCGA-AP-A1DP-01A	16699.5	17983.7	34683.2	0.832546
TCGA-D1-A1O0-01A	17215.3	18130.5	35345.9	0.88241
TCGA-EO-A2CG-01A	19109.8	18171.8	37281.5	0.978918
TCGA-DF-A2KS-01A	18034.1	20784.7	38818.8	0.999801
TCGA-AJ-A3BG-01A	15993.3	19100.7	35094	0.864418
TCGA-A5-A0VQ-01A	18458.4	20144.3	38602.6	0.999931
TCGA-B5-A3FA-01A	17875.1	19257.6	37132.7	0.974222
TCGA-B5-A11H-01A	19571.5	21524.2	41095.8	0.93793
TCGA-D1-A1NW-01A	17659.7	19374.4	37034	0.970853
TCGA-B5-A3FB-01A	16951.9	19307.5	36259.4	0.93739
TCGA-D1-A17C-01A	21201.7	20793.4	41995.1	0.884115
TCGA-B5-A0K8-01A	18421.6	19921.8	38343.5	0.998759
TCGA-A5-A0GJ-01A	19577.4	20927.1	40504.5	0.964461
TCGA-AX-A2HK-01A	17446.2	17589.3	35035.6	0.860073
TCGA-AP-A1DH-01A	18864.9	21613.9	40478.8	0.965452
TCGA-AX-A1CA-01A	17347	19105.2	36452.1	0.946867
TCGA-PG-A917-01A	18752.5	21260.9	40013.4	0.980988
TCGA-AX-A05W-01A	17859.8	21355.9	39215.6	0.996944
TCGA-BG-A221-01A	19702.4	21531.5	41233.9	0.930705
TCGA-KP-A3W3-01A	19161.3	20616.2	39777.4	0.987121
TCGA-E6-A1M0-01A	18775.5	19617.9	38393.4	0.999097
TCGA-D1-A16S-01A	17911.7	17782.8	35694.5	0.905319
TCGA-B5-A1MS-01B	17111.7	17291.6	34403.4	0.809096
TCGA-BG-A187-01A	18497.1	19798	38295.2	0.998381
TCGA-D1-A17N-01A	20424.7	21643.6	42068.3	0.879049
TCGA-B5-A11Y-01A	18977.9	22599.2	41577.1	0.911108
TCGA-EY-A1H0-01A	16079.8	17701.8	33781.6	0.752168
TCGA-BG-A3EW-01A	17746.7	18507.1	36253.7	0.937099
TCGA-B5-A0JV-01A	17298.3	18443	35741.3	0.908219
TCGA-D1-A168-01A	19796.5	18709.3	38505.9	0.999662
TCGA-AX-A3FZ-01A	17467.4	16431.4	33898.8	0.76339
TCGA-AX-A3GI-01A	15368.4	16891.8	32260.2	0.58755
TCGA-D1-A179-01A	17148.9	17781.6	34930.5	0.852106
TCGA-EY-A1G8-01A	16384.4	17247.3	33631.7	0.737487
TCGA-EY-A1GI-01A	19090.8	19721.8	38812.6	0.999819
TCGA-A5-A0G2-01A	18843.4	20723.7	39567.1	0.991589
TCGA-D1-A101-01A	21047.4	22035.4	43082.8	0.798587
TCGA-BS-A0TJ-01A	19371.1	19487.8	38858.8	0.999666
TCGA-2E-A9G8-01A	16336.3	19494.9	35831.2	0.913663
TCGA-E6-A2P8-01A	20205.3	21607.6	41812.8	0.896301
TCGA-AX-A3FW-01A	16142	17713	33855	0.759225
TCGA-BS-A0TA-01A	19659.2	24280.9	43940.2	0.716719
TCGA-B5-A11M-01A	20796.2	19352.8	40148.9	0.976934
TCGA-BG-A0MH-01A	21433.7	21879.4	43313.2	0.777778
TCGA-AP-A0LE-01A	17886.2	18691.1	36577.4	0.952618
TCGA-AX-A2HA-01A	17460.2	19625.4	37085.7	0.972642
TCGA-AX-A2IN-01A	20804.6	20326.3	41131	0.936125
TCGA-D1-A0ZO-01A	20366.9	20427.9	40794.8	0.952332
TCGA-FI-A2D5-01A	19714.4	19725.5	39439.9	0.993832
TCGA-AP-A051-01A	19058.6	20111.5	39170.1	0.997443
TCGA-AJ-A3OK-01A	21779.9	21762.8	43542.7	0.75616
TCGA-D1-A17K-01A	17012.5	19052.9	36065.5	0.927096
TCGA-D1-A3DH-01A	16209.6	16754.1	32963.7	0.66783
TCGA-BG-A0MO-01A	17459.6	20805.5	38265.1	0.99812
TCGA-D1-A1O7-01A	17044.9	19004.4	36049.2	0.926201
TCGA-DF-A2KY-01A	17987.7	21444.2	39431.9	0.993962
TCGA-AX-A064-01A	18339.5	19085.2	37424.7	0.982995
TCGA-AX-A1CN-01A	18564.1	17911	36475.1	0.947944
TCGA-B5-A0K4-01A	16614.2	18199.8	34814	0.843031
TCGA-FI-A2EY-01A	15945.4	16887.1	32832.5	0.653367
TCGA-D1-A1O8-01A	20171.7	23266.2	43437.9	0.766145
TCGA-AX-A06D-01A	16048.5	18485.2	34533.6	0.820184
TCGA-AP-A05P-01A	19488	19702.7	39190.7	0.997223
TCGA-EY-A3QX-01A	17932.7	19902.6	37835.3	0.99227
TCGA-EO-A3L0-01A	18654.9	18416.7	37071.7	0.972163
TCGA-D1-A1NY-01A	19413.9	19494	38907.8	0.999455
TCGA-AX-A05S-01A	19429.1	20738.5	40167.6	0.976345
TCGA-FI-A2F4-01A	18134	21284.5	39418.5	0.994176
TCGA-B5-A1MU-01A	21579	22002.9	43581.9	0.752391
TCGA-EO-A22Y-01A	18629.6	18329.3	36958.8	0.968149
TCGA-A5-A2K7-01A	18787.4	19573.2	38360.6	0.998881
TCGA-AX-A05Z-01A	19558	23176.1	42734.2	0.828328
TCGA-B5-A11S-01A	19198.6	19696.5	38895.1	0.999515
TCGA-EO-A22U-01A	17570	18802.1	36372.1	0.943025
TCGA-BS-A0TC-01A	16864.2	19537.4	36401.5	0.944451
TCGA-B5-A0K9-01A	18466.4	20504.9	38971.3	0.999104
TCGA-D1-A16G-01A	16695.4	19743.6	36439	0.946244
TCGA-AP-A0LN-01A	17840.2	19679	37519.3	0.985448
TCGA-EO-A22X-01A	20132.3	20357.8	40490.2	0.965016
TCGA-BS-A0VI-01A	19640.5	19066.4	38706.9	0.999994
TCGA-D1-A0ZP-01A	18658.9	18249.2	36908.1	0.966258
TCGA-A5-A3LO-01A	18451.3	19045.9	37497.2	0.984892
TCGA-D1-A3DG-01A	16820.7	17459.5	34280.2	0.798338
TCGA-AX-A2H4-01A	20126.8	23671.6	43798.4	0.731076
TCGA-BG-A0VV-01A	18495.8	19917.2	38413	0.999215
TCGA-AP-A3K1-01A	18474.3	18735	37209.3	0.976698
TCGA-AX-A3G9-01A	16777.9	17146.9	33924.8	0.765852
TCGA-AP-A0LI-01A	19454.1	22790.8	42244.9	0.866396
TCGA-FI-A3PX-01A	16743.6	17465.8	34209.4	0.792036
TCGA-AX-A1CC-01A	22302.6	22233.9	44536.4	0.653017
TCGA-EO-A22S-01A	17208.9	17882.9	35091.8	0.864253
TCGA-AX-A2H5-01A	16362.9	18600.9	34963.8	0.854654
TCGA-BG-A3PP-01A	19935.8	18539.1	38474.9	0.999534
TCGA-AX-A1C9-01A	18561.9	20356.6	38918.5	0.999402
TCGA-DI-A2QT-01A	17238.5	18439.2	35677.7	0.904274
TCGA-AX-A3G8-01A	15779.2	17809	33588.2	0.733157
TCGA-AW-A1PO-01A	16592.1	17147.4	33739.5	0.748081
TCGA-EO-A3AY-01A	18830.3	21422.5	40252.8	0.973565
TCGA-A5-A0GH-01A	16633.1	17757	34390.1	0.807951
TCGA-AX-A2HG-01A	18360.4	20251.6	38612	0.999946
TCGA-KP-A3W4-01A	20291.4	19713.7	40005.1	0.981225
TCGA-A5-A0GQ-01A	18476.3	21675.2	40151.6	0.976851
TCGA-PG-A6IB-01A	19634.8	23039.2	42674	0.833246
TCGA-A5-A1OH-01A	18742	15867.6	34609.6	0.826517
TCGA-D1-A16F-01A	19432.9	20215.8	39648.8	0.989966
TCGA-B5-A11R-01A	17699.5	19339.9	37039.4	0.971042
TCGA-D1-A17F-01A	17751.7	20956.1	38707.8	0.999993
TCGA-BG-A18C-01A	18046.1	19556.6	37602.7	0.987455
TCGA-EC-A1QX-01A	19863.9	21473.5	41337.4	0.92504
TCGA-AP-A054-01A	17297.9	17527.2	34825.1	0.843905
TCGA-BG-A0M6-01A	17684.6	16390.9	34075.6	0.779895
TCGA-AJ-A3NC-01A	17960.6	19397.7	37358.3	0.981158
TCGA-EY-A1GO-01A	16578.3	17065.7	33643.9	0.738699
TCGA-AP-A0LP-01A	17988.9	20730.7	38719.6	0.999985
TCGA-DI-A1BY-01A	19725	20723.2	40448.2	0.966612
TCGA-B5-A1MY-01A	19460.9	18464	37925	0.993818
TCGA-D1-A0ZV-01A	19452.2	21950.4	41402.6	0.921363
TCGA-BG-A0MU-01A	17927.3	20897.9	38825.2	0.999782
TCGA-B5-A0K3-01A	16627.6	19308.3	35935.9	0.919801
TCGA-B5-A1MV-01A	18790.1	19891.4	38681.5	1
TCGA-BS-A0V8-01A	19131.4	20168	39299.5	0.995907
TCGA-AP-A0LM-01A	21590.2	22344.3	43934.5	0.7173
TCGA-BS-A0TG-01A	20853.9	20953.9	41807.8	0.896626
TCGA-BG-A0MQ-01A	17267.4	18199.3	35466.7	0.890618
TCGA-QF-A5YS-01A	16501	19703.6	36204.6	0.934559
TCGA-AP-A0LV-01A	19492.1	19624.3	39116.4	0.997976
TCGA-D1-A15X-01A	17241.4	21947	39188.4	0.997248
TCGA-B5-A0JZ-01A	19903.5	22585.8	42489.3	0.847925
TCGA-AX-A2HH-01A	15947.5	15668.4	31615.9	0.508507
TCGA-EO-A3AZ-01A	20193.7	23525.3	43719	0.738977
TCGA-DF-A2KU-01A	18869.1	22874.4	41743.5	0.900767
TCGA-B5-A0K6-01A	18439.2	20804.1	39243.4	0.996617
TCGA-B5-A1MX-01A	19322.7	20517.8	39840.5	0.985596
TCGA-A5-A2K4-01A	19405.8	19484.8	38890.7	0.999535
TCGA-B5-A0JY-01A	19976.8	20064.5	40041.3	0.980185
TCGA-B5-A0K0-01A	20415.3	21704	42119.3	0.875449
TCGA-BG-A0M9-01A	17937.7	18515.2	36452.9	0.9469
TCGA-BG-A0MT-01A	19039.3	20568.2	39607.5	0.990803
TCGA-AX-A1C5-01A	17210.4	18110.8	35321.2	0.880701
TCGA-A5-A0VO-01A	19698.7	19802.5	39501.2	0.992794
TCGA-AJ-A3BK-01A	18794.5	21501.8	40296.3	0.972088
TCGA-AJ-A3BI-01A	17330.9	20910.9	38241.8	0.997905
TCGA-D1-A102-01A	19870.2	20329.2	40199.4	0.975325
TCGA-AJ-A8CV-01A	18633.6	20796.1	39429.7	0.993997
TCGA-D1-A167-01A	16659	17708	34367	0.805949
TCGA-AP-A0LO-01A	18456.8	18993.3	37450.1	0.983673
TCGA-EY-A1GK-01A	19023.7	20943.3	39967	0.982287
TCGA-A5-A0GR-01A	19741.6	22732.9	42474.5	0.849078
TCGA-BK-A4ZD-01A	17876	17172.4	35048.4	0.861032
TCGA-E6-A2P9-01A	17292.6	19808.7	37101.3	0.973172
TCGA-D1-A17S-01A	16820.6	18466.7	35287.3	0.87833
TCGA-BG-A0W2-01A	19124	19844.8	38968.8	0.99912
TCGA-AP-A0LS-01A	18198.4	19385.6	37584.1	0.987021
TCGA-EY-A210-01A	17956.9	21754.7	39711.6	0.98862
TCGA-D1-A17U-01A	19139.9	19899	39038.8	0.998635
TCGA-AX-A2HJ-01A	20401.2	19384.3	39785.5	0.986931
TCGA-AJ-A3OL-01A	16183.6	16104.8	32288.4	0.590886
TCGA-EO-A22T-01A	19990.6	20813	40803.6	0.951937
TCGA-FI-A2CX-01A	20083.5	26415.2	46498.7	0.410979
TCGA-D1-A16O-01A	18518.2	18079.8	36597.9	0.953532
TCGA-D1-A175-01A	17894.7	18278.5	36173.2	0.932909
TCGA-A5-A0GB-01A	17425.6	18895.5	36321.1	0.940506
TCGA-A5-A0GW-01A	21089.1	22360.2	43449.3	0.765061
TCGA-BG-A222-01A	17685.7	19798.1	37483.8	0.984551
TCGA-PG-A915-01A	16872	17717.2	34589.2	0.824824
TCGA-AJ-A3EJ-01A	20454.5	20482.1	40936.6	0.945775
TCGA-B5-A3FH-01A	17609.6	19824.7	37434.3	0.983252
TCGA-BS-A0UF-01A	19425.2	21923.7	41348.9	0.9244
TCGA-AP-A1E1-01A	17552.1	19909.5	37461.6	0.983974
TCGA-A5-A3LP-01A	18168.6	20114.6	38283.2	0.99828
TCGA-AP-A1DV-01A	16675.7	18721.3	35397	0.885916
TCGA-BS-A0TI-01A	19476	21226.4	40702.4	0.956382
TCGA-AX-A2H2-01A	17608.5	20563.3	38171.7	0.997186
TCGA-AJ-A8CT-01A	19661.4	22350.5	42011.9	0.882961
TCGA-EY-A1GU-01A	17561.9	19681.2	37243.1	0.977749
TCGA-AP-A059-01A	19759.7	23414.9	43174.5	0.790408
TCGA-BS-A0V6-01A	18198.7	20589.2	38788	0.999881
TCGA-A5-A1OK-01A	19118.9	19638.1	38757	0.999941
TCGA-D1-A0ZU-01A	19019.6	18399.1	37418.7	0.982833
TCGA-D1-A3DA-01A	17755.6	18977.9	36733.5	0.95934
TCGA-D1-A16N-01A	18850	19622.4	38472.4	0.999523
TCGA-AP-A05D-01A	19279.2	21770.6	41049.7	0.940252
TCGA-BG-A2AE-01A	18372	21269.8	39641.8	0.990109
TCGA-AX-A1CJ-01A	17751	20650.7	38401.6	0.999148
TCGA-B5-A11Z-01A	18019.9	18488.4	36508.3	0.949484
TCGA-D1-A169-01A	20305	21956.3	42261.3	0.865191
TCGA-AX-A060-01A	16034.4	17962.7	33997.1	0.772635
TCGA-BK-A0CA-01A	17833.1	19209.1	37042.2	0.971139
TCGA-PG-A5BC-01A	18973.8	17869.7	36843.5	0.96377
TCGA-AJ-A8CW-01A	18800.6	19799.4	38599.9	0.999926
TCGA-A5-A0GV-01A	16457.7	17048.1	33505.8	0.724879
TCGA-B5-A5OD-01A	18483	20690.3	39173.3	0.99741
TCGA-A5-A0GM-01A	18952.6	18609	37561.6	0.986485
TCGA-FI-A2CY-01A	18636.6	22243	40879.6	0.948462
TCGA-EY-A1GR-01A	18703.8	20747.5	39451.3	0.993645
TCGA-B5-A0JR-01A	19246.7	20339.6	39586.3	0.99122
TCGA-5S-A9Q8-01A	17443.7	18690.7	36134.4	0.930841
TCGA-KP-A3W1-01A	20374.4	23267.7	43642.1	0.746532
TCGA-AX-A05U-01A	18393.6	18085.3	36478.9	0.948124
TCGA-BS-A0UL-01A	21682.2	22019.7	43701.9	0.740665
TCGA-D1-A16E-01A	18561	20434.8	38995.8	0.998945
TCGA-AX-A0IZ-01A	20036.3	21914.7	41951	0.887124
TCGA-DI-A1NN-01A	19331.8	21477.2	40809	0.951692
TCGA-BG-A0YU-01A	18089.1	18174	36263.2	0.937581
TCGA-AP-A0L8-01A	17693.6	16981.7	34675.2	0.8319
TCGA-D1-A2G6-01A	20368.9	19509.3	39878.2	0.984645
TCGA-BS-A0T9-01A	18948.4	20294.1	39242.5	0.996627
TCGA-A5-A1OJ-01A	21640.1	21580.1	43220.2	0.786279
TCGA-D1-A1O5-01A	18106.6	19529.3	37635.9	0.988213
TCGA-EO-A3KX-01A	17085.5	17864.9	34950.3	0.853624
TCGA-D1-A15Z-01A	18085.4	19062.7	37148.1	0.974729
TCGA-D1-A16D-01A	19250	20706.7	39956.6	0.982572
TCGA-EO-A1Y5-01A	19124.9	21457.2	40582.1	0.961392
TCGA-AJ-A23N-01A	20997.4	20390.2	41387.6	0.922215
TCGA-AP-A05H-01A	17475.9	16623.3	34099.3	0.782066
TCGA-EY-A1GL-01A	18551.4	18693	37244.4	0.97779
TCGA-D1-A16R-01A	19827.7	20685.1	40512.8	0.964139
TCGA-AP-A5FX-01A	17778.7	20004.7	37783.3	0.991295
TCGA-BS-A0UA-01A	20358.6	21575.9	41934.5	0.888237
TCGA-AP-A05O-01A	18321.4	20616	38937.4	0.999302
TCGA-D1-A1NZ-01A	18114.5	20215.4	38329.9	0.998658
TCGA-EY-A1GX-01A	14278.6	15751.3	30029.9	0.296137
TCGA-B5-A0K2-01A	19941.9	22730.3	42672.2	0.833385
TCGA-D1-A103-01A	19107.1	20377.2	39484.3	0.993089
TCGA-B5-A3FC-01A	20031.2	21652.6	41683.8	0.904535
TCGA-AJ-A2QN-01A	18652.8	18398.5	37051.3	0.971459
TCGA-EO-A3KU-01A	17631.7	18663.3	36295	0.939196
