# Supplementary material for: Immune alterations and overexpression of CTCF in endometrial carcinoma: insights from molecular subtyping
Source: Cancer Cell Int. 2024 Dec 2;24:392. doi: 10.1186/s12935-024-03576-y (PMC11613940; doi:10.1186/s12935-024-03576-y)
Supplement: Supplementary file 5 — Additional file 5. [file 12935_2024_3576_MOESM5_ESM.xlsx]

## Sheet: up_High_immune_vs_Low_immune
#log2FC >= 1.000 #p-value cut-off <= 1.00 #q-value cut-off <= 0.05 #Condition pair: up_High_immune_vs_Low_immune
Gene_Name	log2FC	p_value	q_value	High_immune	Low_immune	TCGA-AX-A06J-01A	TCGA-EY-A214-01A	TCGA-AX-A05T-01A	TCGA-BG-A0M8-01A	TCGA-BG-A0LX-01A	TCGA-EY-A5W2-01A	TCGA-D1-A2G0-01A	TCGA-B5-A0KB-01B	TCGA-A5-A0G1-01A	TCGA-EO-A3KW-01A	TCGA-AP-A1DK-01A	TCGA-D1-A160-01A	TCGA-AX-A1C7-01A	TCGA-FI-A2D4-01A	TCGA-B5-A11X-01A	TCGA-AP-A1DQ-01A	TCGA-BS-A0V4-01A	TCGA-DF-A2L0-01A	TCGA-BK-A6W3-01A	TCGA-AJ-A3OJ-01A	TCGA-FI-A2EU-01A	TCGA-AX-A3FS-01A	TCGA-D1-A17R-01A	TCGA-DF-A2KZ-01A	TCGA-AJ-A5DW-01A	TCGA-EY-A1GH-01A	TCGA-AP-A05A-01A	TCGA-B5-A0K1-01A	TCGA-BG-A0MS-01A	TCGA-E6-A1LZ-01A	TCGA-B5-A11E-01A	TCGA-B5-A5OE-01A	TCGA-KP-A3W0-01A	TCGA-AJ-A3EM-01A	TCGA-BG-A0YV-01A	TCGA-AP-A1DR-01A	TCGA-AP-A0LG-01A	TCGA-BG-A186-01A	TCGA-AX-A1CK-01A	TCGA-AX-A2HC-01A	TCGA-A5-A0GP-01A	TCGA-B5-A11P-01B	TCGA-EY-A2OQ-01A	TCGA-DF-A2KR-01A
IGLV9-49	5.52424	1.53073e-94	2.34349e-92	4.23403	-1.29022	0.165653	0.925818	0.469435	19.1239	1.44796	0.276305	0.185874	6.47273	2.49988	0.106105	14.5741	1.27542	0.0758252	6.82793	85.2391	0.032511	0.0762365	0.428469	1.46784	0.182752	0.0345673	1.6046	0.465755	1.38264	0.0747833	0.0330026	0.12984	0.0472671	0.0399697	0.506481	0.0796773	0.0286598	37.1439	0.0184098	0.0326957	1.20258	0.0418245	5.3792	1.1818	0.221682	0.312079	2.01763	0.0217274	0.181195
LINC02582	5.23606	3.87119e-76	3.24553e-74	1.60403	-3.63203	0.0552178	0.0385757	0.117359	0.0588427	0.0689507	0.0212542	165.295	0.0437346	0.129304	0.197051	0.071617	0.0472377	0.0379126	0.0525225	0.0465279	0.032511	0.0762365	0.0535586	0.0128758	0.022844	0.345673	2.11741	0.0846828	0.0307253	0.0560875	0.0330026	0.12984	0.0945343	0.0399697	0.0460437	0.0398387	0.0429898	0.0183608	0.0368195	0.0653913	0.0429492	0.0418245	0.0437333	0.0472718	0.0316689	0.0390099	0.0395614	0.0217274	0.0226494
IGHV2-26	5.04492	3.73229e-99	6.57106e-97	3.61932	-1.42559	0.276089	1.31158	0.117359	17.8293	0.551605	0.0425085	0.0796603	6.42899	2.02576	0.075789	1.61138	0.661327	0.0758252	0.157568	212.353	0.032511	0.0762365	0.160676	0.283268	0.593943	0.138269	0.0496268	0.338731	1.59772	0.785225	0.0990078	0.12984	0.283603	0.239818	0.920874	0.956128	0.0286598	0.0918041	0.0368195	0.0653913	2.49105	0.0418245	0.918399	0.51999	0.443365	0.897228	0.0395614	0.0217274	0.74743
CLDN18	5.02752	5.81903e-79	5.30829e-77	2.64645	-2.38107	0.607395	0.231454	0.117359	0.235371	0.0689507	0.0637627	0.0265534	0.306142	0.0862027	0.0151578	0.393894	0.141713	0.0758252	0.0525225	0.0930558	0.130044	1.06731	0.0535586	0.0257516	0.0685319	0.103702	0.231592	0.0846828	0.0921759	0.22435	0.0330026	0.12984	0.141801	0.0799394	0.230218	0.199193	0.0573197	0.0734433	0.073639	0.163478	0.0429492	0.0836491	0.174933	0.141815	0.0950068	0.0780198	0.0791229	0.217274	0.0679482
APOB	4.92875	2.35567e-62	1.30012e-60	3.22848	-1.70026	0.0552178	0.308606	0.117359	0.588427	0.0689507	0.0425085	0.185874	0.0437346	0.0862027	0.0303156	0.859404	0.0944753	0.113738	0.0525225	0.0930558	0.942818	0.0762365	0.160676	0.244641	0.045688	0.0691346	0.860198	0.0423414	0.122901	0.205654	0.0330026	0.12984	0.0472671	0.0799394	0.0460437	0.0398387	0.0143299	0.0734433	0.0552293	0.0653913	0.386543	0.0418245	0.1312	0.756349	0.0316689	0.0390099	0.0395614	0.0434547	2.58203
IGHV3-64	4.51793	1.11237e-98	1.90139e-96	2.15054	-2.36739	0.386524	2.08309	0.117359	2.35371	0.413704	0.127525	0.132767	0.56855	0.474115	0.197051	0.322277	0.330664	0.0379126	0.157568	5.49029	0.032511	0.0762365	0.0535586	9.32209	0.0913759	0.0345673	0.0661691	0.0846828	1.29046	0.130871	0.0660052	0.51936	0.0472671	0.319758	1.56549	0.557741	0.114639	0.67935	0.0184098	0.0653913	1.24553	0.0418245	3.89226	0.283631	0.126676	0.351089	0.158246	0.0217274	0.905976
IGLV5-45	4.49438	1.01344e-67	6.58399e-66	4.00215	-0.492237	0.0552178	0.81009	0.117359	7.94376	0.482655	0.0212542	0.318641	9.05307	0.517216	0.227367	1.53977	0.283426	0.0379126	0.0525225	10.2361	0.032511	0.0762365	0.0535586	1.69961	0.137064	0.0691346	0.264676	0.29639	0.583781	0.0934792	0.0990078	0.12984	0.0472671	0.0799394	1.42735	1.07564	0.0429898	0.0918041	0.0368195	0.0326957	0.171797	0.125474	9.35893	0.189087	0.190014	1.20931	0.197807	0.0217274	1.58546
IGHV3-73	4.46599	1.26884e-82	1.32185e-80	3.66166	-0.804333	0.938702	1.58161	0.234718	43.1905	0.51713	0.14878	0.531069	3.36757	0.948229	0.242525	0.214851	36.2785	0.15165	0.105045	310.248	0.227577	0.0762365	0.0535586	1.98288	1.07367	0.0345673	0.0992536	0.254048	1.13684	1.21523	0.0990078	0.12984	0.0472671	0.279788	0.368349	2.11145	0.0429898	0.312134	0.073639	0.0326957	0.171797	0.0418245	6.16639	0.661806	0.28502	2.49663	0.158246	0.0217274	1.51751
IGLV3-10	4.4659	1.09532e-80	1.05378e-78	4.94777	0.481864	4.63829	1.19585	0.586794	73.4945	5.37815	0.170034	0.292088	11.0211	8.14615	0.591154	36.1666	0.472377	0.113738	0.105045	207.747	0.0650219	0.0762365	0.267793	0.785425	3.47228	0.103702	1.52189	0.211707	4.45517	0.317829	0.297023	0.12984	0.189069	0.199848	1.61153	1.71306	0.214949	1.72592	0.0920488	0.0326957	0.858984	0.0836491	2.66773	9.02892	0.316689	3.39386	1.34509	0.0434547	2.62733
IGLVI-70	4.33836	2.86882e-68	1.8917e-66	1.76651	-2.57185	0.0552178	0.27003	0.117359	0.176528	0.0689507	0.233797	0.0265534	0.174939	0.129304	0.13642	0.465511	0.519614	0.0379126	0.0525225	0.651391	0.032511	0.0762365	0.0535586	1.87987	0.0685319	0.0345673	0.0330845	0.0423414	0.0921759	0.0186958	0.0330026	0.12984	0.0472671	0.0399697	0.598568	0.0398387	0.229279	6.15087	0.0184098	0.0326957	0.128848	0.0418245	12.9888	0.0945436	0.0316689	0.0780198	0.0395614	0.0217274	0.0679482
IGLV8-61	4.09397	9.54347e-63	5.31716e-61	4.61341	0.519433	3.31307	5.47775	0.352076	12.1804	7.20535	0.340068	0.132767	5.07322	4.52564	0.197051	10.6351	1.74779	0.0379126	0.0525225	144.283	0.0650219	0.0762365	0.642703	21.3867	1.30211	0.276538	9.24713	0.0423414	2.6731	1.30871	0.198016	0.38952	0.141801	0.759424	3.03888	3.74484	0.372578	0.0918041	0.0920488	0.0326957	2.23336	0.0418245	32.0565	0.425446	2.18516	1.40436	0.118684	0.0217274	1.31367
IGHV3-49	4.09215	3.7798e-73	2.86841e-71	4.35388	0.261729	1.60131	3.24036	0.821512	18.1235	0.965309	0.403831	0.159321	5.94791	3.83602	0.27284	3.54504	1.88951	0.0758252	0.735316	105.293	0.032511	0.0762365	0.107117	5.34347	1.37064	0.414807	1.12487	0.381073	56.8725	0.336525	0.0990078	0.25968	0.141801	0.639515	1.19714	0.318709	0.0859795	0.532464	0.257737	0.0326957	1.28848	0.0836491	41.9402	0.661806	1.14008	1.28733	0.0791229	0.130364	5.00552
PLA2G2D	4.08863	5.0497e-113	1.36777e-110	3.6607	-0.427927	1.60131	6.6736	0.117359	32.6577	5.3092	0.191288	5.97452	23.0919	26.7228	2.5162	18.3698	4.10968	0.379126	0.157568	10.0966	0.975329	0.533656	3.80266	0.914183	0.22844	0.207404	1.04216	0.127024	0.768133	5.27223	1.05608	0.12984	0.236336	1.47888	2.80866	0.836612	4.3563	7.45449	0.0920488	0.0653913	0.171797	0.0836491	1.13707	0.0945436	0.0316689	1.52139	0.158246	0.347638	0.996573
IGHV3-48	4.01885	2.34349e-78	2.11587e-76	3.86317	-0.155682	0.220871	5.28488	0.586794	368.944	3.17173	0.127525	0.451408	18.7184	2.88779	0.227367	3.33019	3.07045	0.0758252	0.262613	106.13	0.0650219	0.0762365	0.214234	49.044	0.571099	0.207404	0.72786	0.254048	2.58093	0.186958	0.0330026	0.12984	0.0945343	0.679485	1.28922	12.2703	0.0716496	0.642629	0.0368195	0.0653913	0.472441	0.0418245	16.8811	1.55997	0.633379	1.36535	0.514299	0.108637	2.92177
IGLV3-25	4.00088	2.71774e-70	1.92163e-68	5.969	1.96812	3.58915	12.8843	0.234718	34.8937	4.72312	1.40278	5.07171	6.29779	11.7236	0.75789	38.1003	42.0415	0.0379126	0.315135	1570.5	0.0975329	0.0762365	1.01761	15.8373	2.87834	0.0691346	23.6885	1.01619	10.5388	4.67396	0.363028	0.25968	0.472671	2.35821	5.61733	8.80435	0.214949	0.403938	0.128868	0.0326957	9.36292	0.125474	39.6224	4.15992	1.71012	8.97228	0.870352	0.0434547	2.31024
IGKV2-24	3.98199	1.04538e-81	1.03399e-79	2.97241	-1.00958	0.220871	3.35609	0.352076	7.00228	0.861883	0.0637627	1.91185	2.09926	1.98266	0.212209	1.2533	6.80223	0.0758252	0.367658	139.444	0.032511	0.152473	0.0535586	0.321895	3.88348	0.0691346	0.264676	0.0423414	2.33512	0.205654	0.0330026	0.12984	0.0945343	0.319758	0.276262	2.50984	0.0286598	0.22033	0.110459	0.0653913	0.343594	0.209123	34.768	0.945436	0.348358	0.585149	0.118684	0.0217274	0.792729
IGLV2-14	3.97458	2.28265e-82	2.35019e-80	6.35708	2.3825	6.07395	20.5994	1.76038	200.418	17.5824	0.786407	4.80617	79.0285	45.2133	2.16757	42.6121	60.8421	0.113738	1.05045	405.537	0.195066	0.0762365	1.23185	8.71693	18.8006	0.89875	3.82126	3.38731	62.4338	1.57045	0.561044	0.908881	0.378137	1.15912	36.4666	7.25064	0.286598	10.8145	0.460244	0.22887	15.3329	0.167298	64.5941	15.6942	4.11696	7.25584	1.34509	0.0434547	21.4263
IGLL5	3.9295	1.44061e-82	1.49196e-80	6.48593	2.55643	8.7244	27.1187	1.87774	1519.26	32.5447	1.74285	3.37229	45.9651	34.869	2.44041	65.1357	14.6909	0.189563	2.36351	569.688	0.0975329	0.152473	10.3368	75.3235	11.2849	0.967884	7.41094	1.56663	59.8529	6.33789	0.528041	0.649201	0.66174	1.91855	15.5628	8.32628	0.429898	13.385	0.405015	0.0653913	6.27058	0.167298	76.2709	23.6832	3.04022	6.08555	0.83079	0.0651821	19.7503
IGHV1-3	3.8884	8.55602e-70	5.9306e-68	1.54431	-2.3441	0.607395	0.694363	0.234718	3.88362	0.344753	0.0212542	0.0265534	0.218673	1.89646	0.0151578	0.0358085	1.03923	0.227476	0.0525225	0.325695	0.227577	0.0762365	0.0535586	0.0901307	0.0685319	0.0345673	0.0661691	0.169366	0.399429	0.130871	0.0330026	0.12984	0.0472671	0.119909	0.138131	0.438225	0.0143299	0.0367216	0.0368195	0.0326957	0.0858984	0.0418245	4.15466	0.141815	0.0316689	0.468119	0.0395614	0.0217274	0.634183
IGHV3-20	3.88367	3.27282e-70	2.30485e-68	2.0067	-1.87697	0.386524	1.35015	0.469435	5.35468	0.275803	0.0637627	0.0265534	1.92432	0.0431013	0.0454734	0.572936	0.566852	0.0379126	0.0525225	35.5938	0.032511	0.0762365	0.0535586	0.180261	0.593943	0.0345673	0.0496268	0.127024	0.122901	0.542179	0.0660052	0.12984	0.0472671	0.159879	0.138131	0.318709	0.0716496	0.0183608	0.0184098	0.0326957	3.69363	0.0418245	9.40266	0.141815	0.253351	0.390099	0.0395614	0.0217274	0.271793
IGHJ3	3.85794	3.32265e-73	2.53241e-71	2.87183	-0.986107	0.828266	1.89021	0.352076	115.567	1.48244	0.085017	0.0265534	6.56019	3.06019	0.0606312	1.18168	4.62929	0.0379126	0.367658	279.912	0.0650219	0.0762365	0.107117	0.424902	0.434036	0.103702	0.0827114	0.254048	0.614506	0.0373917	0.0990078	0.38952	0.0945343	0.279788	3.91371	1.67322	0.0143299	0.293773	0.0184098	0.0653913	1.03078	0.0836491	14.1259	0.425446	1.01341	2.41861	0.0395614	0.0217274	0.294442
IGLV2-11	3.85768	3.80609e-68	2.50037e-66	5.63893	1.78125	0.662613	7.59942	0.93887	2850.93	81.2584	0.382576	0.292088	13.1641	32.1536	0.333472	10.1696	5.99918	0.0758252	1.1555	105.107	0.0650219	0.0762365	0.482027	1.82837	10.0742	1.41726	3.40771	2.75219	24.9182	0.616963	0.462036	0.25968	0.66174	0.839364	8.0116	3.66516	0.100309	1.2669	0.276146	0.0653913	45.655	0.376421	53.4858	7.75258	3.80027	2.61366	0.791229	0.0434547	1.47221
IGKV1-6	3.83199	1.38634e-67	8.97351e-66	3.91413	0.0821485	0.220871	3.54897	0.704153	30.8924	1.99957	0.106271	0.238981	13.2516	5.21526	0.13642	3.04372	3.87349	0.0379126	0.157568	62.7196	0.032511	0.0762365	0.214234	1.1717	1.16504	0.0691346	3.67238	0.169366	1.75134	0.280438	0.13201	0.38952	0.189069	0.199848	1.42735	0.358548	0.0573197	4.4984	0.128868	0.0326957	1.71797	0.125474	33.281	0.850893	0.823392	2.06753	0.118684	0.0651821	2.21964
IGKV4-1	3.80487	2.17273e-71	1.58071e-69	6.90506	3.10019	8.33788	87.7598	2.11246	2425.14	11.3769	0.743899	3.10675	48.5017	83.7459	2.10693	75.4127	21.6821	0.189563	0.945406	1054.83	4.38898	0.381183	1.82099	14.3437	9.20612	0.587644	3.85435	1.27024	60.3138	3.90743	0.825065	2.46696	0.189069	3.23755	7.59721	14.9395	0.501547	10.9247	0.681161	0.425044	14.7316	0.585543	135.792	3.40357	3.19856	19.1539	0.632983	0.239001	50.4629
IGKV5-2	3.79767	3.18409e-61	1.70912e-59	1.57203	-2.22564	0.110436	1.1187	0.117359	0.647269	0.379229	0.0212542	0.0796603	0.743489	0.129304	0.0606312	1.07426	0.330664	0.113738	0.0525225	8.93336	0.032511	0.0762365	0.0535586	0.141634	0.11422	0.0345673	0.181965	0.0423414	0.276528	0.542179	0.0330026	0.25968	0.0472671	0.0399697	0.0920874	0.239032	0.0143299	0.128526	0.0184098	0.0326957	1.67502	0.125474	0.5248	0.141815	0.0316689	0.0390099	0.0395614	0.0217274	0.203845
IGLV1-36	3.77477	2.44463e-68	1.61805e-66	2.06553	-1.70925	0.165653	0.81009	0.117359	5.41353	0.861883	0.106271	0.0796603	0.918427	0.603419	0.0909468	0.537128	1.18094	0.0379126	0.0525225	90.4502	0.032511	0.0762365	0.0535586	0.991438	0.0685319	0.0345673	0.165423	0.127024	0.184352	0.317829	0.0660052	0.12984	0.0472671	0.0399697	0.230218	0.199193	0.0143299	0.128526	0.073639	0.0326957	0.558339	0.0418245	1.61813	0.330903	0.0950068	3.35485	0.118684	0.0217274	0.860677
IGHV1-69	3.76642	1.16745e-70	8.42379e-69	2.85123	-0.915193	1.38044	0.462909	0.352076	2.82445	0.51713	0.0425085	0.132767	6.56019	0.258608	0.575997	1.11006	2.26741	0.0379126	0.0525225	89.7988	0.032511	0.0762365	0.160676	2.87131	1.37064	0.0691346	0.645149	0.0423414	1.07539	1.43958	0.165013	0.25968	0.0945343	0.0799394	0.322306	0.836612	0.0716496	0.257051	0.0368195	0.0326957	0.773085	0.0418245	8.57173	1.13452	0.126676	3.62792	0.237369	0.0434547	0.430339
IGHV4-61	3.74426	8.5849e-68	5.59799e-66	2.79757	-0.946693	0.607395	1.31158	0.117359	47.4272	0.482655	0.0637627	0.0531069	4.19852	3.2326	0.0909468	0.931021	11.1953	0.0379126	0.0525225	129.766	0.227577	0.0762365	0.0535586	0.811177	0.731007	0.0691346	0.0661691	0.550438	0.276528	0.0934792	0.0660052	0.12984	0.141801	0.119909	0.184175	1.15532	0.0143299	0.312134	0.073639	0.0326957	2.23336	0.0836491	11.5893	0.945436	0.506703	0.780198	0.0395614	0.0217274	0.226494
IGKV6-21	3.71337	3.93474e-65	2.40538e-63	1.75936	-1.95401	0.165653	0.192879	0.117359	7.53186	0.655031	0.0212542	0.0796603	0.524816	1.46545	0.0303156	1.683	0.236188	0.0379126	0.105045	3.44306	0.032511	0.0762365	0.0535586	0.141634	2.01027	0.0345673	0.0165423	0.127024	2.36585	6.24441	0.0330026	0.38952	0.0472671	0.0799394	0.0920874	0.318709	0.0143299	0.477381	0.073639	0.098087	1.28848	0.0418245	5.81653	0.189087	0.190014	0.0780198	0.0791229	0.0869095	2.51408
IGHV4-31	3.70184	6.2068e-71	4.497e-69	3.49443	-0.207403	1.32523	5.59348	0.234718	16.9467	12.549	0.127525	0.716943	5.99164	6.07729	0.075789	0.214851	1.22818	0.0379126	0.262613	220.868	0.032511	0.0762365	0.482027	1.85412	3.33522	0.172836	0.545895	0.338731	1.47481	0.0934792	0.0660052	0.12984	0.0945343	0.279788	0.644612	4.42209	0.0716496	1.70756	0.0552293	0.098087	1.58912	0.0418245	12.6389	0.472718	0.950068	0.390099	0.118684	0.0434547	0.792729
IGLV3-19	3.69897	1.916e-64	1.13963e-62	5.89821	2.19924	2.09827	18.7864	2.46453	157.228	89.7738	0.956441	6.08074	14.3012	41.5066	0.606312	38.2435	39.5852	0.15165	0.472703	543.213	0.0650219	0.152473	1.01761	94.9978	6.30494	0.138269	1.35647	0.973852	4.02501	1.96306	0.198016	0.51936	0.945343	0.479636	4.92667	7.60919	0.372578	9.78632	0.202507	0.0653913	11.0379	0.250947	38.6165	4.91627	0.823392	4.95426	0.237369	0.0217274	10.0337
CH507-513H4.6	3.69158	4.69041e-41	1.67844e-39	1.3345	-2.35709	0.110436	0.0771515	0.117359	0.117685	0.0344753	0.0212542	0.0265534	0.174939	0.0431013	0.0454734	0.071617	0.188951	0.0379126	0.105045	0.0930558	0.0975329	0.304946	0.0535586	0.0257516	0.022844	0.0691346	0.0165423	0.0423414	0.0307253	0.0186958	0.0330026	0.12984	0.0472671	0.0399697	0.138131	30.3969	0.0143299	0.0183608	0.0368195	0.098087	0.0858984	0.0418245	0.0437333	0.0472718	0.0316689	0.0390099	0.0395614	0.0217274	0.0226494
IGKV1D-8	3.68748	7.06266e-77	6.03617e-75	1.67261	-2.01487	0.0552178	0.655788	0.117359	220.366	0.448179	0.085017	0.106214	1.66192	0.344811	0.0303156	1.28911	1.27542	0.0379126	0.157568	4.28057	0.032511	0.0762365	0.0535586	0.450654	0.274128	0.0345673	0.0661691	0.29639	0.337978	0.0373917	0.0330026	0.25968	0.0945343	0.159879	0.368349	1.27484	0.0429898	0.183608	0.0184098	0.0326957	0.300644	0.0418245	5.07306	0.330903	0.316689	0.11703	0.0395614	0.0217274	0.294442
IGHV1-2	3.64839	2.62491e-61	1.41328e-59	3.73249	0.0841003	0.276089	4.43621	0.352076	27.1853	0.792933	0.531356	0.716943	9.49041	1.72405	0.439576	1.71881	3.11769	0.0379126	0.157568	256.276	0.032511	0.0762365	0.107117	4.06876	5.71099	0.103702	6.76579	0.0846828	4.79315	0.710442	0.0660052	0.38952	0.141801	0.559576	0.506481	9.56128	0.0716496	2.35018	0.128868	0.098087	1.58912	0.0418245	2.4928	1.27634	1.17175	1.01426	0.0395614	0.0434547	4.59783
IGHV4-59	3.6478	3.27741e-72	2.445e-70	4.50579	0.857983	0.49696	6.28785	1.52566	27.2442	4.20599	0.14878	6.24006	11.8521	4.78425	0.318314	2.18432	20.5484	0.227476	0.892883	209.934	0.032511	0.152473	0.267793	36.3484	4.7287	0.0345673	2.18358	0.88917	22.4295	34.2321	0.165013	0.51936	0.141801	0.999242	16.4376	1.03581	0.0429898	2.79084	0.184098	0.0653913	2.534	0.125474	27.9456	3.49811	2.47018	1.71644	0.791229	0.0217274	2.42349
IGLV1-44	3.64253	2.55146e-75	2.07967e-73	4.75057	1.10803	2.26393	27.736	0.93887	123.393	4.99892	0.828916	1.35422	25.4098	14.7407	4.10776	8.16434	19.1785	0.15165	0.367658	225.66	0.032511	0.0762365	0.321352	44.0611	7.56136	0.103702	22.7953	0.635121	7.95785	0.691746	0.330026	0.779041	0.189069	0.679485	7.87347	2.86838	0.214949	2.22166	0.202507	0.0653913	3.17824	0.0418245	16.3125	0.850893	0.506703	3.00376	0.158246	0.260728	2.17434
IGLV3-21	3.64196	2.8655e-63	1.63799e-61	6.20669	2.56474	1.49088	5.2463	2.93397	1744.57	19.9957	1.0202	3.71748	82.396	42.972	0.879153	61.0177	3.68454	0.189563	1.99586	96.4989	0.195066	0.0762365	4.12401	63.9027	13.8891	0.103702	10.8683	1.60897	8.44946	3.79525	0.198016	1.81776	0.567206	10.2322	16.0232	4.2229	0.229279	8.55614	0.405015	0.098087	8.41804	0.209123	75.7023	7.56349	3.48358	17.4764	1.18684	0.0434547	11.5512
AC244250.2	3.63722	1.21552e-68	8.16811e-67	1.43561	-2.2016	0.49696	0.732939	0.117359	0.235371	0.551605	0.0425085	0.0265534	1.88059	0.387912	0.0303156	0.572936	3.87349	0.0379126	0.0525225	15.866	0.032511	0.0762365	0.0535586	0.605164	0.708163	0.0345673	0.0330845	0.127024	4.9775	0.0186958	0.0330026	0.25968	0.0472671	0.0799394	0.828786	0.0398387	0.0143299	0.0734433	0.0552293	0.0326957	0.171797	0.0836491	2.624	0.189087	0.190014	0.624159	0.0791229	0.0217274	0.294442
IGLV4-60	3.62971	2.00927e-57	1.01072e-55	2.51661	-1.1131	15.1849	1.38873	0.117359	4.06014	0.0689507	0.0425085	0.0531069	1.61818	0.0431013	0.075789	0.358085	0.661327	0.0379126	0.0525225	15.2611	0.032511	0.0762365	0.535586	0.334771	0.662475	0.103702	0.0165423	0.338731	2.0586	0.0934792	0.0990078	0.12984	0.0472671	0.0799394	3.2691	0.677257	0.0716496	0.275412	0.0368195	0.0653913	1.84682	0.0418245	8.30933	0.283631	0.411696	0.0780198	0.0395614	0.0217274	0.158546
IGLJ3	3.62394	3.2551e-58	1.66114e-56	1.77226	-1.85168	0.386524	0.655788	0.117359	39.2481	0.448179	0.0212542	0.0265534	0.874693	2.49988	0.0151578	4.04636	1.70056	0.0379126	0.105045	39.13	0.032511	0.0762365	0.0535586	0.0128758	0.045688	0.103702	0.0165423	0.211707	0.0307253	0.0186958	0.0330026	0.12984	0.0472671	0.0399697	0.414393	0.318709	0.0143299	0.0183608	0.0184098	0.0326957	0.858984	0.0418245	2.31786	0.378175	0.316689	1.52139	0.0791229	0.0217274	0.0452988
IGLV3-1	3.61199	1.0961e-57	5.54536e-56	4.49792	0.885928	1.04914	1.54303	1.40831	669.041	1.75824	0.255051	1.67287	12.6393	3.2757	0.212209	7.48398	1.84227	0.15165	0.105045	681.959	0.032511	0.22871	0.910496	14.0218	2.44431	0.103702	1.70385	1.01619	5.13113	0.934792	0.13201	0.12984	0.0945343	1.75867	0.736699	1.15532	0.186289	3.28659	0.147278	0.0653913	0.601289	0.125474	8.57173	1.37088	1.10841	2.34059	0.0791229	0.0217274	8.01789
IGKV1-5	3.60955	7.37306e-67	4.63607e-65	6.72698	3.11744	9.99441	20.1751	2.34718	1233.87	10.3426	1.29651	3.74403	235.511	64.5658	1.00042	51.242	74.6355	0.113738	3.67658	1118.2	0.422642	0.0762365	1.12473	20.0348	23.1181	1.7975	10.4547	1.77834	68.5789	263.63	1.2871	1.03872	0.283603	12.2707	14.1354	22.5089	0.616187	59.9297	0.570702	0.098087	9.92126	0.376421	161.988	10.1162	6.39712	26.1757	1.81983	0.32591	17.7118
IGLJ2	3.60933	2.54241e-55	1.19684e-53	2.83496	-0.774365	0.0552178	4.43621	0.586794	41.5429	1.79272	0.0212542	0.106214	6.12285	4.05153	0.0303156	8.16434	9.11687	0.0379126	0.367658	128.138	0.032511	0.152473	0.0535586	0.0257516	0.0913759	0.103702	0.0827114	0.127024	0.245802	0.0373917	0.0660052	0.25968	0.0472671	0.399697	1.56549	1.43419	0.0143299	0.0550825	0.0552293	0.0326957	1.67502	0.0836491	4.11093	1.93814	0.443365	1.05327	0.118684	0.0217274	0.0452988
IGHM	3.60024	1.56199e-66	9.75189e-65	9.51741	5.91716	99.5576	85.0595	4.92907	12041.5	52.4025	20.0853	52.921	476.358	1580.22	20.842	1532.17	1172.49	11.1842	4.72703	483.378	8.25778	2.89699	115.901	341.377	230.039	18.0441	14.1271	10.0773	2403.39	10.9184	3.99331	9.21865	1.03988	16.6674	819.762	96.5291	1.84856	107.282	0.846849	3.13878	55.791	2.46765	233.011	17.7742	1.96347	46.6949	3.04623	2.39001	352.583
IGLV2-23	3.5841	1.08389e-68	7.31145e-67	5.67731	2.09321	16.6758	22.181	2.22982	245.904	13.6178	0.403831	1.67287	33.3695	21.8955	1.06105	18.7279	42.4667	0.0379126	0.787838	1013.14	0.162555	0.0762365	1.92811	56.7952	9.2975	0.967884	4.11903	1.77834	29.7728	21.575	0.330026	0.649201	0.283603	1.55882	12.0174	5.77661	0.100309	4.79217	0.0920488	0.130783	20.4438	0.250947	69.4922	25.7159	3.00855	3.35485	0.751668	0.0217274	7.49695
IGKC	3.58224	2.15307e-68	1.43587e-66	11.1882	7.60592	211.318	599.351	26.171	18131.3	188.408	36.5148	123.659	2432.35	862.716	52.2489	2267.72	763.644	210.529	80.4645	10132.5	22.5951	32.8579	1228.85	310.578	599.517	9.71341	224.049	26.8021	1485.05	350.21	13.003	12.4647	10.257	53.0798	627.483	212.499	11.9941	281.765	7.86096	4.08696	256.793	3.47144	1949.89	282.355	68.0882	400.788	17.4466	5.62739	691.146
IGHG3	3.58222	1.08448e-64	6.51651e-63	9.26271	5.68049	275.757	82.5521	3.16869	2596.49	53.816	9.05431	175.173	539.379	291.537	80.6092	1557.13	361.652	3.86709	25.631	1374.43	1.4955	2.21086	252.957	165.39	82.4668	1.07159	55.0858	17.2753	129.077	28.8664	1.78214	5.84281	2.36336	3.39742	116.398	89.2785	2.45042	124.303	0.625932	1.20974	71.2957	1.50568	290.345	30.774	15.6445	298.777	2.57149	1.45573	45.4573
KRTAP11-1	3.58212	1.32547e-40	4.66724e-39	1.11294	-2.46919	0.110436	0.0385757	0.117359	0.0588427	0.0689507	0.0212542	0.0265534	0.0437346	0.0431013	0.0151578	0.143234	0.0472377	0.0379126	0.0525225	1.58195	0.032511	0.0762365	0.0535586	0.0128758	0.022844	0.0345673	0.0165423	0.508097	0.0307253	0.0373917	0.0330026	0.12984	0.283603	1.39894	0.0460437	0.0398387	0.0143299	0.0183608	0.0184098	0.0653913	0.0429492	0.0418245	0.0437333	0.0472718	0.0316689	0.0780198	0.0395614	0.0217274	0.0226494
IGHV1-18	3.55288	2.75303e-57	1.37308e-55	5.79739	2.24451	3.64437	15.7389	1.05623	1271.88	9.61862	0.425085	2.38981	43.2973	10.3874	0.469892	4.97738	12.2346	0.0379126	0.21009	787.345	0.162555	0.0762365	0.910496	10.6869	5.27696	0.207404	39.1556	2.24409	8.69526	4.0383	0.825065	0.38952	0.0945343	1.83861	2.99284	12.7085	0.114639	9.49254	0.147278	0.196174	14.6457	0.250947	53.5733	5.5308	2.88187	4.60317	1.34509	0.173819	6.18329
IGKV1-8	3.52535	2.97223e-60	1.56674e-58	2.1479	-1.37745	0.331307	0.617212	0.117359	257.143	0.482655	0.0425085	0.212427	2.143	1.85336	0.121262	1.61138	0.330664	0.0379126	0.0525225	28.0098	0.032511	0.0762365	0.642703	1.08157	0.251284	0.0345673	0.413557	0.0423414	1.84352	11.2923	0.0660052	0.12984	0.0472671	0.119909	0.782743	0.59758	0.0286598	0.201969	0.0184098	0.0326957	0.987831	0.0418245	3.58613	0.141815	0.126676	5.22733	0.0395614	0.0217274	1.24572
IGKV1-17	3.5247	1.07282e-63	6.19283e-62	3.39847	-0.126234	0.607395	5.20772	0.704153	8.70872	1.48244	0.212542	1.75253	2.53661	10.0857	0.287998	2.29174	3.21216	0.0379126	0.577748	34.3841	1.52801	0.0762365	0.107117	0.875556	1.82752	0.0345673	0.562437	0.211707	88.1816	0.317829	0.231018	0.25968	0.236336	0.439667	1.15109	2.66919	0.0286598	3.83741	0.0368195	0.0653913	1.54617	0.0418245	9.83999	0.51999	0.158345	0.663169	0.0791229	0.0217274	1.9705
IGHG1	3.5096	1.31374e-62	7.27348e-61	11.9712	8.46157	191.33	784.245	52.5767	46443.6	506.098	94.7727	152.948	2425	1306.27	17.8559	2670.78	1339.24	44.3199	49.7914	43467	39.7284	8.91967	592.465	1925.85	1462.68	9.81711	667.001	160.728	2655.22	1364.42	7.6566	38.952	21.2229	130.861	1289.36	1041.86	30.7233	607.651	3.66354	5.95061	678.297	3.34596	4037.2	52.519	258.165	761.239	37.7812	7.86531	1108.87
IGLV7-43	3.50928	2.91167e-66	1.79241e-64	2.73491	-0.774374	0.276089	2.58457	0.352076	11.9451	0.999785	0.233797	0.212427	1.0059	2.84469	0.166736	3.25857	6.5188	0.0758252	0.21009	4.97848	0.0650219	0.0762365	0.0535586	1.04294	0.11422	0.172836	0.132338	0.677462	1.87424	0.0934792	0.0330026	0.25968	0.0472671	0.199848	0.368349	0.278871	0.0573197	1.41378	0.073639	0.098087	0.300644	0.0836491	11.8517	1.32361	0.221682	0.429109	0.316492	0.0217274	1.26837
IGHV5-51	3.4978	6.04468e-55	2.79325e-53	5.80849	2.31069	4.63829	5.82494	0.704153	4720.18	14.3417	0.425085	12.8784	19.6368	6.81001	1.01557	4.51187	11.5732	0.0758252	0.105045	840.201	0.260088	0.0762365	0.696262	18.2064	6.25925	0.587644	0.744402	2.15941	30.8789	2.76698	0.297023	0.908881	0.33087	1.35897	2.11801	3.30661	0.143299	7.17908	0.460244	0.130783	6.09879	0.501894	78.0202	3.73447	2.66019	8.93327	0.751668	0.0434547	36.1711
IGHV4-55	3.47706	4.54803e-70	3.16492e-68	1.80773	-1.66933	0.386524	1.89021	0.352076	10.474	3.99914	0.14878	0.132767	2.23047	1.50855	0.0909468	0.179043	0.80304	0.0379126	0.892883	79.1439	0.032511	0.0762365	0.0535586	0.836928	0.593943	0.0691346	0.231592	0.0846828	0.245802	0.0560875	0.0990078	0.25968	0.0472671	0.159879	0.644612	1.43419	0.0429898	0.45902	0.0184098	0.0326957	0.429492	0.0836491	5.02933	0.425446	0.348358	0.19505	0.0395614	0.0217274	0.226494
IGHV3-23	3.46979	2.01053e-63	1.15678e-61	6.05275	2.58296	16.0684	40.0416	1.40831	570.892	10.4805	0.807661	3.1333	22.4796	58.9626	1.10652	13.6072	24.9887	0.113738	2.04838	1010.77	0.292599	0.0762365	1.39252	22.4297	26.1792	1.00245	6.17027	0.804487	40.9876	20.098	1.08909	1.03872	0.189069	2.15836	10.7282	11.3142	0.200619	10.6493	0.184098	0.294261	5.28275	0.250947	75.7023	6.14534	5.66874	9.71347	0.672545	0.0217274	45.412
IGHV4-34	3.46877	1.47955e-67	9.54173e-66	4.14863	0.679866	2.09827	6.05639	0.469435	33.7757	26.0289	0.233797	0.477962	6.99754	7.54273	0.242525	7.37655	31.4131	0.0758252	0.21009	53.3675	0.0650219	0.0762365	0.0535586	4.60954	13.2038	0.345673	0.57898	0.550438	5.37693	0.878704	0.264021	0.51936	0.850809	0.839364	4.14393	7.17096	0.0859795	2.6256	0.0368195	0.130783	2.92054	0.125474	43.0773	1.65451	0.475034	1.59941	0.197807	0.108637	2.89912
IGHV4-39	3.46236	8.21845e-60	4.26826e-58	5.61142	2.14907	14.6327	9.18103	1.17359	242.02	2.06852	0.722644	2.46947	36.1248	16.0337	0.227367	6.19487	36.4675	0.0379126	1.31306	986.484	0.0650219	0.0762365	0.160676	77.9631	15.4425	0.207404	1.4888	1.82068	18.2816	2.78568	0.561044	0.908881	0.33087	1.07918	7.55116	5.17903	0.114639	3.69052	0.478654	0.392348	26.1561	0.209123	3.6736	5.34172	4.24364	1.24832	1.26597	0.0217274	5.97944
IGLV10-54	3.45288	3.40843e-55	1.59175e-53	2.5745	-0.878378	0.441742	1.54303	0.117359	2.17718	4.06809	0.255051	0.132767	3.06142	4.65494	0.121262	5.51451	0.236188	0.0379126	0.0525225	64.0689	0.032511	0.152473	0.0535586	0.128758	0.22844	0.0345673	0.0165423	0.29639	1.72062	0.0373917	0.0330026	0.12984	0.0472671	0.0799394	1.88779	0.398387	0.0429898	0.128526	0.128868	0.0653913	0.644238	0.125474	2.79893	0.0472718	0.0950068	0.429109	0.316492	0.0217274	1.06452
IGHA1	3.44609	2.98576e-69	2.05341e-67	11.0085	7.56239	1878.23	1303.71	16.6649	8444.63	657.272	92.8173	45.8843	920.395	526.526	164.856	512.814	833.036	16.6436	198.378	117.669	1.65806	38.1945	2189.69	165.918	442.648	34.8438	36.0125	192.357	582.951	11.4232	32.7386	17.0091	15.5036	120.269	219.536	90.2744	25.8655	33.4534	14.4148	6.8007	150.022	10.0797	2355.26	1595.23	9.65902	109.228	23.3017	8.23467	586.461
IGHV3-66	3.42139	1.16195e-72	8.77995e-71	1.81516	-1.60624	0.0552178	0.694363	0.117359	50.487	2.13747	0.0425085	0.106214	3.93612	1.55165	0.0454734	1.96947	2.17293	0.0379126	0.105045	11.0271	0.032511	0.0762365	0.0535586	0.476405	0.776695	0.103702	0.744402	0.127024	1.01393	0.0186958	0.0330026	0.12984	0.0472671	0.319758	0.276262	0.478064	0.0286598	1.43214	0.0552293	0.0326957	0.901933	0.0836491	0.918399	0.378175	0.60171	0.819208	0.0791229	0.0651821	0.996573
IGHGP	3.40874	3.64718e-53	1.59732e-51	5.99732	2.58858	8.7244	15.6232	2.22982	608.551	3.96466	0.340068	6.26661	4.32973	45.6443	2.3343	126.476	27.7758	1.89563	1.83829	28.4285	1.46299	0.152473	21.2092	17.4725	16.0593	0.241971	10.8517	0.635121	26.0551	3.1596	0.231018	1.16856	0.236336	2.11839	43.1429	13.5451	0.0573197	35.5282	0.184098	0.392348	8.2033	0.0836491	1.968	1.93814	2.40684	0.429109	1.62202	0.195546	14.5183
IGHV4-28	3.40835	5.85469e-67	3.69454e-65	2.37001	-1.03833	0.441742	2.08309	0.352076	23.7724	1.55139	0.170034	0.185874	5.81671	3.49121	0.0454734	0.286468	1.79503	0.0758252	0.157568	102.92	0.032511	0.0762365	0.0535586	1.37771	1.64477	0.103702	0.132338	0.381073	1.35191	2.93525	0.0330026	0.12984	0.0945343	0.0799394	0.736699	3.98387	0.0429898	0.422299	0.0552293	0.0326957	0.687187	0.0418245	10.496	0.898165	0.538372	0.390099	0.0791229	0.0434547	0.543586
IGHV1-46	3.39707	4.78535e-60	2.50747e-58	4.44048	1.04341	2.15349	5.47775	0.352076	167.702	5.61948	0.085017	0.398301	25.1911	14.5251	0.0909468	10.1338	3.35387	0.0379126	0.472703	353.147	0.032511	0.0762365	0.589145	12.7857	11.9702	0.311106	3.73855	0.677462	4.24009	0.504788	0.330026	0.38952	0.0472671	0.279788	0.782743	2.62935	0.0716496	1.2669	0.128868	0.22887	1.37437	0.125474	53.0048	1.13452	0.823392	2.84772	0.197807	0.130364	1.94785
IGLV1-47	3.38687	1.1303e-61	6.12307e-60	4.95427	1.5674	3.75481	4.32048	1.64302	401.013	4.61969	0.55261	6.58525	12.3769	16.4216	1.18231	14.6457	41.9471	0.0758252	0.945406	235.664	0.0650219	0.152473	0.803379	141.467	6.83035	0.483942	14.5076	0.931511	8.44946	1.73871	0.0990078	0.51936	0.0945343	0.839364	6.90655	2.47	0.229279	1.39542	0.165688	0.098087	3.30709	0.418245	21.7354	4.869	1.55178	3.43287	0.316492	0.0434547	3.98629
CHIT1	3.38653	7.05091e-62	3.84329e-60	4.00108	0.614554	3.09219	6.44215	0.586794	10.9447	0.482655	0.318814	1.35422	1.83685	2.88779	22.3426	0.859404	0.472377	0.454951	0.262613	4.69932	3.51118	0.838602	1.92811	0.540784	2.23871	0.414807	1.52189	0.0846828	0.891034	0.990879	0.396031	0.908881	0.898076	0.399697	0.506481	0.717096	5.28774	4.66365	0.128868	0.392348	0.128848	0.125474	4.54826	0.189087	0.0316689	0.546139	4.47044	0.0434547	1.6987
IGHJ1	3.38212	2.08633e-70	1.48712e-68	0.161606	-3.22051	1.04914	0.115727	0.117359	39.3658	0.0689507	0.0212542	0.0265534	0.393612	0.560317	0.0151578	0.071617	0.377901	0.0379126	0.105045	2.93126	0.032511	0.0762365	0.0535586	0.489281	0.022844	0.0345673	0.0330845	0.0423414	0.122901	0.0186958	0.0660052	0.12984	0.0472671	0.0799394	0.184175	0.358548	0.0143299	0.0550825	0.0368195	0.0326957	0.171797	0.0418245	1.7056	0.189087	0.190014	0.507129	0.0395614	0.0217274	0.0452988
IGHV3-74	3.3691	1.13647e-64	6.80565e-63	4.101	0.731899	1.65653	17.552	0.586794	72.8472	2.5167	0.170034	0.637282	6.25405	6.29279	0.727575	3.33019	4.77101	0.113738	0.157568	70.862	0.032511	0.152473	0.910496	7.5066	4.11192	0.38024	1.86928	0.29639	9.89355	0.729138	0.231018	0.51936	0.0945343	0.439667	2.11801	1.9521	0.157629	1.48723	0.202507	0.22887	1.54617	0.0418245	34.4618	0.850893	0.60171	2.65267	0.435176	0.0217274	6.18329
IGHV2-70	3.36827	1.2928e-55	6.13506e-54	2.32967	-1.0386	0.552178	1.65876	0.586794	24.0667	1.20664	0.0212542	0.0265534	1.04963	0.991331	0.0151578	1.21749	1.36989	0.0379126	0.0525225	0.0465279	0.0650219	0.0762365	0.107117	3.5666	0.502567	0.0691346	0.397015	0.0846828	0.553055	0.186958	0.792062	0.12984	0.0945343	0.0799394	0.598568	0.318709	0.0429898	2.57051	0.0184098	0.0653913	0.0429492	0.0418245	6.77866	4.58537	1.67845	0.390099	0.197807	0.0217274	3.7145
MIR7641-1	3.36711	1.12507e-39	3.89155e-38	0.312237	-3.05487	0.110436	0.0385757	0.117359	0.0588427	0.0344753	0.0212542	0.0531069	43.0349	0.0431013	0.0151578	0.0358085	0.0472377	0.0379126	0.157568	0.0465279	0.032511	0.0762365	0.0535586	0.0128758	0.045688	0.0345673	0.0165423	0.0423414	0.0307253	0.0186958	0.0330026	0.12984	0.0472671	0.0399697	0.0460437	4.62129	0.0143299	0.0183608	0.0184098	0.0326957	0.0858984	0.0418245	0.0437333	0.0472718	0.0316689	0.0390099	0.474737	0.0217274	0.0226494
IGLV2-18	3.35272	2.65904e-63	1.52492e-61	1.85933	-1.49339	0.276089	3.74185	0.117359	1.05917	0.379229	0.085017	0.0531069	3.2801	1.37924	0.151578	1.53977	0.330664	0.0379126	0.0525225	4.65279	0.032511	0.0762365	0.107117	2.31765	14.1633	0.0691346	0.0330845	0.29639	7.2819	0.0373917	0.0990078	0.25968	0.0472671	0.119909	0.506481	1.11548	0.0286598	0.330495	0.110459	0.0326957	0.343594	0.0418245	2.3616	1.70179	0.0633379	0.663169	0.158246	0.0217274	0.226494
KRT85	3.35261	8.17277e-39	2.7618e-37	1.13328	-2.21933	0.0552178	0.0385757	0.352076	0.294213	0.0344753	0.106271	0.0265534	0.0437346	0.0862027	0.0303156	0.143234	0.0944753	0.113738	0.997928	0.279167	0.0650219	0.0762365	0.0535586	0.0128758	0.137064	0.0345673	0.0330845	1.52429	0.0307253	0.0186958	0.0330026	0.25968	0.0472671	14.2292	0.0460437	0.0796773	0.0286598	0.0183608	0.128868	0.0326957	0.0429492	0.0836491	0.0437333	0.0472718	0.0316689	0.0390099	0.0791229	0.0217274	0.0226494
IGHV1-24	3.33925	1.29822e-56	6.38451e-55	3.493	0.153749	0.386524	4.66766	0.117359	63.6678	1.89614	0.14878	1.32767	22.4359	1.63785	0.27284	6.732	10.7702	0.113738	0.0525225	225.8	0.032511	1.37226	4.23113	1.37771	3.60935	0.0345673	0.562437	0.127024	3.90211	0.953488	0.13201	0.25968	0.283603	0.239818	0.322306	2.86838	0.128969	26.9353	0.0368195	0.098087	1.58912	0.0418245	26.1088	0.283631	0.411696	1.48238	0.316492	0.0217274	2.67263
IGLV2-8	3.3328	1.01893e-63	5.92055e-62	3.57981	0.247006	5.9083	2.62315	0.117359	5.76658	2.34432	0.170034	0.902817	11.2398	5.38767	0.651786	8.23596	1.32265	0.0758252	0.157568	53.414	0.032511	0.0762365	1.71388	2.40778	28.1209	0.103702	1.65423	0.59278	8.57236	0.317829	0.198016	0.25968	0.0472671	0.199848	1.10505	2.94806	0.0859795	1.06493	0.128868	0.0326957	0.644238	0.0418245	2.624	4.20719	1.29843	1.01426	0.197807	0.0434547	7.27046
IGHV3-13	3.33135	5.54004e-63	3.11623e-61	1.71327	-1.61809	0.0552178	4.28191	0.117359	2.00065	0.413704	0.0212542	0.106214	1.88059	1.29304	0.0151578	0.751979	1.74779	0.0379126	0.315135	9.39863	0.032511	0.0762365	0.0535586	0.412026	0.593943	0.0691346	0.198507	0.0423414	0.430154	0.972184	0.165013	0.12984	0.0472671	0.159879	0.0920874	0.438225	0.0429898	0.0367216	0.0552293	0.0326957	0.171797	0.0418245	4.592	0.141815	1.01341	0.19505	0.0395614	0.0217274	2.51408
IGLV4-69	3.33042	4.33396e-52	1.86106e-50	4.54383	1.21342	6.68135	7.67657	0.93887	6.88459	4.34389	0.55261	5.70899	5.33562	3.3619	0.363787	14.3592	4.0152	0.0758252	0.262613	37.2688	0.032511	0.0762365	1.01761	0.965686	1.7133	0.138269	9.18096	1.27024	27.1919	1.10305	0.198016	0.779041	0.0472671	0.199848	1.38131	1.31468	0.143299	0.275412	0.110459	0.0326957	0.901933	0.0836491	77.9327	0.425446	0.443365	2.41861	0.27693	0.0217274	1.33631
IGKV1-27	3.32952	2.00745e-57	1.01072e-55	3.47474	0.145221	0.938702	2.7003	0.821512	24.1255	1.13769	0.318814	0.451408	22.6108	5.64627	0.833679	1.61138	0.897516	0.0379126	0.0525225	89.9384	0.032511	0.22871	0.160676	1.45497	1.05082	0.0691346	0.545895	0.169366	0.952484	0.149567	0.198016	0.25968	0.0945343	0.239818	2.76262	10.5572	0.0143299	0.973123	0.0552293	0.196174	1.37437	0.0836491	9.66506	1.46543	0.443365	0.507129	0.316492	0.0434547	1.13247
IGHV3-21	3.30632	5.42158e-54	2.44123e-52	4.40233	1.09601	0.441742	2.8546	0.352076	184.943	2.13747	0.297559	1.30112	7.12874	12.1115	0.682101	4.90577	6.75499	0.0758252	5.14721	161.359	0.0975329	0.0762365	0.160676	4.85418	5.09421	0.207404	2.53097	0.381073	17.4827	9.10487	0.0660052	0.51936	0.189069	5.79561	5.24898	2.07161	0.128969	17.9018	0.128868	0.130783	1.24553	0.0418245	18.8053	2.59995	1.04507	0.780198	0.435176	0.0651821	6.34183
IGHV3-33	3.30331	3.61804e-61	1.93615e-59	4.05104	0.74773	0.607395	32.2879	0.352076	72.2	3.41306	0.127525	2.46947	8.48452	24.2229	0.378945	3.61666	8.83345	0.0758252	0.105045	180.575	0.292599	0.0762365	0.267793	1.15882	6.23641	0.138269	3.17612	0.931511	7.00537	1.3274	0.264021	0.38952	0.0945343	0.719455	2.62449	5.33838	0.186289	1.00984	0.110459	0.098087	2.92054	0.167298	12.3328	1.03998	0.760054	0.702178	0.197807	0.0651821	6.04739
IGLC3	3.28691	1.64182e-67	1.05112e-65	7.11372	3.82681	15.0192	8.67954	1.40831	1130.43	71.1571	6.97139	9.05472	239.01	171.069	14.8395	139.617	84.5554	1.32694	6.93297	38.432	2.21074	5.56526	109.313	28.1594	70.0625	0.345673	51.4299	9.78086	82.0058	6.3005	2.04616	1.2984	0.898076	15.2285	22.5154	22.708	0.802475	15.0191	0.7548	0.752001	9.31997	0.92014	69.6234	23.6832	4.21197	9.20634	2.65062	0.32591	31.46
APOA2	3.28642	5.09386e-29	1.45825e-27	2.58999	-0.696427	0.0552178	0.0771515	0.117359	0.0588427	0.0344753	0.0212542	0.292088	0.0437346	0.0431013	0.0303156	0.143234	0.141713	0.0379126	0.0525225	0.325695	0.0650219	0.0762365	0.856938	0.0257516	0.022844	0.276538	0.181965	0.0423414	0.0307253	0.0186958	0.0660052	0.25968	0.0945343	0.159879	0.0460437	0.0398387	0.0859795	0.0183608	0.0184098	0.196174	0.0858984	0.0418245	0.0437333	0.141815	0.0316689	0.0780198	0.0395614	0.0434547	1.15512
IGLC2	3.28303	6.68997e-66	4.10396e-64	8.48963	5.20659	43.5116	118.582	12.6747	3795.41	88.6016	6.58882	14.1795	172.183	112.322	13.0357	573.366	259.76	2.72971	7.30063	4429.97	1.04035	0.686129	121.685	37.0566	88.4747	3.07649	32.7868	12.9988	106.217	5.62745	1.65013	3.246	2.45789	8.8333	250.478	100.991	1.73392	71.1482	1.63847	0.784696	118.368	1.50568	220.766	139.972	16.7845	109.54	4.54957	0.32591	28.4703
IGHV3-30	3.26817	9.66009e-60	4.98755e-58	4.81896	1.5508	3.31307	26.6944	0.586794	303.04	23.3398	0.255051	1.27456	27.5966	12.0253	0.166736	6.91104	31.2241	0.0379126	1.73324	121.298	0.812774	0.0762365	0.482027	0.875556	12.7926	1.00245	3.9536	1.14322	7.09754	0.317829	0.396031	0.12984	0.0472671	7.07464	24.5413	8.04741	0.171959	1.23017	0.165688	0.130783	4.42377	0.0836491	32.3189	3.07267	5.63707	1.36535	0.316492	0.0217274	2.96707
IGHG4	3.25191	4.15549e-57	2.06671e-55	7.52876	4.27685	16.731	29.1247	20.4204	112.919	31.5105	2.72054	16.2507	213.206	33.5759	1.50062	95.5729	15.8719	0.834078	6.67036	2570.95	0.195066	0.304946	20.3523	6.6568	21.4733	0.138269	4.25136	5.20799	81.8215	13.3301	7.16156	5.97265	1.32348	1.95852	40.4264	20.8356	2.62238	19.3707	0.202507	1.99444	97.8383	0.543719	365.304	3.87629	12.6042	233.552	1.18684	0.217274	14.6315
JCHAIN	3.23491	1.16853e-73	9.06309e-72	7.14696	3.91205	8.7244	93.1218	2.81661	1079.12	31.6484	3.16688	13.3033	30.658	76.0307	15.0365	181.37	122.204	1.02364	6.19766	587.229	1.88564	1.52473	17.353	92.4098	57.2242	2.83452	22.3486	0.88917	111.502	39.9156	4.45535	0.908881	2.41062	10.7918	51.2006	11.9118	1.08907	44.2312	7.40072	1.24244	15.0322	1.17109	181.493	38.6211	0.570041	10.9618	1.50334	0.847367	55.4231
IGKV1-9	3.23384	7.32143e-52	3.10605e-50	3.93915	0.705304	1.04914	5.20772	0.469435	9.29714	2.20642	0.170034	0.716943	3.45504	2.24127	0.257683	4.01055	25.4611	0.0379126	0.105045	236.687	0.390131	0.0762365	0.803379	2.48503	2.12449	0.207404	0.545895	0.338731	6.66739	19.5745	0.13201	0.51936	0.378137	0.439667	1.88779	3.5058	0.0143299	0.771154	0.110459	0.0653913	8.97638	0.0418245	11.7205	2.78904	0.538372	0.624159	0.55386	0.0217274	2.64998
LOC102724908	3.21605	1.82391e-40	6.38405e-39	0.452065	-2.76399	0.0552178	0.0385757	0.234718	0.0588427	0.0689507	0.0212542	0.0265534	0.0874693	0.0431013	0.0151578	0.0358085	0.0472377	0.0758252	0.0525225	0.0930558	0.0650219	0.0762365	0.0535586	0.0128758	0.022844	0.138269	0.0165423	0.0846828	0.0307253	0.0186958	0.0330026	0.12984	0.189069	0.0799394	0.0920874	0.0398387	0.544537	0.0183608	0.0184098	0.098087	0.257695	0.0836491	0.0437333	0.0945436	0.0316689	0.15604	0.0395614	0.0869095	0.0679482
IGKV2D-40	3.20539	1.27659e-60	6.79025e-59	0.360984	-2.8444	0.662613	0.192879	0.117359	0.294213	0.241327	0.0212542	0.0265534	1.96806	0.172405	0.0454734	0.179043	0.0944753	0.0379126	0.105045	0.279167	0.032511	0.0762365	0.0535586	0.0901307	6.0765	0.0345673	0.21505	0.0846828	0.215077	0.0747833	0.0330026	0.12984	0.0472671	0.0399697	0.0460437	0.0398387	0.0143299	0.0550825	0.0184098	0.0326957	0.257695	0.0418245	0.174933	0.0472718	0.0316689	0.19505	0.0395614	0.0217274	0.407689
IGHV3-15	3.20024	2.45351e-53	1.08807e-51	4.57415	1.37391	2.4848	6.6736	0.469435	315.632	4.68865	0.361322	1.83219	10.4963	13.3614	0.666943	8.27177	12.1873	0.189563	1.41811	472.398	0.0650219	0.22871	0.107117	2.47216	3.7921	0.103702	0.860198	0.423414	5.92998	2.46785	0.231018	0.25968	0.141801	0.679485	0.966917	4.46193	0.171959	1.63411	0.147278	0.0326957	2.01861	0.125474	52.3488	1.32361	0.791723	3.43287	0.197807	0.0217274	2.96707
IGHV1-58	3.19054	2.5686e-55	1.20594e-53	1.34576	-1.84478	0.0552178	0.578636	0.117359	2.17718	0.758457	0.127525	0.0265534	1.70565	0.517216	0.13642	0.25066	0.377901	0.0379126	0.262613	1.62848	0.032511	0.0762365	0.321352	0.167386	0.137064	0.0345673	0.413557	0.0423414	0.430154	0.0186958	0.0330026	0.12984	0.0472671	0.0799394	0.0460437	0.398387	0.0429898	0.165247	0.0552293	0.0326957	0.171797	0.0418245	44.0394	0.189087	0.348358	0.15604	0.0395614	0.0651821	0.226494
GP2	3.18986	9.44718e-25	2.50116e-23	4.21569	1.02583	0.386524	0.0385757	0.117359	106.564	0.241327	0.318814	0.0265534	0.0437346	0.0431013	0.0151578	0.751979	0.188951	0.0379126	0.0525225	0.0465279	0.032511	0.0762365	0.0535586	177.21	0.022844	0.0345673	0.0661691	0.254048	0.0614506	3.51482	0.0330026	0.38952	0.189069	0.0799394	0.0920874	0.0398387	0.0716496	0.0367216	0.0184098	0.196174	0.0429492	0.0418245	1.53067	0.141815	0.0316689	0.429109	0.0395614	0.0217274	0.566235
IGHJ2	3.1864	3.75166e-56	1.81961e-54	1.32669	-1.8597	0.607395	0.655788	0.234718	3.47172	0.344753	0.0425085	0.0265534	12.2894	1.20684	0.0151578	0.179043	0.566852	0.189563	0.105045	7.35141	0.0650219	0.0762365	0.107117	0.141634	0.137064	0.0345673	0.0330845	0.169366	0.184352	0.0186958	0.0330026	0.12984	0.0472671	0.0799394	0.184175	0.159355	0.0143299	0.0367216	0.0184098	0.0326957	0.644238	0.0418245	4.37333	0.189087	0.126676	0.429109	0.0791229	0.0217274	0.181195
MS4A1	3.18588	2.68009e-87	3.23189e-85	1.57844	-1.60743	0.165653	1.65876	0.117359	7.41418	3.13726	0.127525	0.796603	6.38526	7.02552	0.606312	29.3272	2.69255	0.0379126	0.105045	6.46738	0.650219	0.609892	0.0535586	1.10732	0.365504	0.138269	0.645149	0.0846828	0.583781	0.542179	1.12209	0.12984	0.236336	0.319758	1.42735	0.637419	0.0143299	3.72725	0.0552293	0.0326957	0.300644	0.125474	1.35573	0.51999	0.0633379	1.83347	0.0791229	0.0217274	0.226494
IGLV1-51	3.17773	3.57743e-63	2.03175e-61	5.33615	2.15842	5.02482	8.21663	1.76038	62.4909	34.7856	0.871424	1.64631	21.2988	29.3951	1.50062	20.8764	7.46355	0.0379126	2.52108	1187.62	0.227577	1.60097	2.73149	6.6053	8.06392	0.518509	2.26629	1.39727	11.0304	4.13178	0.363028	0.38952	0.378137	1.55882	23.4823	3.02774	0.874125	9.03352	0.497063	0.719305	3.86543	0.209123	47.3632	16.8288	2.8502	2.92574	0.632983	0.456275	7.97259
IGLC7	3.17275	6.38111e-46	2.46372e-44	2.84792	-0.324839	2.26393	2.93176	0.234718	4.8251	0.758457	0.0425085	0.265534	3.23636	3.79292	0.75789	14.395	0.897516	0.0758252	0.0525225	0.651391	0.032511	0.22871	19.3347	0.283268	2.78697	0.0345673	0.794029	0.0846828	2.58093	0.0934792	0.0660052	0.38952	0.0472671	0.159879	1.56549	0.59758	0.0429898	13.0913	0.073639	0.130783	1.37437	0.0418245	0.2624	0.661806	0.0633379	3.74495	0.0791229	0.0217274	3.21621
CD79A	3.17164	5.72217e-89	7.19604e-87	4.02793	0.856289	2.37436	7.25224	0.352076	142.399	4.7576	1.04146	1.85874	14.6074	28.7917	1.31873	45.1545	8.64449	1.13738	1.1555	104.874	1.23542	1.60097	0.642703	3.9915	3.221	0.172836	1.65423	0.465755	7.5277	1.8135	0.627049	0.649201	0.898076	1.11915	5.93963	2.23097	0.114639	6.75678	0.239327	0.326957	1.63207	0.711017	14.5195	1.93814	0.855061	4.7202	0.237369	0.391093	2.62733
CXCL9	3.16247	5.336e-78	4.72089e-76	6.02061	2.85814	12.424	13.6172	2.34718	90.8531	58.2633	29.3734	88.8478	7.21621	263.004	23.8735	54.8586	40.1048	0.303301	1.31306	162.243	15.1501	1.52473	3.1064	121.393	11.9702	11.4072	30.7355	0.635121	20.1865	83.3647	1.94715	2.20728	0.236336	12.1108	50.4639	58.4832	1.39	33.5085	0.791619	0.425044	16.922	2.384	5.3792	0.945436	3.23023	9.20634	0.435176	12.3629	5.27731
CSN3	3.14533	5.79034e-37	1.88786e-35	0.0324152	-3.11291	0.0552178	0.0385757	0.117359	0.0588427	0.0344753	0.0212542	0.0265534	257.466	0.0431013	0.0151578	0.0358085	0.0472377	0.0379126	0.0525225	0.279167	0.032511	0.0762365	0.0535586	0.0128758	0.022844	0.0345673	0.0496268	0.0423414	0.0307253	0.0186958	0.0330026	0.12984	0.0472671	0.0399697	0.0460437	0.0398387	0.0143299	0.0183608	0.0368195	0.0326957	0.0429492	0.0418245	0.0437333	0.0472718	0.0316689	0.0390099	0.0395614	0.0217274	0.0226494
IGLV1-40	3.12336	1.20566e-50	4.98283e-49	6.2324	3.10903	11.7614	42.279	1.05623	848.865	12.1353	0.871424	2.07117	81.3901	52.1095	9.65552	39.2103	56.4018	0.15165	0.892883	974.62	0.292599	0.0762365	1.12473	11.0475	18.892	0.553077	1.81965	4.44585	8.57236	0.542179	0.561044	1.42824	0.472671	1.79864	21.8707	120.831	0.243609	9.30893	0.312966	0.163478	11.2527	0.209123	70.4543	6.61806	4.71867	4.17406	1.14728	0.0434547	6.34183
SLAMF7	3.12113	7.2155e-133	5.52331e-130	4.63894	1.51781	3.97568	10.6855	2.58189	75.9659	7.13639	10.0533	16.3304	14.9572	69.9535	4.65345	17.7968	13.0848	1.28903	1.68072	75.4682	5.00669	1.60097	10.0155	15.8115	6.32778	0.89875	6.88159	1.48195	10.3852	10.5818	3.72929	0.779041	0.709007	3.75715	10.8663	4.62129	3.10959	10.6676	0.349785	1.30783	3.09234	0.711017	15.4816	1.46543	1.29843	3.04277	0.791229	3.10701	7.58755
TNFRSF17	3.11981	4.77172e-90	6.22303e-88	0.993964	-2.12585	0.110436	0.617212	0.234718	12.6512	0.413704	0.106271	0.159321	0.306142	1.85336	0.0909468	2.79306	1.18094	0.0758252	0.157568	17.8667	0.130044	0.0762365	0.964055	0.888432	0.799539	0.0691346	0.314303	0.0846828	1.07539	0.243046	0.0660052	0.12984	0.0472671	0.159879	1.01296	0.278871	0.0429898	0.550825	0.073639	0.0326957	0.257695	0.125474	2.0992	0.330903	0.0950068	0.429109	0.0395614	0.0434547	0.724781
FCRL5	3.10856	3.82438e-80	3.65935e-78	2.09518	-1.01337	0.386524	2.77745	0.352076	28.4799	1.31006	0.0637627	0.610729	3.84865	4.43944	0.197051	13.2491	2.17293	0.0379126	0.105045	25.1716	0.032511	0.686129	0.0535586	1.93137	1.41633	0.103702	0.595522	0.0846828	1.68989	1.12175	0.0660052	0.51936	0.0945343	0.199848	1.42735	0.836612	0.0859795	1.24854	0.0184098	0.098087	1.11668	0.0418245	5.86026	0.425446	0.158345	0.585149	0.118684	0.0217274	1.65341
IGLV3-9	3.07429	5.1936e-44	1.958e-42	2.99372	-0.0805705	0.552178	0.617212	0.352076	546.531	0.689507	0.0212542	0.451408	6.51646	2.75849	0.0909468	5.33547	1.55884	0.0758252	0.105045	14.4236	0.032511	0.22871	0.856938	1.1717	0.34266	0.103702	0.281219	0.0423414	2.02787	0.373917	0.13201	0.12984	0.519939	0.359727	0.138131	2.23097	0.0143299	3.52528	0.0552293	0.0653913	0.558339	0.0418245	4.0672	1.27634	0.0316689	1.52139	0.158246	0.0217274	0.498287
SERPIND1	3.0669	8.76281e-35	2.76484e-33	2.83487	-0.232025	0.0552178	0.231454	7.15889	1.00033	0.172377	0.0637627	0.0531069	0.393612	0.129304	0.0606312	0.680362	0.0472377	0.0758252	0.105045	0.279167	1.43048	0.0762365	0.37491	0.0257516	0.022844	0.311106	0.0827114	0.677462	0.122901	0.186958	0.0990078	0.12984	0.756274	3.39742	0.322306	0.159355	0.128969	0.201969	0.405015	0.098087	0.171797	0.627368	0.2624	0.141815	0.0633379	0.0390099	0.751668	0.0434547	0.294442
IGHV3-11	3.05453	2.70713e-54	1.22524e-52	3.44557	0.391047	0.276089	3.04748	0.704153	11.7685	1.31006	0.212542	0.743496	8.13464	3.1464	0.257683	1.2533	3.87349	0.0379126	0.262613	123.113	0.32511	0.0762365	0.107117	8.00876	5.23127	0.276538	1.42264	0.338731	2.51947	1.21523	0.198016	0.51936	0.236336	0.359727	2.02592	14.82	0.171959	1.28526	0.073639	0.22887	1.41732	0.125474	35.0304	1.5127	1.29843	2.06753	0.197807	0.173819	7.27046
IGKV3-11	3.04673	4.51792e-52	1.93534e-50	6.36061	3.31388	10.7122	26.0772	1.29095	402.19	8.86016	1.44529	19.3043	78.1538	33.0156	2.01599	30.0433	94.9477	4.05665	13.971	731.093	0.877796	0.914838	8.14091	56.9111	14.8257	0.518509	13.9617	1.60897	42.6774	12.0588	0.957075	1.2984	0.66174	1.35897	14.734	13.1468	0.745156	15.2211	0.368195	0.555826	7.8597	0.334596	94.5077	5.24717	2.7552	7.95802	0.672545	0.391093	31.6412
IGKV3D-15	3.04095	6.94092e-53	3.0323e-51	0.61382	-2.42713	0.165653	0.694363	0.117359	0.470741	0.0689507	0.0212542	0.0796603	0.743489	0.0862027	0.075789	0.429702	0.141713	0.0379126	0.367658	0.604863	0.0650219	0.0762365	0.107117	0.15451	0.388348	0.103702	0.0330845	0.0423414	0.52233	0.0934792	0.0660052	0.25968	0.0472671	0.0799394	0.138131	0.0398387	0.0286598	0.0734433	0.0184098	0.0326957	0.300644	0.0418245	1.8368	0.0945436	0.0633379	0.19505	0.0395614	0.0217274	0.38504
IGKV2D-29	3.02728	7.66562e-41	2.72648e-39	2.43362	-0.593659	0.773049	1.23442	0.117359	1.05917	2.99935	0.106271	0.132767	1.1371	4.56874	0.0606312	1.28911	0.377901	0.0379126	0.0525225	102.175	0.032511	0.0762365	0.37491	0.0386275	0.0913759	0.0345673	0.165423	1.18556	0.675957	0.112175	0.0330026	0.25968	0.0945343	0.119909	0.184175	0.478064	0.0143299	0.0550825	0.147278	0.0653913	0.601289	0.0418245	7.17226	0.0945436	0.475034	0.897228	0.0395614	0.0217274	0.452988
CXCL13	2.97392	5.50916e-55	2.55248e-53	4.36562	1.3917	0.276089	3.51039	0.586794	46.1915	17.0653	12.6463	20.8179	0.699754	112.624	3.6985	68.5733	23.1937	0.0379126	0.105045	37.3619	7.86765	0.914838	0.535586	13.2878	8.5208	0.518509	7.7087	0.0423414	4.79315	13.5545	0.924072	0.38952	0.141801	0.799394	27.2118	8.08725	3.39619	18.1038	0.128868	0.0326957	20.7874	0.92014	1.09333	0.141815	0.221682	5.61743	0.0791229	0.347638	0.679482
IGHV3-53	2.97	2.56741e-50	1.05366e-48	2.67469	-0.295313	0.331307	6.13354	0.352076	15.1814	2.44775	0.14878	0.292088	14.3887	5.47387	0.257683	1.2533	8.07764	0.0758252	0.472703	7.58405	0.0650219	0.0762365	0.107117	0.244641	3.63219	0.103702	0.314303	0.127024	2.58093	0.0186958	0.0330026	0.12984	0.0945343	0.159879	0.552524	0.717096	0.0429898	3.63544	0.0184098	0.0653913	0.343594	0.0418245	9.18399	0.51999	0.570041	0.624159	0.0791229	0.152092	3.51066
IGHV3-72	2.95514	9.90764e-56	4.71443e-54	1.84633	-1.10881	0.386524	1.89021	0.117359	8.88524	0.655031	0.14878	0.132767	2.44914	0.905128	0.151578	0.787787	9.11687	0.0379126	0.315135	4.28057	0.032511	0.0762365	0.0535586	0.515033	0.868071	0.0345673	0.115796	0.127024	0.706682	10.6005	0.264021	0.38952	0.0945343	0.399697	0.736699	3.74484	0.114639	2.2033	0.128868	0.098087	1.15963	0.125474	23.8346	0.330903	0.0950068	0.546139	0.118684	0.0217274	11.2115
IGLV6-57	2.9533	1.95904e-42	7.23081e-41	5.20664	2.25335	1.43566	7.13651	0.469435	223.073	3.93019	0.446339	0.451408	21.8673	5.38767	0.409261	28.1097	3.44835	0.265388	0.735316	651.53	0.130044	0.0762365	3.15996	26.228	9.32034	0.138269	8.75086	0.508097	3.0418	0.729138	0.297023	0.649201	0.0945343	1.75867	1.70362	13.824	0.472887	64.0242	0.128868	0.686609	2.31926	0.167298	37.873	1.98542	3.04022	1.44337	0.158246	0.0217274	1.06452
IGKJ5	2.94983	8.58276e-54	3.84499e-52	0.43434	-2.51549	0.220871	0.347182	0.117359	17.6528	0.172377	0.0212542	0.0531069	3.49877	1.16374	0.0151578	0.393894	1.32265	0.189563	0.105045	16.0987	0.032511	0.0762365	0.428469	0.0386275	0.0685319	0.0345673	0.0992536	0.0846828	0.0307253	0.0373917	0.0330026	0.12984	0.0472671	0.0399697	0.184175	0.119516	0.0143299	0.0918041	0.0184098	0.0326957	0.386543	0.0418245	2.4928	0.189087	0.0633379	0.15604	0.0395614	0.0217274	0.0452988
IGHG2	2.92691	8.14189e-47	3.16437e-45	8.57527	5.64837	20.044	186.861	5.04643	1199.33	99.289	11.5198	34.9974	294.859	286.581	26.4352	169.589	206.665	3.03301	8.24604	3696.73	0.910307	1.37226	87.6754	40.2884	82.5353	1.65923	33.8786	43.9927	169.727	8.89922	4.12532	9.73801	1.08714	6.51506	105.993	43.1054	2.52207	379.775	0.791619	1.30783	35.6908	1.08744	522.875	15.6942	13.3009	85.0026	2.41325	0.239001	57.688
AHSG	2.92533	1.184e-37	3.90364e-36	1.04593	-1.87939	0.0552178	0.115727	0.117359	0.117685	0.0344753	0.0425085	0.212427	0.0437346	0.0862027	0.0454734	0.214851	0.236188	1.66816	0.21009	0.325695	0.585197	0.0762365	0.107117	0.0257516	0.0685319	0.172836	0.0165423	0.29639	0.122901	0.0373917	0.0330026	0.12984	0.0472671	0.0399697	0.276262	0.0398387	0.386908	0.165247	0.0552293	0.555826	0.0858984	0.209123	0.174933	0.330903	0.126676	0.0780198	0.0791229	0.0651821	1.15512
IGLV3-27	2.90064	8.1183e-30	2.35084e-28	3.41768	0.517036	0.441742	0.617212	0.117359	3.53056	0.689507	0.14878	0.0265534	1.96806	0.301709	0.0303156	2.04109	0.897516	0.0379126	0.525225	1.58195	1.36546	0.0762365	0.0535586	0.450654	0.11422	0.0345673	0.198507	0.0423414	0.245802	0.691746	0.0660052	0.25968	0.0945343	0.119909	0.184175	1.03581	0.0286598	0.0918041	0.0184098	0.0653913	0.601289	0.0836491	11.5456	0.472718	0.253351	1.01426	0.316492	0.0217274	0.135896
IGHV1-69D	2.88169	5.18931e-43	1.93566e-41	3.35299	0.471308	1.10436	1.62018	0.704153	33.0107	1.55139	0.255051	0.0531069	11.9833	4.26703	0.075789	1.64719	2.69255	0.15165	0.315135	137.071	0.032511	0.0762365	0.0535586	3.05157	17.2244	0.0691346	0.380472	0.804487	3.41051	3.70178	0.231018	0.12984	0.141801	0.0799394	1.93383	7.60919	0.114639	0.716072	0.202507	0.0653913	0.944882	0.0418245	18.9803	0.756349	0.760054	3.04277	0.118684	0.0217274	2.12904
IGHA2	2.87496	2.12389e-44	8.09378e-43	8.18036	5.30539	174.046	294.873	2.58189	648.623	119.974	12.0512	3.05364	164.049	71.893	7.42732	85.5107	141.571	1.85772	16.5446	28.8473	0.260088	2.5158	111.295	32.2153	39.68	2.76538	2.05124	19.1383	87.2291	1.62654	4.71937	2.20728	1.98522	20.7043	39.2292	23.9829	6.5631	2.25838	18.4834	0.653913	32.0401	2.88589	1126.74	64.3842	2.43851	33.3145	5.30123	0.239001	199.745
GZMH	2.86397	4.88246e-97	8.10949e-95	2.69656	-0.167413	2.76089	1.19585	1.64302	3.76593	1.37901	11.0097	13.4891	0.787223	43.6616	1.42483	3.65247	2.03122	0.682427	0.577748	2.69862	0.260088	3.65935	2.51725	3.1932	6.73897	0.483942	2.51443	0.211707	2.76528	1.64523	0.594047	0.25968	0.236336	0.559576	1.88779	1.11548	0.687836	0.624268	0.441834	0.22887	2.27631	0.376421	1.53067	0.472718	0.190014	0.624159	0.395614	1.1081	0.905976
IGKV3-20	2.83705	7.30637e-49	2.94361e-47	6.20937	3.37232	4.08611	18.3235	3.4034	492.101	7.20535	2.2317	22.7032	50.2074	36.0758	2.48588	40.571	43.7421	0.72034	3.88667	292.66	2.60088	0.381183	5.03451	26.0092	13.1124	0.656779	6.7327	1.56663	57.6407	30.2499	0.528041	1.03872	0.614473	5.15609	16.0232	26.3334	0.616187	11.9713	0.220917	0.621218	12.1546	0.167298	88.2101	6.47624	9.15232	12.4442	0.989036	0.41282	46.9069
IGLV7-46	2.81965	3.07169e-41	1.10593e-39	3.12702	0.307371	0.220871	3.9733	0.704153	2.88329	2.9304	0.106271	0.159321	0.306142	14.3096	0.62147	6.80362	1.46437	0.0379126	0.157568	4.0014	0.162555	0.0762365	0.589145	0.231765	0.593943	0.311106	0.21505	0.127024	1.25974	0.0747833	0.0660052	0.649201	0.236336	0.519606	137.763	2.23097	0.0429898	0.128526	0.0552293	0.0326957	1.03078	0.167298	7.74079	1.93814	0.0633379	1.48238	0.0395614	0.0217274	0.520936
IGHD	2.79957	7.97954e-33	2.43902e-31	5.10865	2.30909	14.3566	30.1277	0.469435	13.8869	0.965309	1.9979	0.663836	9.53415	1.76715	1.16715	15.1112	2.64531	2.65388	0.105045	2.55903	1.23542	0.0762365	9.26564	8.2019	6.89888	0.207404	0.0827114	1.27024	0.491605	0.112175	0.198016	0.12984	6.23926	0.0799394	1.88779	0.796773	32.3999	0.477381	0.0552293	0.0653913	2.06156	0.167298	8.09066	150.23	0.221682	0.936238	0.118684	0.760458	5.84354
IGKV3D-11	2.77781	5.38615e-63	3.03938e-61	0.552929	-2.22488	0.110436	0.771515	0.234718	19.3592	0.379229	0.0637627	0.106214	0.918427	0.732723	0.0454734	0.895213	0.566852	0.0379126	0.0525225	6.09515	0.032511	0.0762365	0.0535586	0.39915	0.365504	0.0345673	0.0496268	0.0423414	1.13684	0.112175	0.0330026	0.12984	0.0472671	0.0799394	0.552524	0.159355	0.0143299	0.348856	0.0552293	0.0326957	0.472441	0.0418245	3.6736	0.236359	0.126676	0.390099	0.0395614	0.0217274	0.430339
IGKV1OR2-108	2.77621	2.22573e-47	8.72744e-46	0.599914	-2.1763	0.110436	0.694363	0.469435	2.76561	0.137901	0.0212542	0.0265534	0.874693	0.129304	0.0303156	0.644553	0.236188	0.0379126	0.105045	1.72153	0.0975329	0.152473	0.0535586	0.283268	0.137064	0.0345673	0.0330845	0.0423414	0.491605	0.0560875	0.13201	0.12984	0.0472671	0.119909	0.138131	0.358548	0.0143299	0.0918041	0.128868	0.0326957	0.0858984	0.0418245	4.63573	0.0945436	0.126676	0.0390099	0.0395614	0.0217274	0.498287
CXCR2P1	2.764	1.52684e-75	1.25031e-73	1.62979	-1.13421	0.662613	1.19585	0.117359	1.35338	0.413704	0.255051	3.18641	3.80491	23.0592	3.77429	1.28911	1.55884	0.15165	0.105045	2.04723	0.812774	0.0762365	1.28541	7.33922	0.22844	0.449375	1.62114	0.169366	0.307253	1.27132	0.495039	0.12984	0.236336	0.279788	2.07197	1.11548	0.358248	1.06493	0.0920488	0.22887	0.171797	0.167298	0.3936	0.0472718	0.380027	0.11703	0.356053	0.434547	2.12904
LYZ	2.76357	3.38069e-90	4.44182e-88	6.46739	3.70382	17.3936	52.9645	11.5012	71.7292	45.1627	50.8614	58.869	89.7872	129.304	21.994	15.0038	45.4426	1.97146	6.51279	42.6661	18.0761	3.65935	36.5805	44.0611	49.777	2.35058	39.0232	17.2753	40.9568	75.232	20.0326	8.05009	5.19939	11.6312	10.2677	19.6803	11.3206	77.244	7.43754	3.7927	20.8304	3.80603	23.7472	1.32361	3.51525	5.5004	1.93851	44.9322	22.7853
IGKV1D-43	2.74778	2.8683e-39	9.84392e-38	0.316363	-2.43142	0.165653	0.27003	0.117359	0.353056	0.0689507	0.0212542	0.0531069	3.4113	0.129304	0.0151578	0.214851	0.0472377	0.0379126	0.0525225	5.35071	0.0650219	0.0762365	0.0535586	0.321895	0.22844	0.0345673	0.0661691	0.0846828	0.0921759	0.0373917	0.0330026	0.12984	0.0472671	0.0399697	0.0460437	0.0398387	0.0143299	0.0183608	0.0368195	0.0326957	0.171797	0.0418245	4.15466	0.189087	0.918399	0.0780198	0.0395614	0.0217274	0.0905976
IGKV3-15	2.74051	4.56749e-43	1.70733e-41	5.06311	2.3226	8.77962	57.3235	1.52566	463.857	15.4794	0.233797	1.06214	75.9233	15.9044	0.697259	13.1417	8.45554	0.15165	1.10297	180.156	0.585197	0.0762365	1.33897	11.202	37.6469	0.38024	1.78657	1.2279	7.00537	5.94528	0.792062	0.38952	0.378137	1.15912	49.9574	14.1427	0.372578	5.23283	0.110459	0.163478	11.854	0.0836491	50.0746	4.77445	4.97202	5.30535	0.791229	0.0651821	7.5649
IFNG	2.738	1.95939e-76	1.65057e-74	0.297987	-2.44001	0.110436	0.154303	0.117359	0.294213	0.758457	0.892678	2.65534	0.0437346	10.2581	0.106105	1.07426	0.708565	0.0379126	0.105045	0.88403	0.0650219	0.0762365	0.0535586	1.5966	1.1422	0.172836	0.628606	0.0423414	0.276528	0.486092	0.198016	0.12984	0.0472671	0.279788	1.24318	0.478064	0.100309	0.201969	0.0184098	0.098087	0.386543	0.167298	0.1312	0.0945436	0.0950068	0.11703	0.0395614	0.152092	0.452988
SIRPG	2.72945	1.35129e-117	4.95643e-115	2.31576	-0.413691	1.49088	1.1187	0.821512	10.9447	3.37858	2.01915	7.51462	2.09926	46.7649	1.6522	6.98266	4.81824	0.113738	0.63027	6.46738	2.50334	0.0762365	0.696262	3.36059	3.221	0.38024	0.87674	0.381073	1.81279	1.64523	0.693054	0.25968	0.0945343	0.959273	6.2159	1.67322	0.243609	1.61575	0.0368195	0.261565	1.88976	0.292772	1.4432	0.425446	0.126676	0.780198	0.158246	1.43401	1.42691
NKG7	2.72581	9.88585e-114	2.80726e-111	4.77134	2.04552	12.7001	5.47775	1.64302	32.9519	10.0323	20.234	36.7765	26.372	268.78	7.01806	18.8711	12.8486	4.05665	3.2564	18.2389	6.07955	8.30978	11.5151	11.2148	13.2495	3.52586	5.70708	4.23414	9.18687	6.43137	2.93723	0.779041	2.07975	6.51506	15.1944	8.24661	5.67465	6.97711	0.533883	2.12522	17.3085	1.8821	5.3792	0.898165	0.981737	2.92574	1.2264	9.34277	4.75637
FCRLA	2.72389	7.45726e-82	7.50243e-80	0.231078	-2.49281	0.0552178	0.578636	0.469435	4.0013	0.930834	0.085017	0.212427	1.44324	2.19817	0.227367	6.98266	0.755803	0.189563	0.0525225	3.76876	0.0975329	0.0762365	0.0535586	0.257516	0.137064	0.0691346	0.198507	0.0846828	0.798858	0.205654	0.165013	0.12984	0.0945343	0.119909	0.138131	0.0796773	0.0429898	1.2669	0.147278	0.098087	0.0858984	0.0418245	0.655999	0.189087	0.158345	0.546139	0.158246	0.0217274	0.36239
IRF4	2.7193	6.76773e-97	1.10326e-94	2.66441	-0.0548907	1.32523	2.00594	0.821512	22.8898	2.96488	0.828916	3.21297	4.02359	15.6458	1.16715	15.7916	3.73178	0.189563	0.525225	24.4737	1.85312	0.381183	1.39252	4.28765	1.5077	0.518509	1.53843	0.0846828	3.07253	2.54263	0.594047	0.38952	0.33087	0.679485	2.80866	2.07161	1.31835	2.16658	0.128868	0.22887	1.11668	0.46007	7.87199	0.992708	0.443365	1.44337	0.197807	0.304183	2.49143
GZMB	2.67835	1.55152e-67	9.96939e-66	4.47815	1.79979	3.58915	2.89318	12.7921	15.0637	5.61948	15.0268	53.16	7.78476	139.002	4.75955	17.6178	5.29062	1.97146	1.68072	319.926	0.715241	3.50688	8.83717	9.20621	7.62989	1.65923	3.98669	1.82068	6.29869	7.06703	0.528041	2.72664	1.08714	4.51658	10.9124	6.53354	1.30402	1.70756	0.165688	1.5367	10.952	1.00379	0.743466	2.69449	0.190014	3.35485	1.30553	5.4753	1.72135
IGKV1D-13	2.67701	1.25813e-31	3.76711e-30	1.97725	-0.699763	0.0552178	0.462909	0.234718	1.58875	0.0344753	0.233797	0.0265534	1.2683	0.0862027	0.075789	6.33811	0.141713	0.0379126	0.367658	21.4959	0.0975329	0.0762365	0.0535586	0.103007	0.525411	0.0691346	0.314303	0.169366	0.399429	0.0186958	0.198016	0.12984	0.0472671	0.0399697	0.506481	1.11548	0.0429898	0.0367216	0.0184098	0.0653913	0.730136	0.0418245	14.6944	0.189087	0.855061	0.0390099	0.0395614	0.0217274	0.611534
IGLV1-41	2.66882	1.93416e-37	6.32953e-36	0.61878	-2.05004	0.276089	0.192879	0.117359	13.9457	0.241327	0.0212542	0.0265534	2.84275	0.129304	0.13642	6.69619	0.188951	0.0379126	0.105045	0.837502	0.0975329	0.0762365	0.0535586	0.218889	0.0685319	0.0345673	0.0330845	0.0423414	0.215077	0.411308	0.13201	0.12984	0.0472671	0.0399697	0.0460437	0.0398387	0.0143299	0.0734433	0.0184098	0.130783	0.0429492	0.0418245	6.77866	0.803621	0.570041	0.0390099	0.0791229	0.0217274	0.249143
IGHV3-43	2.66606	8.09247e-37	2.63357e-35	1.95867	-0.707392	0.331307	0.655788	0.234718	3.70709	0.413704	0.0637627	0.185874	4.02359	2.49988	0.0303156	1.39653	0.472377	0.0379126	0.21009	4.46668	0.032511	0.0762365	0.0535586	0.270392	0.685319	0.0345673	0.165423	0.0423414	0.706682	0.205654	0.0660052	0.51936	0.472671	0.239818	0.460437	0.159355	0.0286598	0.605907	0.0920488	0.0326957	0.171797	0.292772	3.8048	0.283631	0.158345	0.429109	0.158246	0.0217274	3.32946
CCL19	2.65671	7.71131e-62	4.19029e-60	2.47886	-0.177854	0.773049	3.04748	0.704153	12.5335	3.68886	0.573865	2.25704	1.70565	13.7062	2.31914	32.0486	7.18013	0.0379126	0.315135	17.0757	2.82845	0.0762365	5.51654	0.952811	0.11422	0.138269	2.4648	0.127024	1.59772	0.598267	0.264021	0.25968	0.141801	1.07918	0.736699	0.796773	0.100309	7.41777	0.331376	0.130783	0.300644	0.0418245	4.63573	3.21448	0.0316689	1.9505	0.118684	0.152092	0.113247
IGKV3-7	2.65532	7.94131e-51	3.30531e-49	0.12065	-2.53467	0.0552178	0.655788	0.117359	2.00065	0.0689507	0.0637627	0.0531069	0.262408	0.215507	0.075789	0.214851	0.0944753	0.0379126	0.0525225	1.07014	0.0975329	0.0762365	0.0535586	0.373399	0.365504	0.0345673	0.0165423	0.0846828	1.10611	0.0186958	0.0330026	0.12984	0.0945343	0.0399697	0.414393	0.0398387	0.0143299	0.0183608	0.0368195	0.0326957	0.128848	0.0418245	2.79893	0.189087	0.0950068	0.0780198	0.0791229	0.0217274	0.339741
CCR2	2.60792	7.50468e-116	2.4468e-113	1.77835	-0.829569	0.607395	1.69733	0.586794	13.2984	2.72355	1.27525	1.72597	1.48698	7.62894	0.666943	4.6193	1.93674	0.0758252	0.735316	15.2146	0.910307	0.0762365	0.267793	2.79405	0.890915	0.241971	1.57152	0.29639	4.14792	1.88828	0.726057	0.12984	0.283603	0.519606	0.552524	1.07564	0.243609	1.67083	0.239327	0.163478	0.257695	0.250947	3.10506	0.141815	0.0950068	0.390099	0.0395614	0.41282	2.60468
CD3D	2.60594	2.18405e-118	8.3592e-116	3.77783	1.17189	7.12309	3.47182	1.76038	29.0683	8.99806	12.0299	11.179	3.67371	119.046	3.68335	14.1086	12.518	0.796165	1.94333	9.91044	5.26677	3.35441	13.9788	8.26628	7.19585	1.45183	2.26629	1.65131	6.63667	2.46785	2.6072	0.779041	0.803541	4.51658	5.01876	4.34242	0.687836	3.52528	0.239327	0.196174	4.38082	1.42203	5.5104	2.12723	0.411696	4.64218	0.237369	1.69473	2.42349
TLR8	2.60406	1.8508e-95	2.90939e-93	1.40662	-1.19743	0.276089	1.85164	0.704153	1.70644	0.655031	1.27525	1.46044	2.18673	5.86178	0.424418	0.143234	1.65332	0.189563	0.315135	2.88473	0.715241	0.0762365	1.71388	2.08588	1.82752	0.725913	1.09179	0.254048	1.13684	1.66393	0.858067	0.38952	0.33087	0.439667	0.506481	0.637419	0.544537	1.67083	0.147278	0.294261	0.687187	0.292772	1.26827	0.0945436	0.28502	0.351089	0.158246	0.478002	1.29102
MZB1	2.59298	2.72944e-48	1.08475e-46	4.80427	2.2113	4.69351	21.3324	2.11246	192.239	3.96466	2.29546	2.31015	7.56609	13.1028	2.74356	28.8975	5.95195	2.91927	0.682793	152.798	0.650219	3.73559	13.9252	10.8929	6.99026	0.241971	3.02724	1.39727	16.8375	4.76744	1.02308	0.51936	1.55982	1.11915	7.68929	2.23097	0.358248	5.12267	0.331376	0.719305	1.76092	0.585543	21.0357	4.11265	0.855061	4.75921	1.93851	0.195546	14.1106
TRBV28	2.58487	5.21121e-114	1.50407e-111	3.24667	0.661798	2.76089	1.96736	1.64302	17.0055	6.30899	8.31041	11.949	4.19852	62.7555	3.83492	14.0727	10.0144	0.758252	1.20802	5.25765	4.97418	9.75827	10.551	4.3134	7.08163	0.414807	2.16704	0.804487	5.00822	2.65481	1.08909	0.12984	0.236336	2.91779	2.90075	2.62935	0.788146	3.74561	0.294556	0.163478	3.09234	1.08744	3.32373	2.03269	0.0316689	1.91149	0.197807	1.49919	1.9252
CCL5	2.57456	2.29596e-115	7.21833e-113	6.15216	3.57761	62.3408	33.4837	6.92417	135.103	37.5781	58.4067	72.544	33.0196	800.693	31.0735	78.7071	46.3402	10.6534	4.77955	51.4133	48.5063	32.6292	91.6923	45.7607	63.4606	11.3035	18.7093	6.43589	25.3484	20.8459	9.14172	3.246	3.3087	10.4721	32.3687	17.2501	6.7064	20.5641	2.54055	2.71374	25.4689	4.0988	15.8752	9.17073	1.99514	11.859	1.81983	31.7437	30.3728
ADAMDEC1	2.53664	4.8012e-79	4.42565e-77	3.29802	0.761383	1.43566	7.9466	3.05133	12.4746	2.99935	2.35922	1.61976	24.7975	8.40476	4.92629	4.40445	4.10968	0.454951	0.315135	12.0973	1.20291	0.381183	5.83789	3.57948	2.48999	0.656779	1.38955	0.635121	2.64238	4.73005	7.42558	1.55808	0.33087	2.19833	1.19714	0.836612	3.99805	14.909	0.570702	0.523131	1.07373	0.376421	1.66187	0.0945436	1.01341	0.936238	0.0791229	4.23684	2.31024
CXCR3	2.51808	3.02151e-111	7.28721e-109	3.10226	0.584178	3.03698	2.93176	1.05623	23.8901	10.4805	3.86827	8.97506	2.75528	67.5829	1.78862	19.0501	10.5812	0.303301	1.10297	14.2841	1.46299	1.52473	2.99928	3.5666	2.99256	1.52096	1.14142	1.2279	4.14792	1.3274	0.990078	0.779041	0.66174	2.39818	4.51228	5.05951	0.458557	1.98297	0.0552293	0.490435	1.11668	0.794666	4.89813	1.70179	0.253351	1.1703	0.118684	1.17328	1.65341
ODAM	2.51663	5.65982e-23	1.42965e-21	3.90925	1.39262	0.0552178	0.732939	2.81661	4.29552	0.206852	0.573865	0.0265534	14.9135	0.0431013	0.106105	1.57557	1.08647	0.454951	0.682793	0.837502	0.780263	0.22871	0.321352	0.0128758	0.0913759	0.0691346	0.430099	7.1557	0.337978	2.07524	0.429034	1.42824	0.0472671	1.35897	0.690655	0.637419	0.0143299	2.03805	0.497063	0.098087	0.0429492	0.376421	0.0437333	2.26905	0.0316689	1.59941	0.0395614	0.0217274	10.2602
IGKV3D-20	2.51559	1.5327e-40	5.38616e-39	1.61211	-0.903481	0.773049	2.19882	0.117359	7.23765	0.689507	0.0637627	0.159321	1.35577	0.431013	0.075789	4.29702	0.944753	0.0379126	0.0525225	81.8891	0.032511	0.0762365	0.107117	0.515033	0.708163	0.241971	0.446641	0.0846828	0.706682	0.299133	0.0330026	0.25968	0.0945343	0.199848	0.322306	0.278871	0.0429898	0.587546	0.147278	0.0326957	0.51539	0.125474	3.97973	0.236359	0.348358	0.11703	0.0791229	0.0217274	3.39741
GZMK	2.49846	1.39897e-89	1.81105e-87	2.08801	-0.410449	0.938702	0.732939	1.9951	9.82673	5.48158	2.14668	6.08074	0.612285	9.48229	1.97051	7.91368	4.10968	0.0758252	0.472703	1.48889	6.43717	0.609892	0.0535586	1.30046	2.99256	0.38024	1.7204	0.127024	2.12005	1.43958	1.2541	0.25968	0.236336	1.59879	0.276262	1.43419	0.257939	4.13118	0.165688	0.0653913	0.472441	0.167298	1.92427	0.283631	0.221682	0.429109	0.0395614	0.977731	0.475637
CXCL11	2.47995	1.29329e-60	6.85832e-59	3.70588	1.22593	2.54002	7.29081	2.69925	9.00293	5.41263	4.82471	4.85928	18.3248	79.7806	22.5548	11.6378	5.10167	2.57806	0.105045	4.09445	6.56721	0.0762365	3.1064	67.5465	2.33009	4.18264	5.82288	0.0846828	14.5945	6.22571	1.38611	1.2984	0.0472671	4.91627	2.57845	2.82855	1.04608	7.124	0.552293	2.51757	0.730136	1.84028	1.74933	0.236359	0.348358	1.01426	0.474737	10.4943	2.40084
OR2I1P	2.4749	1.17306e-54	5.3644e-53	2.95912	0.484215	12.5896	1.31158	0.704153	21.3599	2.6546	0.913933	2.12427	5.90417	7.28413	5.95702	2.86468	7.46355	0.72034	0.0525225	4.23404	1.88564	0.304946	0.214234	8.2019	0.45688	0.89875	0.51281	2.49814	1.50554	1.15914	1.91415	1.03872	0.898076	1.79864	15.9311	1.03581	0.143299	1.67083	0.0368195	0.130783	1.28848	3.22049	1.92427	0.0945436	0.0316689	1.13129	0.474737	1.23846	4.59783
CCL18	2.4677	8.22597e-43	3.04257e-41	4.30743	1.83973	1.71175	2.93176	3.4034	9.70904	1.79272	1.0202	12.0553	24.054	11.2063	0.560839	3.75989	4.06244	0.947816	1.36559	11.5389	5.23426	0.22871	5.945	0.218889	22.2957	1.86663	7.3944	0.635121	0.860308	7.29138	1.08909	3.246	0.33087	3.87706	7.32095	2.11145	24.0599	2.51543	0.405015	0.359652	7.25841	0.167298	0.830933	0.0945436	0.253351	0.663169	0.27693	0.195546	2.78588
GNLY	2.46432	2.28227e-60	1.20666e-58	5.03023	2.56591	10.3257	12.3442	3.9902	50.0751	12.9972	8.65048	59.6921	16.313	140.855	7.36669	14.1802	2.36188	16.9849	3.2564	5.21112	0.390131	7.85236	47.56	2.87131	13.5236	4.80485	2.44826	3.17561	3.10326	6.02006	6.3695	3.8952	7.94088	6.39515	4.97272	10.5971	2.43609	1.08329	0.497063	4.05426	3.09234	1.08744	0.699733	2.41086	0.380027	2.34059	2.92755	26.3118	3.10297
FAM30A	2.45829	1.01737e-48	4.08013e-47	1.30838	-1.14991	0.717831	0.385757	0.234718	10.0033	0.792933	0.191288	0.318641	1.57445	1.81026	0.106105	7.5914	0.850278	0.0758252	0.0525225	9.58475	0.552686	0.0762365	0.37491	0.592288	0.34266	0.0345673	0.231592	0.0423414	0.46088	0.916096	0.231018	0.38952	0.0945343	0.159879	1.15109	0.199193	2.63671	1.19345	0.0552293	0.0653913	0.0858984	0.0418245	1.13707	0.236359	0.0316689	0.351089	0.0791229	0.195546	0.452988
TIFAB	2.45298	5.77825e-97	9.50765e-95	0.25521	-2.19777	0.386524	0.617212	0.117359	1.58875	0.792933	0.403831	0.584175	1.92432	3.44811	0.409261	0.931021	0.61409	0.113738	0.105045	1.48889	0.0975329	0.0762365	0.696262	0.412026	0.045688	0.103702	0.36393	0.211707	0.276528	0.355221	0.363028	0.25968	0.0472671	0.119909	0.368349	0.278871	0.272268	0.991484	0.0552293	0.0326957	0.128848	0.292772	0.655999	0.0945436	0.0316689	0.234059	0.118684	0.456275	0.226494
POU2AF1	2.44868	3.40699e-64	2.01964e-62	3.5728	1.12412	25.7315	7.75372	1.40831	91.3827	4.61969	0.807661	0.610729	11.1523	13.62	1.27326	24.7795	5.19614	0.113738	0.472703	80.819	1.00784	12.2741	3.90978	6.47654	1.66761	0.414807	9.13133	2.79453	4.27082	1.7948	0.396031	0.12984	1.74888	1.27903	3.63745	1.7529	0.100309	3.76397	0.883668	0.392348	1.07373	0.961964	10.2336	0.945436	0.28502	3.62792	1.5429	0.217274	4.03159
HLA-DQA1	2.44819	1.41428e-117	5.08159e-115	6.95782	4.50963	131.363	29.5104	50.9337	147.224	47.507	50.8402	44.3177	33.5007	748.412	160.961	56.6491	41.8526	20.0558	11.765	77.1898	28.0895	7.85236	50.6664	134.578	79.6341	8.81466	39.5195	21.0013	33.9515	51.5818	15.8412	8.56945	9.16983	89.9718	41.5774	15.8558	16.4794	144.022	5.6702	28.7068	29.1196	20.0758	73.6469	4.44355	6.84049	28.3602	3.87702	49.9078	53.5432
NOS2	2.44462	1.85843e-37	6.09301e-36	1.79781	-0.646816	0.552178	0.231454	1.17359	0.588427	0.482655	0.0637627	0.159321	0.349877	209.559	0.075789	0.071617	0.283426	0.113738	0.157568	0.325695	0.845285	0.609892	0.0535586	1.01719	0.0913759	0.172836	0.314303	1.43961	1.32119	0.0747833	0.0990078	1.68792	0.283603	0.599545	0.322306	0.239032	0.229279	0.110165	0.312966	0.163478	0.730136	0.961964	0.349866	0.378175	0.28502	0.663169	0.237369	0.130364	0.158546
CD3E	2.44022	5.26187e-120	2.05868e-117	4.84464	2.40442	19.2158	11.0327	4.92907	77.1428	25.4083	14.4741	22.1456	14.5199	259.772	11.2622	46.7659	32.3578	0.985728	4.8846	22.6591	13.9472	4.19301	7.81956	16.8544	15.5111	4.25178	5.32661	3.89541	13.7957	7.08572	5.21441	0.779041	2.07975	10.2322	13.8131	8.88402	1.04608	9.14369	0.533883	1.07896	8.0315	3.63873	13.6011	5.86171	0.791723	7.17782	0.791229	5.84466	6.22858
CD2	2.43746	1.09261e-123	4.80914e-121	4.36035	1.92289	6.95744	7.02078	2.58189	35.7175	18.2375	16.7909	24.2964	8.17838	166.888	8.21553	29.7211	24.044	0.909903	2.99378	15.4473	6.20959	9.91075	15.3178	17.4339	13.5008	3.595	5.93868	1.35492	11.2147	6.7492	3.36626	0.908881	1.41801	5.71567	10.7282	6.6929	1.30402	8.46434	0.515473	0.588522	5.11095	2.63495	12.2453	4.34901	0.380027	5.85149	0.514299	2.93319	6.29653
SLAMF6	2.42981	1.10303e-111	2.73521e-109	2.37756	-0.0522406	1.21479	3.39466	1.05623	19.4181	4.17152	1.40278	3.90335	35.3376	30.0416	1.63704	9.52506	4.72377	0.265388	0.42018	9.91044	4.94166	1.75344	2.89216	3.47647	3.47228	0.622211	1.81965	0.381073	1.72062	2.05654	1.02308	0.12984	0.33087	1.55882	1.7957	1.9521	0.343918	2.18494	5.30201	0.425044	2.01861	0.376421	2.97386	0.945436	0.221682	0.780198	0.0791229	0.934277	1.44956
TRBC2	2.42218	3.09768e-103	6.19747e-101	5.31937	2.89719	19.6023	14.8902	13.6136	111.095	35.6475	26.6316	20.9241	13.6889	325.243	10.5953	77.5254	51.0639	2.12311	7.9309	27.3584	15.4102	16.772	19.1204	16.5454	19.0747	3.83697	4.91305	4.40351	19.6027	5.34701	7.12856	2.33712	2.59969	9.91248	21.7326	12.35	1.46165	11.4572	0.865258	1.30783	8.0315	3.68056	14.9131	10.8725	0.88673	12.2491	0.474737	4.01956	8.08583
IGHV2-70D	2.42162	1.27094e-26	3.49081e-25	1.49266	-0.928966	2.37436	0.154303	1.05623	3.76593	0.103426	0.085017	0.0796603	3.97985	0.344811	0.075789	0.322277	0.0944753	0.0379126	0.0525225	4.60626	0.032511	0.0762365	0.107117	1.26183	0.639631	0.138269	0.0496268	0.0423414	0.184352	0.542179	0.0990078	0.12984	0.0472671	0.0799394	0.368349	0.278871	0.0143299	0.0183608	0.0184098	0.0326957	0.214746	0.0418245	21.2981	0.709077	0.0633379	0.429109	0.0395614	0.0217274	2.42349
TIGIT	2.41931	2.84069e-101	5.26454e-99	3.08592	0.666608	3.25785	3.27894	0.93887	10.2975	5.61948	5.58987	8.31122	2.97395	71.8068	6.62396	11.1364	9.49477	0.15165	1.26054	9.58475	6.20959	0.686129	1.87455	10.5453	6.05365	1.17529	2.82873	0.423414	4.91605	4.26265	1.05608	1.03872	0.472671	1.83861	4.18998	3.22693	0.214949	5.50825	0.0920488	0.326957	3.60773	0.627368	2.44906	0.189087	0.348358	2.80871	0.118684	2.95492	1.9252
IL21R	2.41738	2.43495e-141	4.28698e-138	2.29022	-0.127169	1.43566	1.85164	0.821512	8.94409	2.27537	3.29441	3.05364	3.23636	18.9215	1.89473	6.83943	3.59006	0.568689	0.787838	8.60766	0.292599	0.914838	4.28469	6.19327	2.42146	0.345673	1.42264	1.52429	3.47196	1.3648	0.858067	0.25968	0.425404	1.91855	1.38131	2.31064	1.16072	3.76397	0.110459	0.457739	1.03078	0.585543	2.71146	0.236359	0.221682	0.897228	0.197807	1.39055	2.10639
CD27	2.41441	4.62783e-99	8.06709e-97	3.03462	0.620207	3.69959	3.43324	1.40831	28.3033	4.24047	5.50485	6.45248	3.36757	36.162	1.92504	10.1338	7.55803	0.454951	1.05045	12.0973	2.17823	2.21086	4.12401	3.9915	3.51797	0.622211	1.75348	1.01619	4.17864	1.7761	0.660052	0.51936	0.850809	1.7187	3.31515	3.5058	0.229279	2.88265	0.165688	0.22887	2.4481	0.92014	6.25386	1.65451	0.253351	1.87248	2.01763	0.782185	2.10639
CD8A	2.40971	9.31488e-95	1.43858e-92	4.36072	1.95101	12.6449	4.32048	3.05133	24.1843	8.99806	14.4316	31.8641	3.14889	213.653	9.09468	22.5594	19.1313	0.417039	4.14928	26.5209	20.2543	0.152473	1.92811	26.7688	17.9097	4.35548	7.62599	1.69366	5.77636	9.83401	1.61713	0.51936	1.13441	3.83709	16.6218	7.56935	0.601857	5.47152	0.828439	3.56383	10.136	1.75663	9.14026	2.69449	0.443365	3.90099	2.01763	6.69203	5.23201
SH2D1A	2.40066	2.08664e-101	3.90824e-99	1.60662	-0.79404	0.386524	1.1187	0.352076	4.47204	2.99935	1.78536	4.96549	0.743489	14.5683	1.2581	5.37128	3.73178	0.113738	0.42018	3.86182	3.2511	0.0762365	0.214234	2.22752	2.23871	0.345673	1.67077	0.127024	1.84352	2.2435	0.75906	0.25968	0.283603	0.559576	1.97988	0.995967	0.157629	2.38691	0.128868	0.130783	1.37437	0.376421	1.22453	0.378175	0.0950068	0.312079	0.0791229	0.586639	0.498287
FCRL3	2.39886	9.44547e-84	1.0329e-81	1.02692	-1.37193	0.441742	0.655788	0.234718	2.35371	0.861883	0.743899	1.38078	1.88059	5.94798	0.424418	4.01055	1.22818	0.0379126	0.157568	2.32639	2.14572	0.457419	0.0535586	1.48072	0.776695	0.138269	0.992536	2.58283	0.768133	0.766529	0.264021	0.38952	0.0472671	0.879333	0.828786	0.796773	0.100309	0.954763	0.0552293	0.130783	1.07373	0.250947	1.0496	0.189087	0.126676	0.741188	0.0395614	0.391093	0.203845
IGKV1-16	2.38923	1.64077e-32	4.97201e-31	3.07145	0.68222	0.49696	1.62018	0.704153	6.88459	1.31006	0.191288	0.716943	4.85454	3.83602	0.212209	5.55032	4.44034	0.113738	0.735316	140.002	0.0650219	0.0762365	0.107117	20.7043	1.37064	0.0691346	1.33992	0.254048	3.47196	0.130871	0.0330026	0.25968	0.0472671	0.359727	0.506481	1.07564	0.0429898	1.04657	0.0368195	0.0653913	2.23336	0.125474	19.9861	0.330903	0.443365	5.1103	0.118684	0.0217274	2.83117
LILRB4	2.38841	2.30251e-120	9.42743e-118	4.55639	2.16797	9.05571	10.9169	13.8483	24.5962	5.24025	13.4539	12.9846	53.225	32.7139	17.7953	6.37391	11.2898	4.92864	3.7291	24.5667	3.8688	1.29602	26.9935	21.4382	15.5567	1.48639	5.42587	3.13326	8.87961	9.23574	7.6566	1.9476	5.34119	5.47585	7.2749	5.21887	10.4035	15.4782	1.38073	3.23687	5.02506	1.12926	8.79039	0.709077	3.13522	2.45762	2.65062	5.19284	10.3734
TRAC	2.38522	1.19211e-115	3.81604e-113	5.41208	3.02687	21.2588	16.6261	10.3276	77.1428	39.6811	23.8898	31.5986	18.4123	400.67	17.5831	69.3253	52.3866	2.31267	8.87631	37.6876	14.3373	14.4087	13.0683	26.228	23.8034	6.46408	7.7087	7.1557	19.019	9.49749	9.24072	1.2984	3.1669	13.0701	22.6535	13.5451	1.57629	13.8257	2.33804	1.11165	11.854	6.06456	19.68	7.46895	1.17175	10.6887	2.69018	7.56112	8.99181
MMP9	2.35907	2.00902e-51	8.50258e-50	6.96795	4.60887	64.8809	41.8547	5.16379	287.211	27.0287	79.4909	7.27564	158.407	15.2579	64.3146	11.3513	52.1504	60.736	36.4506	21.3098	7.1199	43.9885	880.664	15.039	51.9929	7.32827	4.78072	62.877	11.2147	9.72184	17.6234	6.23233	20.8448	112.395	4.28206	17.9672	32.3713	123.789	11.3036	3.13878	55.791	32.7904	16.7061	25.905	1.45677	23.0158	4.8265	77.0018	22.287
SLAMF1	2.35185	3.20475e-124	1.44674e-121	1.62861	-0.723239	0.717831	1.92879	0.352076	6.64922	3.44753	1.67909	2.46947	1.39951	10.9908	1.22778	6.94685	3.59006	0.265388	0.787838	8.04933	0.877796	0.152473	1.23185	1.77686	1.69045	0.587644	0.843656	0.465755	1.44409	1.3274	0.561044	0.25968	0.33087	0.879333	1.4734	1.39435	0.214949	1.54231	0.165688	0.130783	0.429492	0.669192	1.4432	0.425446	0.126676	0.351089	0.0791229	0.369365	1.17777
IGHV2-5	2.35034	8.76607e-32	2.63371e-30	0.673686	-1.67666	0.441742	0.27003	0.117359	1.17685	0.137901	0.0212542	0.212427	2.71155	0.0431013	0.13642	0.071617	0.141713	0.0379126	0.0525225	4.14098	0.032511	0.0762365	0.0535586	3.5151	0.296972	0.0345673	0.0661691	0.127024	0.276528	0.22435	0.0660052	0.12984	0.0472671	0.0399697	0.0460437	0.119516	0.0143299	0.22033	0.0184098	0.0326957	0.0858984	0.0418245	2.93013	0.0945436	0.190014	0.0780198	0.0395614	0.0217274	0.951275
LAX1	2.33874	9.95238e-91	1.33757e-88	1.10206	-1.23668	0.386524	1.50445	0.117359	13.1808	1.62034	0.318814	0.477962	2.09926	4.18083	0.378945	2.07689	1.41713	0.0379126	0.105045	17.9132	0.260088	0.0762365	0.267793	1.82837	1.30211	0.207404	0.760945	0.0846828	0.98321	0.972184	0.462036	0.51936	0.33087	0.359727	0.644612	0.995967	0.128969	0.954763	0.128868	0.392348	0.51539	0.250947	3.32373	0.472718	0.0950068	0.429109	0.118684	0.434547	1.13247
PRF1	2.33556	8.22378e-92	1.14006e-89	4.20772	1.87217	11.7062	6.98221	3.52076	18.8297	7.13639	8.39543	35.6878	9.00933	164.432	3.13767	7.9853	5.52681	1.63024	4.14928	26.4278	6.33964	0.991075	5.67721	13.6226	8.10961	4.73572	5.34315	5.29268	5.3462	9.03009	1.2211	1.16856	2.26882	4.91627	9.20874	8.76451	2.49341	2.97445	1.15981	3.49844	8.07445	2.25852	3.97973	0.898165	1.01341	2.06753	1.85939	14.5356	3.941
LAG3	2.33327	7.00531e-83	7.3414e-81	4.38695	2.05368	3.75481	3.51039	0.821512	17.6528	8.54988	15.048	18.614	5.86044	184.819	6.29049	38.4583	8.45554	4.5116	2.1009	15.6799	3.90131	3.73559	30.3677	14.9102	5.45971	2.59255	6.08756	1.2279	9.8321	5.19744	1.18809	9.86785	1.46528	2.87782	15.1944	7.80838	2.88031	4.64529	1.17822	4.67548	8.07445	0.627368	1.7056	2.69449	3.23023	2.88673	0.593422	4.1282	2.28759
ZNF683	2.33192	3.8263e-83	4.05818e-81	2.59696	0.265045	10.7675	3.819	0.234718	9.29714	6.30899	4.33587	3.79714	1.35577	109.348	2.86482	7.77045	5.52681	0.303301	0.682793	2.46598	0.292599	0.991075	7.81956	4.66105	6.46485	2.97279	0.843656	1.77834	1.96642	1.25262	0.363028	0.38952	0.567206	1.23906	2.48636	1.31468	0.272268	0.385577	0.110459	0.294261	0.472441	0.334596	2.05546	1.1818	0.316689	0.858218	0.0791229	4.71484	2.94442
UBD	2.32304	2.69184e-53	1.19077e-51	2.99599	0.672947	1.5461	0.27003	3.16869	8.76756	1.34454	1.89163	3.31918	16.4005	14.87	22.9489	1.96947	7.74698	7.31714	0.105045	2.60556	1.95066	1.60097	2.94572	21.1936	1.11935	1.34812	0.87674	0.338731	1.99714	1.7948	2.5412	0.779041	0.567206	1.67873	36.6047	0.517903	0.358248	3.28659	0.073639	0.22887	1.76092	4.18245	2.3616	0.283631	0.0633379	1.01426	1.14728	4.62793	12.0948
CD48	2.32035	3.30067e-161	2.90558e-157	3.84308	1.52273	5.96352	7.52227	2.34718	41.3076	8.41198	7.4815	9.95754	13.2953	52.7129	10.186	16.9016	12.2818	1.55442	1.89081	15.1681	5.46184	3.04946	8.03379	11.0861	11.9702	1.27899	5.16119	2.54048	6.26796	3.75786	5.77545	0.908881	1.65435	4.19682	5.43315	4.14322	4.70021	11.145	0.902078	1.34052	5.45455	1.58933	6.82239	1.65451	0.506703	3.51089	0.751668	4.25856	6.02474
CLEC12A	2.31644	2.67046e-72	2.00068e-70	0.303313	-2.01312	0.110436	0.308606	0.117359	0.588427	0.51713	0.55261	0.982477	0.612285	5.21526	1.21262	0.787787	0.755803	0.15165	0.315135	1.11667	0.260088	0.0762365	0.160676	1.06869	1.57623	0.172836	0.430099	0.0846828	0.46088	0.710442	0.165013	0.25968	0.141801	0.119909	1.93383	0.278871	0.143299	0.293773	0.0184098	0.0653913	0.214746	0.125474	0.2624	0.0945436	0.0950068	0.15604	0.118684	0.108637	0.452988
IL2RG	2.3124	9.30736e-139	1.09244e-135	5.49008	3.17769	18.8293	21.9882	14.6698	97.2081	31.7863	26.5466	53.0272	53.5312	219.127	85.8235	60.1225	43.5531	6.17976	6.51279	42.8522	12.4517	22.0323	39.4727	23.5885	24.8771	5.5999	10.7194	5.25033	23.9965	10.1331	14.0261	9.47833	4.63218	11.3514	21.7326	12.111	9.01352	25.5583	1.12299	4.512	12.9707	7.02652	17.2747	5.86171	1.10841	8.62119	2.17588	12.6671	16.4435
C1QB	2.31231	5.06827e-115	1.56547e-112	7.61269	5.30038	68.9118	87.9141	70.1806	288.211	35.0269	131.096	99.3364	93.2422	664.407	90.1435	40.4994	109.214	49.893	54.3083	260.184	25.326	8.30978	380.373	133.87	137.909	8.26158	50.09	83.0315	84.3717	52.984	51.451	7.27105	21.9792	47.9237	139.927	37.05	87.0972	124.284	7.69528	41.0004	55.7051	10.7071	69.1861	3.16721	35.6275	25.7075	14.4399	55.231	113.383
GZMM	2.30825	5.20409e-103	1.01804e-100	1.87289	-0.435353	1.82219	1.08012	0.117359	6.47269	1.89614	2.48675	1.9384	0.437346	24.2229	1.48546	6.19487	1.74779	0.379126	0.262613	2.55903	2.47083	1.44849	2.62437	1.99575	1.43917	0.518509	0.347388	1.27024	2.21222	0.542179	0.594047	1.42824	0.283603	1.43891	1.15109	0.876451	1.50464	0.936402	0.128868	0.359652	0.429492	0.501894	1.74933	0.378175	0.190014	0.624159	0.197807	1.23846	0.566235
SP140	2.29695	1.90797e-123	8.1931e-121	2.37483	0.0778759	0.883484	3.08606	0.821512	11.9451	2.99935	2.18919	4.6203	5.90417	46.6787	9.71615	6.55296	3.68454	0.644515	0.840361	9.86391	1.82061	0.457419	2.89216	7.06882	2.92403	0.967884	2.10087	0.550438	2.5502	2.35568	0.990078	0.12984	0.283603	1.27903	6.63029	1.51387	0.673506	2.66232	0.128868	1.34052	1.67502	0.46007	2.8864	0.378175	0.443365	2.10654	0.356053	1.23846	1.9705
C1QA	2.29356	2.56325e-111	6.26787e-109	7.43581	5.14225	37.8794	80.5847	46.3567	248.728	31.2691	139.173	88.6354	83.8393	721.43	90.2344	32.4067	84.0358	88.3743	46.2724	168.757	38.7205	24.5482	567.507	111.582	155.179	8.36528	42.6625	21.8905	82.774	41.7852	34.4547	5.84281	21.1757	35.9328	117.089	23.6642	101.399	114.37	6.53546	27.4644	64.4667	10.3725	50.4245	3.07267	22.1999	25.9416	12.4619	52.0805	91.7301
LINC01871	2.28185	1.48887e-70	1.06557e-68	0.293101	-1.98875	0.441742	0.462909	0.117359	1.47107	0.344753	0.871424	2.81466	0.481081	14.2234	0.318314	0.931021	0.755803	0.113738	0.0525225	1.20973	0.162555	1.06731	0.856938	1.13307	1.11935	0.38024	0.463184	0.0846828	0.276528	0.373917	0.13201	0.12984	0.0472671	0.239818	1.24318	0.199193	0.0429898	0.165247	0.0184098	0.0326957	0.343594	0.125474	0.174933	0.0472718	0.0633379	0.234059	0.0395614	0.521457	0.36239
SIGLEC8	2.27869	2.54127e-78	2.28273e-76	0.563968	-1.71472	0.276089	0.694363	0.117359	1.52991	0.275803	0.255051	1.11524	4.02359	5.51697	0.287998	1.11006	1.08647	0.15165	0.315135	3.76876	0.292599	0.22871	4.07045	1.33909	0.11422	0.103702	0.36393	0.0423414	0.215077	0.4487	0.0990078	0.25968	0.0945343	0.0799394	1.059	0.318709	1.03175	0.238691	0.165688	0.294261	0.0858984	0.0418245	0.5248	0.141815	0.0950068	0.15604	0.0395614	0.239001	1.76665
GPR50	2.27841	3.64242e-15	7.01624e-14	2.15535	-0.12306	0.0552178	0.0385757	0.117359	0.0588427	0.0344753	0.0212542	0.0796603	0.0437346	0.0431013	0.0303156	0.0358085	0.141713	0.0379126	0.157568	1150.96	0.162555	0.0762365	0.0535586	0.0128758	0.022844	0.0345673	0.0165423	0.0846828	0.0307253	0.0186958	0.0330026	0.12984	0.141801	0.0799394	0.0460437	0.0796773	0.0143299	0.0183608	0.0368195	0.0326957	0.0429492	0.0418245	0.0437333	0.0472718	0.0316689	0.0390099	0.949475	0.0217274	0.0226494
PPBP	2.2773	3.29253e-26	8.94573e-25	0.539339	-1.73796	0.110436	0.462909	0.704153	0.0588427	0.413704	0.106271	0.238981	0.131204	0.215507	0.0606312	0.179043	0.0944753	0.227476	0.157568	0.0465279	0.032511	2.36333	0.0535586	0.0128758	0.11422	0.0345673	0.132338	0.211707	0.276528	0.0934792	0.198016	0.12984	0.0472671	0.559576	0.0460437	0.0398387	0.100309	0.0183608	0.0184098	0.784696	1.11668	0.501894	0.1312	0.0945436	0.0316689	11.3909	0.118684	0.0217274	0.271793
SLAMF8	2.27043	6.91842e-141	1.01505e-137	4.28132	2.01089	7.7857	13.4244	7.04153	40.6603	6.79164	12.3062	8.97506	18.2811	51.032	11.6109	12.4614	14.313	3.94291	3.04631	15.3077	3.38114	2.59204	15.7998	15.2063	13.0211	1.5901	5.19427	7.11336	8.08075	7.6466	5.74245	4.28472	2.74149	5.6757	11.0965	4.90016	4.49959	19.5726	0.625932	2.2887	5.2398	1.33838	7.74079	1.1818	2.12182	4.44713	1.34509	7.34385	6.59097
NCF1	2.26863	1.91814e-112	4.9663e-110	2.26627	-0.00235852	4.58307	3.20179	1.17359	11.239	1.31006	4.08082	2.41636	9.44668	15.301	4.06229	4.04636	2.45636	1.02364	0.892883	6.04863	0.910307	0.152473	1.60676	3.0902	3.44944	0.311106	0.87674	2.75219	3.01108	0.598267	1.35311	0.51936	1.27621	1.15912	1.51944	1.39435	1.94887	3.72725	0.128868	0.555826	1.41732	0.627368	2.66773	0.378175	0.348358	1.1703	0.593422	1.47746	2.55938
CTSW	2.26457	4.09223e-87	4.8681e-85	3.49765	1.23308	12.7001	4.66766	1.40831	18.0647	5.4471	5.29231	15.5869	7.60983	157.191	3.91071	8.73728	11.2898	1.93354	0.892883	0.604863	2.89347	0.914838	6.15924	5.93575	11.5819	2.73082	2.16704	1.82068	3.96356	3.94482	2.70621	1.42824	0.945343	2.95776	8.05764	0.995967	1.21804	2.49707	0.165688	1.14435	1.84682	0.543719	1.88053	1.41815	0.475034	2.41861	3.48141	13.2971	5.29996
CXCR6	2.26355	3.73976e-110	8.66346e-108	2.9682	0.704651	1.98784	2.35312	2.81661	11.8862	4.13704	4.69719	9.95754	1.92432	61.678	1.87957	6.55296	6.37709	0.265388	1.78577	10.05	2.9585	1.6772	2.08879	8.22765	5.20843	1.65923	3.39117	2.15941	4.02501	4.69266	1.05608	0.25968	0.99261	3.0377	3.63745	3.26677	0.659176	2.73576	0.349785	0.490435	2.92054	0.794666	3.97973	0.756349	0.506703	2.26258	0.316492	1.56437	3.21621
TRAT1	2.25497	1.42812e-87	1.74608e-85	0.115003	-2.13997	0.220871	0.617212	0.352076	1.70644	0.896359	0.55261	1.1418	0.306142	2.93089	0.454734	2.39917	1.41713	0.0379126	0.105045	0.837502	1.07286	0.0762365	0.160676	0.55366	0.45688	0.103702	0.463184	0.0846828	0.337978	1.19653	0.495039	0.12984	0.0945343	0.479636	0.598568	0.239032	0.0716496	1.19345	0.0552293	0.0653913	0.429492	0.376421	0.830933	0.236359	0.0950068	0.0780198	0.0395614	0.239001	0.135896
MTATP8P2	2.25139	1.59807e-21	3.88613e-20	1.60889	-0.642505	0.110436	0.27003	0.117359	0.117685	0.137901	0.106271	0.345195	0.262408	0.215507	0.833679	0.143234	0.0472377	0.0758252	0.0525225	0.0930558	0.487664	0.457419	0.107117	0.231765	0.365504	0.311106	0.165423	0.0423414	0.645231	1.60784	0.0330026	0.12984	0.0472671	0.0399697	0.0920874	0.398387	0.0573197	0.146887	0.0368195	0.0653913	0.257695	0.0418245	0.349866	0.283631	0.0950068	0.0390099	0.989036	0.130364	0.294442
GBP5	2.25075	3.59889e-56	1.75033e-54	5.26482	3.01408	18.1666	17.9377	3.28605	14.4753	12.6869	12.625	22.597	17.6251	152.708	40.8048	17.009	13.0376	1.40277	1.94333	29.0334	4.68158	2.2871	7.39109	263.529	16.836	26.5131	8.94937	2.07473	16.3766	19.9485	6.96355	2.98632	3.92317	5.95548	23.6665	11.9118	1.30402	10.6493	17.434	1.86365	4.85326	2.384	5.02933	0.992708	1.14008	9.59644	5.38036	8.12603	27.5417
CCR5	2.24301	2.25355e-148	5.66799e-145	3.37147	1.12845	3.64437	3.62612	1.76038	12.5923	6.20556	7.60902	10.3824	5.81671	51.463	7.03322	7.05428	8.26659	0.909903	0.892883	8.23544	3.12105	4.95537	9.53343	11.2148	6.19072	1.83207	5.77325	1.82068	5.77636	4.5057	3.99331	0.779041	1.13441	2.95776	2.80866	3.98387	1.04608	8.81319	0.386605	0.719305	3.17824	1.12926	8.83413	1.32361	0.538372	2.10654	0.593422	2.32483	2.78588
CTSE	2.23957	3.6342e-23	9.23286e-22	3.45287	1.2133	0.331307	0.424333	1.76038	8.59103	1.37901	0.467593	3.74403	0.874693	638.503	0.985257	0.0358085	5.81023	0.15165	0.0525225	0.0465279	0.032511	16.1621	0.482027	0.206013	24.9456	0.725913	0.297761	0.719804	0.553055	0.0560875	43.5634	0.908881	0.425404	3.87706	1.059	1.235	0.415568	0.128526	0.165688	0.392348	1.03078	6.6501	2.2304	0.425446	0.0633379	0.702178	0.0395614	0.0217274	0.770079
NCF1C	2.23284	4.30143e-102	8.23162e-100	1.84176	-0.391073	3.09219	1.65876	0.469435	10.0621	0.965309	3.08187	0.982477	6.25405	16.0337	2.07662	4.29702	2.97597	0.530777	0.42018	5.02501	0.747752	0.914838	1.17829	2.15026	2.44431	0.414807	0.479726	1.2279	1.96642	0.523483	0.660052	0.25968	0.850809	0.719455	1.4734	0.717096	1.34701	2.35018	0.0368195	0.555826	1.07373	0.376421	1.66187	0.567262	0.190014	1.1703	0.356053	0.912549	0.973924
TRBV20-1	2.22422	7.39329e-100	1.31481e-97	0.212112	-2.01211	1.27001	0.385757	0.234718	3.64825	1.62034	0.510102	0.451408	0.437346	4.61184	0.394103	0.931021	1.88951	0.0379126	0.42018	1.20973	0.162555	0.0762365	0.0535586	0.515033	0.502567	0.0691346	0.297761	0.127024	0.583781	0.243046	0.429034	0.12984	0.283603	0.479636	0.87483	0.637419	0.0429898	0.605907	0.0920488	0.0653913	0.0858984	0.209123	0.437333	0.236359	0.0316689	0.234059	0.0791229	0.217274	0.294442
SUCNR1	2.21695	9.31485e-50	3.79623e-48	1.02797	-1.18898	0.165653	0.501485	1.05623	0.411899	0.448179	0.658882	0.876263	0.830958	2.84469	1.48546	0.465511	0.566852	0.15165	0.262613	7.49099	0.422642	0.0762365	0.428469	1.15882	0.982291	0.138269	0.843656	0.254048	0.307253	1.14045	0.561044	0.25968	0.189069	1.27903	0.506481	0.517903	0.157629	0.716072	0.202507	0.555826	0.601289	0.501894	0.174933	0.141815	0.411696	0.936238	0.0395614	0.434547	0.36239
CCL4	2.20985	2.05247e-106	4.40681e-104	3.4957	1.28586	5.41134	9.41248	2.93397	8.64987	4.34389	8.14038	15.7993	18.8059	69.6949	6.26017	6.55296	11.7622	2.42641	1.94333	8.79377	4.454	5.10785	2.94572	9.55386	11.1022	1.52096	4.84689	2.87922	7.49697	5.34701	4.81838	0.51936	2.31609	2.51809	8.33391	3.86435	2.07784	4.70037	0.570702	1.20974	3.69363	1.38021	2.71146	0.945436	1.10841	2.18456	3.63965	4.34547	8.35763
PMCH	2.20059	1.28423e-27	3.58322e-26	0.114195	-2.0864	0.0552178	0.0385757	0.469435	1.17685	0.0344753	0.276305	0.0265534	0.0874693	0.0431013	0.0606312	0.0358085	0.0944753	0.0758252	0.21009	0.139584	0.0975329	0.0762365	0.428469	0.0515033	0.045688	0.138269	0.248134	0.127024	0.122901	0.0560875	0.0660052	0.12984	0.141801	0.199848	0.138131	0.0796773	0.214949	0.0734433	0.0920488	0.0653913	0.0858984	0.0836491	0.0874666	3.26176	0.0950068	0.0780198	0.0395614	0.108637	0.339741
IL12RB1	2.1819	2.45128e-136	2.39762e-133	2.45891	0.277011	2.42958	2.31454	1.29095	12.2393	2.96488	2.69929	4.77962	2.79902	36.5499	2.28883	5.01319	4.86548	0.341214	1.41811	8.37502	1.23542	0.762365	2.30302	10.1976	1.96458	0.656779	1.15796	1.9477	2.51947	1.83219	1.58412	0.51936	0.519939	2.31824	2.02592	2.19113	0.773816	3.08462	0.846849	0.686609	1.20258	0.961964	2.31786	0.756349	0.918399	1.63842	0.435176	1.45573	1.94785
MEI1	2.18115	2.13599e-77	1.86169e-75	2.2594	0.0782526	1.82219	1.85164	0.586794	28.9506	2.3788	1.19024	1.40733	1.53071	10.215	1.92504	27.1787	2.40912	0.341214	0.472703	11.6785	1.30044	4.19301	1.49964	1.01719	2.92403	0.449375	0.72786	0.550438	1.90497	0.560875	0.396031	1.16856	1.60708	0.879333	1.38131	1.03581	0.587527	1.63411	0.257737	0.621218	1.24553	0.376421	4.67946	1.55997	0.380027	1.1703	1.42421	0.478002	1.65341
PYHIN1	2.18072	6.34506e-94	9.38749e-92	1.10279	-1.07793	0.717831	0.848666	0.469435	3.88362	2.2409	0.722644	3.18641	1.2683	13.1459	0.970099	5.37128	2.1257	0.0758252	0.157568	1.62848	1.95066	0.0762365	0.428469	1.98288	1.34779	0.38024	0.794029	0.0846828	0.614506	1.47697	0.792062	0.12984	0.0945343	0.599545	1.28922	1.03581	0.171959	1.3587	0.0184098	0.098087	0.987831	0.250947	1.26827	0.567262	0.0950068	0.312079	0.0395614	0.564911	0.611534
IGKV1D-16	2.17758	1.0748e-30	3.15909e-29	0.180675	-1.9969	0.110436	0.385757	0.117359	1.11801	0.310278	0.0212542	0.0531069	0.481081	0.215507	0.0303156	1.36072	0.755803	0.0379126	0.262613	4.79237	0.032511	0.0762365	0.0535586	5.93575	0.159908	0.0345673	0.0827114	0.0846828	1.01393	0.0186958	0.0330026	0.12984	0.0472671	0.0799394	0.0460437	0.239032	0.0716496	2.01969	0.0552293	0.0326957	0.343594	0.0418245	2.3616	0.236359	0.0633379	0.15604	0.0395614	0.0217274	0.339741
EVI2B	2.17263	7.8084e-136	7.23551e-133	3.35497	1.18233	1.82219	8.911	2.81661	24.5962	6.75717	3.67699	7.48807	18.9808	30.6881	6.15407	15.5051	9.87267	0.909903	1.68072	18.0994	3.67374	1.21978	1.39252	9.01307	7.92686	1.20986	3.67238	0.762145	4.63952	4.87961	8.31665	0.51936	1.27621	3.11764	4.97272	2.2708	1.37567	10.8145	0.607522	1.86365	2.534	1.96575	7.74079	0.850893	1.14008	2.06753	0.791229	3.84574	6.47773
CLEC10A	2.17086	4.07102e-69	2.77808e-67	2.31593	0.145076	2.87132	2.77745	0.352076	4.58973	3.96466	1.04146	3.92991	2.66781	12.4132	3.13767	2.07689	2.17293	0.189563	0.21009	2.55903	2.56837	0.22871	0.267793	1.00431	0.137064	0.138269	1.42264	1.35492	1.35191	0.934792	4.22433	0.649201	0.519939	0.639515	1.01296	1.15532	0.444227	9.21713	0.294556	0.392348	1.11668	1.29656	4.8544	0.189087	0.158345	1.52139	0.316492	1.04291	1.24572
PCED1B-AS1	2.16403	1.95195e-130	1.37464e-127	3.05901	0.894979	6.07395	5.05342	3.87284	22.7133	5.86081	5.82366	4.96549	5.59803	27.4986	4.48671	13.6789	7.93593	0.758252	2.15342	10.3292	3.15356	1.52473	11.9436	4.2619	4.86577	1.00245	1.24067	3.04858	5.00822	1.53306	3.20125	1.03872	1.08714	2.2383	4.55832	2.74887	0.702166	3.72725	0.220917	1.34052	1.03078	1.12926	3.62986	0.945436	0.633379	2.34059	0.593422	1.5861	2.80853
HLA-DQA2	2.15193	5.04443e-39	1.71122e-37	4.84997	2.69804	3.97568	7.52227	47.1782	13.0042	4.8955	29.0971	7.06321	29.171	28.059	83.277	3.61666	43.6948	0.758252	0.21009	9.166	8.48536	0.0762365	0.267793	101.449	2.14733	0.414807	1.80311	8.00253	0.245802	4.16917	12.145	3.8952	9.59523	2.15836	0.552524	5.65709	0.257939	17.9569	0.165688	0.817392	3.30709	10.3307	4.02346	1.32361	0.253351	5.07129	1.5429	1.21673	12.7516
UBASH3A	2.14666	6.75953e-117	2.33349e-114	1.40809	-0.738565	1.49088	1.46588	0.586794	3.47172	2.03404	1.38153	2.70845	1.04963	27.9728	1.00042	2.32755	3.11769	0.379126	0.472703	1.34931	1.56053	2.21086	1.01761	2.38203	1.37064	0.587644	0.678233	0.423414	1.68989	0.747833	0.627049	0.25968	0.33087	1.15912	1.24318	0.836612	0.444227	1.17509	0.0368195	0.392348	0.171797	0.46007	1.74933	0.709077	0.126676	0.468119	0.197807	0.608366	1.04187
PTPRC	2.14324	1.1035e-109	2.52315e-107	4.95269	2.80945	7.12309	23.0683	14.5525	45.6031	25.098	9.45814	21.9066	38.0491	90.6421	20.6449	31.9054	26.642	0.796165	3.41396	42.8057	11.6714	0.22871	2.35658	43.4559	26.5904	3.6987	13.7797	4.27648	11.9829	25.9311	20.2636	1.55808	5.48299	14.0294	10.4059	13.585	3.16691	34.7938	1.36232	4.5447	7.60201	5.18624	22.5226	2.03269	3.42024	4.75921	3.60009	13.2537	16.6473
JAML	2.1335	6.13444e-117	2.16006e-114	3.37148	1.23797	4.52786	7.21366	1.40831	18.0059	7.2743	8.43794	6.29316	9.00933	38.2309	4.03198	10.0264	5.99918	1.28903	1.99586	7.21182	3.38114	5.94645	14.9428	7.15896	4.11192	0.864182	2.20012	1.01619	6.51376	3.25308	5.41242	0.51936	1.27621	2.55806	4.65041	2.11145	1.71959	11.1817	0.533883	0.817392	2.83465	1.21291	5.94773	1.89087	0.0950068	3.51089	1.62202	3.23738	6.65892
KRT36	2.1334	2.89946e-26	7.90216e-25	0.519725	-1.61367	0.110436	0.0771515	0.821512	0.411899	0.0344753	0.085017	0.0531069	0.306142	0.431013	0.0151578	0.0358085	0.0944753	0.0379126	0.735316	7.53752	0.032511	0.0762365	0.0535586	0.321895	0.0913759	0.103702	0.397015	3.30263	0.0307253	0.0747833	0.0330026	0.25968	0.0472671	12.3506	0.368349	0.0398387	0.128969	0.0918041	0.0368195	0.0326957	0.0429492	0.125474	0.0874666	0.0472718	0.0633379	0.11703	0.0791229	0.0651821	0.0452988
SNX20	2.12293	1.30955e-149	4.61118e-146	3.11465	0.99172	2.59523	4.55194	3.63812	14.2988	13.1696	5.97244	5.97452	9.92776	37.9292	5.39618	9.63249	7.88869	0.909903	1.47063	7.07224	2.17823	22.2611	9.10496	9.51523	4.86577	0.553077	2.56405	1.90536	5.13113	2.46785	4.22433	2.07744	0.850809	2.95776	3.82163	2.66919	1.57629	9.69451	0.276146	1.5367	1.03078	1.54751	6.38506	0.709077	1.01341	1.75545	0.751668	2.82456	3.78245
ICOS	2.11646	2.22199e-88	2.75496e-86	0.84881	-1.26765	0.331307	1.38873	0.469435	3.23635	1.93062	1.19024	1.51355	0.787223	9.8271	0.939784	3.07953	2.31465	0.113738	0.577748	2.65209	0.35762	0.533656	0.482027	1.90562	1.64477	0.207404	0.744402	0.169366	0.98321	1.60784	0.594047	0.51936	0.189069	0.319758	0.966917	1.235	0.128969	0.752794	0.0184098	0.0653913	0.386543	0.418245	0.699733	0.283631	0.0950068	0.390099	0.0791229	0.239001	0.317092
CD300LF	2.11318	3.36424e-113	9.25482e-111	1.84562	-0.267561	2.15349	2.66173	2.34718	3.41288	1.27559	2.21044	1.91185	5.72924	8.66337	2.18272	2.00528	1.98398	0.379126	0.525225	3.44306	0.35762	1.21978	7.12329	1.97	2.19302	0.207404	1.12487	0.973852	2.08932	1.51436	1.71613	0.12984	0.709007	0.999242	0.920874	0.796773	1.06041	2.38691	0.128868	0.326957	0.944882	0.46007	1.61813	0.283631	0.348358	1.13129	0.118684	0.999459	1.40426
RP5-1171I10.5	2.11238	3.31712e-70	2.32674e-68	1.50941	-0.602967	1.65653	0.771515	0.117359	2.94213	1.86167	3.762	3.58471	2.18673	14.1803	0.212209	5.19223	3.02321	0.606602	0.157568	1.48889	0.260088	2.2871	8.35514	1.90562	0.525411	0.0691346	0.21505	0.423414	1.68989	0.168263	0.429034	0.25968	0.33087	0.639515	0.87483	0.796773	0.386908	1.67083	0.0184098	0.457739	0.214746	0.209123	1.968	0.898165	0.0633379	1.13129	0.55386	0.0651821	1.04187
GZMA	2.11221	6.41496e-75	5.11048e-73	3.81148	1.69927	3.69959	3.16321	12.3227	15.7698	6.61926	9.41563	22.8625	2.66781	104.693	4.18355	15.2186	7.36908	1.74398	1.94333	8.23544	6.63223	0.457419	3.85622	9.70837	10.2569	1.72836	3.55659	1.18556	4.54734	4.52439	3.00324	1.03872	1.27621	4.63648	5.24898	3.90419	0.974435	3.562	0.423424	1.79826	5.66929	1.00379	4.11093	1.13452	0.411696	2.26258	0.83079	6.21403	3.30681
CCL4L2	2.1102	1.02421e-74	8.0862e-73	2.46179	0.351594	2.4848	5.59348	1.76038	1.29454	1.82719	4.63343	5.12481	14.9135	11.7236	2.78904	1.53977	5.14891	1.40277	0.63027	3.95487	1.07286	3.20193	3.85622	3.75974	6.48769	0.656779	0.595522	1.60897	2.61165	0.0747833	1.78214	0.38952	1.37075	1.03921	7.32095	0.278871	2.57939	3.12134	0.147278	0.555826	1.93271	0.92014	1.5744	0.236359	0.506703	0.468119	2.09676	1.5861	5.84354
CALB2	2.10685	3.84116e-21	9.22612e-20	4.05705	1.95019	0.276089	0.308606	3.05133	0.353056	1.31006	17.2585	0.84971	0.437346	0.172405	0.121262	2.04109	0.519614	0.417039	0.157568	0.697918	0.195066	0.0762365	5.51654	1.85412	11.6733	0.345673	10.0246	0.719804	36.9933	1.27132	0.0990078	10.5171	1.03988	0.319758	0.414393	5.4579	2.52207	5.04922	3.44262	2.61565	2.66285	0.0418245	0.5248	0.236359	0.126676	3.5499	0.237369	0.173819	0.74743
CD3G	2.1044	2.92008e-97	4.89627e-95	2.09212	-0.0122826	1.15957	2.27597	0.821512	7.76723	3.37858	1.89163	4.14234	1.2683	45.4288	1.15199	5.72936	4.34587	0.113738	0.63027	4.09445	1.95066	1.06731	0.589145	4.41641	3.63219	1.03702	2.05124	0.338731	2.02787	1.98176	1.38611	0.51936	0.519939	1.51885	1.56549	2.03177	0.257939	2.16658	0.147278	0.588522	2.40515	0.794666	3.36746	1.08725	0.380027	1.1703	0.0791229	1.67301	1.24572
TMEM156	2.10264	9.33262e-102	1.76678e-99	0.483486	-1.61915	0.220871	1.273	0.704153	4.23667	0.792933	0.425085	0.584175	2.23047	3.44811	0.545681	2.32755	1.03923	0.0758252	0.157568	3.58265	0.195066	0.304946	0.160676	1.10732	0.799539	0.138269	0.36393	0.169366	0.399429	0.411308	0.75906	0.38952	0.33087	0.479636	0.414393	0.318709	0.0859795	1.79936	0.0552293	0.196174	0.214746	0.125474	1.35573	0.236359	0.0316689	0.546139	0.0395614	0.152092	0.611534
USP30-AS1	2.09662	3.96892e-75	3.19072e-73	0.310926	-1.78569	0.662613	0.501485	0.234718	1.94181	0.310278	0.616373	0.557622	0.874693	9.35299	0.469892	1.07426	0.566852	0.568689	0.157568	1.02361	0.650219	0.0762365	2.51725	4.17177	0.388348	0.138269	0.297761	0.0423414	0.399429	0.205654	0.165013	0.25968	0.33087	0.319758	0.506481	0.159355	0.243609	0.514103	0.128868	0.163478	0.300644	0.250947	0.306133	0.0945436	0.0950068	0.585149	0.27693	0.239001	0.566235
CXCL10	2.09529	2.69895e-53	1.19092e-51	5.43002	3.33473	13.9701	33.2137	6.10266	24.7139	10.8597	24.5487	14.7637	47.8894	69.6518	122.536	23.5262	42.9863	11.6392	1.05045	19.216	21.0346	0.304946	15.8533	163.085	10.7595	22.4687	20.8929	1.65131	37.362	24.6037	8.64668	2.20728	3.5923	11.4713	19.1081	9.80031	4.32764	29.1386	1.76734	7.42192	5.02506	6.73375	3.71733	0.51999	4.49699	9.51842	1.81983	28.2673	12.3666
SIGLEC10	2.09506	6.42178e-112	1.61517e-109	3.31056	1.21549	2.76089	9.3739	4.10756	18.8297	3.89571	2.44424	3.69093	23.9228	17.9302	2.10693	6.80362	7.41631	1.63024	2.25847	10.6084	1.62555	0.609892	6.8555	9.36072	7.51567	1.07159	2.1505	2.07473	6.69812	2.37437	3.46527	1.03872	1.22895	4.47661	4.97272	2.2708	4.17001	12.6506	0.423424	1.76557	3.47888	0.92014	5.1168	0.756349	1.61512	2.10654	0.751668	2.67247	5.97944
P2RY10	2.08896	2.70251e-89	3.47302e-87	0.414111	-1.67485	0.938702	1.35015	0.234718	3.35403	0.930834	0.318814	1.16835	1.35577	5.38767	0.591154	1.64719	1.08647	0.0758252	0.262613	1.81459	0.942818	0.22871	0.267793	1.14595	0.936603	0.172836	0.678233	0.29639	0.215077	0.972184	0.429034	0.12984	0.189069	0.399697	0.506481	0.557741	0.0286598	0.936402	0.0368195	0.326957	0.214746	0.292772	1.5744	0.189087	0.126676	0.312079	0.158246	0.282456	0.317092
CD38	2.08887	2.26477e-55	1.069e-53	3.63568	1.54681	0.938702	4.89912	2.69925	32.4812	1.79272	2.44424	7.01011	8.44078	153.613	12.0656	9.95477	3.82625	1.02364	0.577748	47.7841	3.18607	0.22871	5.3023	11.0088	3.10678	0.933317	2.64676	0.381073	4.48589	5.27223	2.04616	0.649201	1.18168	3.5573	4.18998	1.7529	1.28969	4.27807	0.312966	2.02713	2.10451	0.376421	4.28586	0.236359	1.26676	4.17406	0.356053	1.17328	1.49486
KRT79	2.08756	2.4425e-19	5.49203e-18	0.232702	-1.85486	0.0552178	0.0771515	0.117359	0.0588427	1.41349	0.0425085	0.0265534	0.0437346	0.0862027	0.0303156	0.214851	0.0472377	0.189563	0.0525225	0.0465279	0.0975329	0.609892	1.12473	0.0515033	0.022844	0.449375	0.0496268	0.0423414	0.0614506	1.00958	0.0330026	0.12984	0.0472671	0.0799394	0.322306	0.0398387	0.0286598	0.0367216	1.45437	0.0653913	0.300644	0.250947	0.0437333	0.141815	0.0316689	0.0390099	0.435176	0.0217274	0.0679482
CD7	2.08563	1.79823e-76	1.5221e-74	4.60777	2.52214	35.3394	10.4154	0.704153	69.4932	14.3417	8.18289	10.8338	11.9833	448.469	5.66902	31.9412	15.6357	13.3452	3.99171	20.0535	4.77911	12.9602	11.89	13.79	7.92686	3.4913	1.68731	8.76467	9.18687	3.45873	2.73921	2.33712	3.0251	7.27448	15.3325	12.6687	1.37567	3.76397	0.220917	20.0424	8.41804	1.71481	4.37333	3.11994	0.411696	9.94753	1.81983	8.95167	3.7598
SPINK1	2.08475	6.21428e-15	1.18408e-13	4.1058	2.02105	0.386524	0.385757	5.51586	53.2526	1.31006	0.297559	1.11524	5.33562	0.603419	0.27284	0.071617	145.964	0.72034	0.262613	0.0930558	0.0650219	23.1759	1.66032	0.115882	0.593943	0.0691346	0.0330845	0.508097	5.71491	0.0560875	1.68313	4.15488	0.66174	1.03921	194.673	0.119516	1.69093	0.0734433	0.128868	46.2317	0.0858984	1.50568	0.306133	0.189087	0.0316689	0.15604	0.0395614	2.60728	0.181195
LINC00861	2.08357	1.33399e-81	1.31208e-79	0.542306	-1.54127	0.607395	1.19585	0.234718	3.1775	2.3788	0.403831	1.06214	0.787223	3.2757	0.318314	4.08217	2.22017	0.0379126	0.105045	0.651391	0.422642	0.0762365	0.74982	0.759673	0.296972	0.103702	0.397015	0.127024	0.46088	0.579571	0.693054	0.12984	0.236336	0.519606	0.322306	0.557741	0.157629	1.00984	0.073639	0.098087	0.0429492	0.125474	1.1808	0.425446	0.0950068	0.312079	0.0791229	0.0217274	0.317092
P2RY13	2.08335	3.95108e-92	5.52085e-90	1.5938	-0.489552	0.220871	3.24036	1.64302	3.29519	1.93062	0.510102	1.32767	6.86634	9.43919	0.773048	2.00528	2.5036	0.303301	0.682793	1.58195	0.68273	0.0762365	0.482027	3.69536	0.753851	0.103702	0.810571	0.677462	1.90497	0.654354	1.94715	1.03872	0.66174	0.879333	0.828786	0.239032	0.229279	3.21314	0.184098	0.490435	0.128848	0.250947	3.23626	0.378175	0.28502	0.663169	0.356053	0.543184	2.0158
CD247	2.08148	4.21413e-125	2.00524e-122	3.10892	1.02744	6.40526	7.21366	1.52566	19.5358	6.68822	5.07977	9.13438	5.59803	64.3503	3.65303	12.6046	7.41631	0.530777	1.68072	8.23544	2.34079	2.21086	2.41014	5.70399	5.04852	1.41726	1.85273	2.79453	3.77921	2.2622	2.97023	0.649201	1.18168	3.47736	3.45328	4.46193	1.03175	2.77248	0.533883	0.850088	1.93271	0.961964	3.76106	1.65451	0.443365	2.22357	0.751668	5.43184	1.8799
CYBB	2.08007	4.39533e-100	7.89634e-98	5.22079	3.14072	5.02482	24.6113	21.0072	43.779	14.7899	24.2724	12.2146	55.1056	48.6614	40.5774	11.7094	20.076	6.33141	9.45406	29.6848	6.95734	5.48903	24.6905	45.8379	47.15	1.97034	15.4505	8.93404	22.4909	25.6881	33.0356	2.98632	6.4756	15.3883	5.66337	10.3182	7.2796	64.1527	3.35057	6.34296	12.1976	5.47901	26.1962	1.55997	11.4642	6.6707	6.13202	22.2488	31.2335
APOC1	2.07708	1.59697e-66	9.93506e-65	6.10954	4.03245	6.79178	25.0742	15.9608	74.0241	9.44624	44.2088	55.7888	66.083	176.759	68.4526	35.5937	37.4595	40.6423	26.0512	58.5786	14.3698	4.87914	425.737	14.5368	43.9061	3.73327	18.8582	3.21795	12.3208	18.3406	20.8246	6.10249	8.36628	8.39364	42.2681	8.48564	47.0738	37.658	12.8868	12.1955	6.70007	1.71481	11.9392	1.79633	3.42024	10.4156	4.58913	14.2097	31.7545
PDCD1	2.07623	1.84932e-53	8.22199e-52	2.84659	0.770356	1.27001	2.27597	0.117359	6.76691	5.06787	5.31356	7.88637	0.699754	54.1784	1.42483	21.879	6.56604	2.88136	0.367658	26.0091	2.99101	0.381183	0.267793	5.91	2.2844	1.17529	0.975994	0.931511	2.64238	2.03785	0.198016	0.908881	0.236336	1.75867	7.87347	3.5058	3.71145	2.11149	0.073639	0.261565	4.25197	0.669192	1.22453	0.756349	0.0316689	1.13129	0.514299	2.02064	1.06452
TESPA1	2.07429	5.54145e-128	3.48438e-125	1.31767	-0.756627	1.15957	1.15727	0.469435	7.29649	3.34411	0.807661	2.25704	2.05553	10.8184	1.21262	4.83415	3.02321	0.15165	0.367658	2.97779	1.00784	2.2871	1.17829	2.25327	1.23357	0.311106	0.446641	0.465755	0.891034	0.766529	1.02308	0.51936	0.33087	0.839364	1.059	0.916289	0.515877	1.56067	0.220917	0.196174	0.858984	0.418245	2.05546	0.756349	0.158345	0.936238	0.158246	0.782185	0.588884
AIM2	2.06951	2.276e-52	9.86976e-51	1.2948	-0.774705	0.165653	1.1187	0.117359	3.1775	0.930834	0.871424	0.823156	1.92432	38.8774	13.5662	3.65247	1.08647	0.644515	0.367658	3.11737	0.35762	1.06731	0.535586	3.5666	1.11935	0.138269	2.10087	0.0423414	0.583781	0.579571	0.13201	0.51936	0.283603	0.519606	1.38131	0.398387	0.487217	1.72592	0.0368195	0.359652	0.773085	0.167298	0.306133	0.189087	0.190014	0.702178	0.0395614	0.478002	2.08374
SASH3	2.06319	6.74451e-172	1.18744e-167	4.2252	2.16201	7.23353	9.64393	5.04643	33.305	11.5492	11.4348	15.2151	20.8177	73.5309	10.4134	21.4493	15.0216	2.50223	5.72496	22.8452	5.0392	6.93752	17.4601	17.4596	10.7824	1.7975	5.07848	8.8917	13.2119	5.08527	6.96355	1.16856	3.26143	7.63421	5.89359	7.25064	3.82609	14.0093	0.957307	2.94261	2.57695	3.26231	16.4	2.36359	6.90383	3.86198	1.58246	5.88812	9.60334
NUGGC	2.06304	7.1897e-68	4.70565e-66	0.407269	-1.65577	0.0552178	0.655788	0.234718	4.70741	0.448179	0.191288	0.902817	0.918427	1.46545	0.227367	1.75462	0.944753	0.0379126	0.157568	7.07224	0.390131	0.0762365	0.160676	1.09444	0.365504	0.311106	0.165423	0.0846828	0.276528	0.504788	0.297023	0.12984	0.0945343	0.279788	1.10505	0.278871	0.0859795	0.367216	0.128868	0.196174	0.300644	0.46007	1.09333	0.425446	0.0633379	0.0780198	0.0791229	0.152092	0.38504
MARCO	2.06228	2.44198e-38	8.17368e-37	2.93427	0.871991	10.0496	2.3917	2.58189	4.23667	0.723982	3.67699	2.3367	6.99754	1.20684	2.34946	0.179043	2.1257	2.6918	1.73324	1.07014	0.877796	2.66828	16.2818	0.824052	27.2757	0.483942	2.29938	1.10088	7.03609	2.82307	0.957075	0.38952	1.89069	1.87858	3.17701	0.836612	11.0914	5.78366	3.38739	0.850088	2.92054	0.418245	2.58026	0.0945436	0.126676	1.63842	0.791229	0.586639	8.04054
ITGB2	2.05769	3.44411e-127	1.89491e-124	6.86172	4.80403	110.104	55.4333	33.0952	208.597	47.8173	52.2004	59.7452	94.9041	274.771	83.3528	49.559	82.4297	22.6338	24.6331	124.09	29.4874	26.4541	58.6467	84.5555	65.2881	15.5898	21.6373	69.3976	64.8918	34.8303	40.8572	9.86785	42.3514	47.9237	36.8349	35.4963	36.2547	100.085	6.16727	17.296	31.9971	22.878	65.9061	5.62535	21.5665	24.1861	21.7588	61.4015	68.3106
ITGAL	2.05509	2.83922e-112	7.24453e-110	4.84726	2.79218	43.622	19.5965	12.5574	44.7793	19.6854	15.3031	23.128	22.086	141.803	9.38268	38.888	25.7918	2.31267	3.7291	30.3827	11.8665	5.33656	12.6934	23.1121	9.38887	3.14562	7.79141	5.97014	10.7231	11.9092	7.16156	1.2984	9.54796	9.233	13.9512	10.9955	4.02671	13.2381	1.17822	2.77913	5.45455	3.09502	23.1349	2.97812	3.19856	5.34436	2.84842	6.14884	11.7777
THEMIS	2.04914	6.40244e-65	3.87359e-63	0.689987	-1.35915	0.220871	0.462909	2.81661	0.823798	1.44796	0.637627	2.38981	0.349877	4.82735	0.863995	1.14587	1.93674	0.0758252	0.21009	32.2904	0.422642	0.304946	0.428469	1.60948	1.34779	0.38024	1.09179	0.127024	0.583781	1.23393	0.594047	0.12984	0.283603	0.839364	0.506481	0.677257	0.0859795	0.752794	0.0920488	0.163478	0.472441	0.0836491	1.09333	0.141815	0.0316689	0.11703	0.0395614	0.32591	0.724781
LY9	2.04687	3.19513e-75	2.58044e-73	1.52973	-0.517138	1.8774	1.23442	0.234718	8.0026	2.99935	0.55261	1.30112	2.71155	11.1201	0.560839	5.94421	2.36188	0.0379126	0.0525225	4.79237	2.04819	0.609892	0.696262	1.1717	0.685319	0.414807	0.694775	0.381073	1.53627	0.654354	0.561044	0.12984	0.425404	0.399697	0.644612	0.717096	0.229279	1.00984	0.110459	0.130783	0.773085	0.292772	2.27413	1.22907	0.158345	0.507129	0.197807	0.32591	0.74743
BLK	2.04282	4.5231e-44	1.71624e-42	0.207695	-1.83513	0.110436	0.694363	0.117359	5.53121	1.03426	0.191288	0.398301	1.88059	4.95665	2.75872	7.77045	0.755803	0.0379126	0.21009	1.72153	0.195066	0.0762365	0.321352	0.206013	0.34266	0.0345673	0.181965	0.169366	0.276528	0.112175	0.13201	10.6469	0.0472671	0.119909	0.368349	0.358548	0.0573197	0.752794	0.073639	0.130783	0.343594	0.125474	0.655999	0.189087	0.0316689	0.312079	0.0791229	0.0434547	0.181195
CRTAM	2.03635	5.25575e-77	4.53592e-75	0.514375	-1.52197	0.662613	0.385757	0.352076	1.70644	0.896359	0.70139	2.60224	0.481081	10.7322	0.712417	2.57821	0.897516	0.0379126	0.21009	2.46598	2.76343	0.381183	1.5532	0.849804	0.845227	1.6938	0.661691	0.0846828	0.0921759	1.72002	0.528041	0.12984	0.0945343	0.559576	0.552524	0.557741	0.114639	0.752794	0.147278	0.0653913	0.472441	0.125474	0.481066	0.236359	0.0950068	0.19505	0.0395614	0.369365	0.611534
PLEK	2.02889	2.42336e-122	1.01585e-119	4.23941	2.21052	3.09219	18.0534	10.6796	17.6528	8.96359	12.6675	11.8959	30.6142	32.6277	21.2967	14.5741	16.4387	1.66816	3.7291	20.9841	5.9495	3.81183	5.35586	21.4125	10.5082	1.17529	9.09825	2.62517	14.3794	14.4519	13.201	1.68792	3.1669	6.27524	25.0017	6.65306	5.8896	21.5005	0.883668	3.85809	3.35004	2.71859	9.66506	0.661806	5.41539	3.62792	4.39132	7.43076	17.4853
SELL	2.02699	1.71428e-66	1.06273e-64	3.35367	1.32668	0.773049	12.73	1.9951	21.5364	8.65331	1.87037	7.06321	21.6924	25.2574	6.69975	16.9374	8.69173	1.02364	2.62613	10.0035	3.73876	20.8126	3.58843	5.21471	3.56366	0.864182	2.91144	0.465755	7.43552	3.5896	1.68313	0.649201	0.709007	4.27676	3.54536	2.66919	0.716496	5.343	0.368195	4.5447	1.84682	1.29656	4.54826	3.11994	0.380027	2.22357	1.70114	0.564911	4.00894
C1QC	2.02579	4.49821e-103	8.89837e-101	7.41533	5.38954	98.4532	92.466	35.7944	266.028	31.1312	79.4271	75.1993	107.631	558.248	97.0099	27.1787	112.945	43.7891	54.8861	214.447	28.122	5.56526	129.719	151.407	126.213	12.4788	42.0174	118.048	69.2241	45.1318	52.2431	10.9066	23.4445	63.6318	119.714	43.6233	67.4223	132.767	6.99571	44.2046	36.7216	15.8515	58.8213	3.82902	41.2646	25.3174	19.7016	60.3586	90.507
DOK2	2.02478	1.7821e-113	4.98026e-111	3.34591	1.32113	3.64437	5.86351	1.64302	13.4161	5.89528	7.33272	8.12535	7.56609	42.1962	4.92629	6.66038	6.28261	1.97146	3.93919	9.39863	1.72308	1.29602	17.835	4.03013	7.15016	1.5901	20.2147	2.11707	4.91605	3.23438	2.90423	1.55808	1.79615	2.99773	3.82163	3.26677	2.42176	6.09579	0.386605	1.14435	2.19041	0.961964	3.49866	0.803621	2.24849	2.69168	0.870352	5.58393	3.03502
C16orf54	2.01843	4.35341e-96	6.96784e-94	1.91351	-0.104917	1.15957	3.16321	0.117359	11.9451	4.61969	1.38153	2.38981	3.36757	21.2921	0.727575	6.87523	4.53482	0.265388	0.63027	9.6778	0.877796	0.381183	0.910496	2.08588	1.69045	0.587644	1.27375	0.550438	1.65917	0.616963	0.990078	0.25968	0.66174	1.319	1.74966	1.15532	0.917115	1.90953	4.39993	0.261565	0.644238	0.418245	4.02346	1.5127	0.348358	1.79446	0.316492	0.478002	0.996573
NCKAP1L	2.01261	4.81526e-149	1.41296e-145	4.68586	2.67325	8.83484	14.6202	12.6747	50.8401	12.0664	11.371	13.1971	26.3282	64.1779	17.8104	17.4387	20.7373	3.6017	5.67243	38.9438	7.51003	3.1257	20.2452	27.9148	13.0211	2.76538	7.72524	8.67999	12.751	10.6192	12.0459	2.33712	4.82125	9.67267	13.7671	9.04338	4.34197	24.9156	1.21504	8.63166	7.04367	3.76421	17.7995	2.36359	6.77715	5.69545	5.26167	9.56004	13.2272
ITK	2.01209	1.79586e-93	2.61306e-91	2.23112	0.219029	1.8774	3.66469	0.704153	10.0033	4.99892	1.78536	3.92991	1.61818	22.4989	2.5162	10.098	4.95996	0.0758252	0.472703	6.74654	5.26677	0.762365	0.37491	4.75118	5.84806	0.864182	1.7204	1.27024	2.15077	5.06657	1.48512	0.51936	0.425404	1.79864	2.34823	2.11145	0.229279	3.32331	0.239327	0.523131	1.93271	0.627368	4.11093	1.1818	0.538372	1.01426	0.0791229	1.41228	1.26837
MRC1	2.01108	2.44709e-52	1.05856e-50	2.78804	0.776957	1.21479	1.69733	1.40831	4.0013	1.44796	2.10417	4.38132	2.97395	10.0857	1.10652	1.46815	2.31465	0.87199	1.83829	4.09445	2.76343	1.82968	2.24946	1.32621	5.02567	0.414807	4.00323	0.59278	1.65917	7.06703	1.12209	1.2984	1.60708	1.83861	1.97988	2.35048	0.702166	2.49707	1.30709	0.784696	1.28848	0.669192	1.53067	0.51999	1.77346	0.702178	1.46377	1.69473	2.31024
KLRB1	2.00047	1.52425e-87	1.85075e-85	1.84917	-0.151296	0.717831	2.19882	0.704153	12.5923	3.96466	1.0202	1.5401	1.66192	5.99109	1.00042	4.83415	2.8815	0.303301	0.682793	5.30418	0.195066	1.60097	4.44536	1.39059	1.80467	0.76048	0.72786	0.381073	1.29046	1.51436	2.44219	0.38952	0.33087	1.99848	1.01296	0.836612	0.372578	1.94625	0.220917	0.294261	1.80387	0.585543	1.26827	1.27634	0.0633379	0.546139	0.197807	2.17274	1.01922
TBX21	1.99862	2.93664e-78	2.61123e-76	1.06638	-0.932241	1.04914	0.617212	0.352076	4.4132	1.51691	0.99895	5.23103	0.656019	17.4129	0.62147	2.82887	1.55884	11.1463	0.157568	2.32639	0.68273	0.838602	0.535586	1.82837	0.616787	0.553077	0.463184	0.254048	0.706682	1.19653	0.165013	0.25968	0.472671	0.599545	1.28922	0.677257	0.300928	0.660989	0.147278	0.359652	0.730136	0.167298	0.918399	0.472718	0.0950068	0.546139	0.118684	0.521457	0.815378
SIT1	1.99371	8.4249e-69	5.72698e-67	2.04466	0.0509503	1.10436	1.04154	0.704153	5.94311	17.41	3.14563	5.0186	1.53071	38.2309	1.51578	5.4787	4.06244	0.454951	0.735316	3.53612	1.13788	15.0186	0.696262	3.20608	2.58137	0.76048	1.32338	0.423414	1.50554	1.14045	0.660052	0.649201	0.378137	1.11915	1.4734	1.87242	0.200619	1.21181	0.128868	0.457739	1.41732	0.501894	2.01173	0.850893	0.0633379	1.20931	0.0791229	0.586639	1.10982
SCIMP	1.99219	8.00223e-115	2.42909e-112	1.90439	-0.0877977	0.773049	2.58457	2.69925	4.11899	1.62034	1.21149	1.9384	3.36757	9.91331	1.77346	3.47343	2.1257	0.379126	0.945406	3.90834	1.26793	0.457419	2.24946	4.00438	2.30724	0.483942	0.992536	1.10088	2.45802	1.83219	2.67321	0.38952	0.850809	1.19909	1.15109	0.796773	0.587527	4.16791	0.220917	1.11165	0.901933	0.334596	2.27413	0.330903	0.88673	1.09228	1.14728	1.04291	1.44956
TFEC	1.98468	1.27921e-90	1.70619e-88	2.00037	0.0156947	0.552178	3.58754	1.17359	5.17816	1.86167	1.93414	2.2836	5.72924	8.01685	5.25976	3.61666	3.16492	0.492864	0.315135	4.0014	1.13788	0.152473	1.33897	4.28765	3.9977	0.414807	2.10087	0.211707	1.50554	3.1596	3.03624	0.51936	1.18168	1.03921	1.28922	1.63339	1.1034	6.55481	0.312966	1.20974	0.51539	0.376421	2.3616	0.141815	1.01341	0.273069	0.237369	2.02064	2.76323
FCN1	1.98456	7.08669e-63	3.97351e-61	2.17344	0.188871	3.09219	3.39466	0.469435	7.06112	2.06852	6.14248	1.30112	10.8025	1.72405	3.12251	0.358085	3.40111	2.00937	1.73324	2.60556	1.46299	1.90591	3.21352	0.386275	2.60421	0.241971	2.72947	0.635121	5.13113	0.691746	1.3201	0.38952	1.32348	0.599545	1.84175	1.07564	1.51897	4.11282	0.349785	0.22887	3.90838	1.21291	1.39947	0.709077	0.253351	0.624159	0.55386	1.21673	3.26151
NCF1B	1.98119	5.33769e-81	5.19201e-79	0.465788	-1.51541	1.21479	0.578636	0.586794	3.41288	0.379229	0.892678	0.610729	4.24226	5.12906	0.62147	1.50396	0.61409	0.113738	0.105045	2.93126	0.195066	0.152473	0.803379	0.888432	1.16504	0.138269	0.115796	0.465755	0.798858	0.299133	0.495039	0.25968	0.236336	0.279788	0.506481	0.318709	0.200619	1.3587	0.110459	0.261565	0.730136	0.334596	0.349866	0.141815	0.126676	0.19505	0.395614	0.521457	0.656833
ARHGAP9	1.97845	1.65331e-150	7.27706e-147	3.7766	1.79815	8.50353	10.7626	2.93397	23.8313	9.37729	9.20309	8.70953	16.313	95.0384	6.88164	21.6641	12.8959	1.70607	2.62613	9.91044	5.20175	5.03161	9.3192	16.2493	7.05879	2.1086	2.58059	5.20799	7.4048	4.33743	6.4355	1.42824	2.31609	3.957	7.91951	4.78064	1.76258	11.3837	0.7548	2.55026	3.04939	2.13305	9.09653	2.26905	1.67845	4.3301	1.89895	4.34547	7.6102
CD40LG	1.97759	2.8291e-89	3.60936e-87	0.249159	-1.72844	0.883484	1.15727	0.117359	4.70741	2.58565	0.403831	0.398301	0.524816	2.67228	0.575997	1.683	1.70056	0.0379126	0.21009	0.558335	0.260088	0.152473	0.428469	0.450654	0.22844	0.138269	0.198507	0.381073	0.614506	0.430004	0.495039	0.12984	0.283603	0.959273	0.230218	0.239032	0.0859795	0.367216	0.0368195	0.098087	0.171797	0.167298	1.79307	0.756349	0.0950068	0.312079	0.0395614	0.108637	0.317092
P2RY8	1.97198	2.58133e-82	2.64226e-80	1.23161	-0.740376	0.938702	1.7552	0.528115	8.29682	1.58587	0.839543	2.40309	1.59631	6.4652	0.712417	3.65247	1.39351	0.170607	0.393919	8.32849	0.50392	0.64801	1.12473	1.18458	0.536833	0.19012	0.330845	0.973852	1.21365	0.560875	0.313525	0.38952	0.307236	0.719455	0.828786	1.19516	0.300928	1.60657	2.32883	0.114435	0.343594	0.711017	2.47093	0.449082	0.380027	0.390099	0.158246	0.271592	0.74743
CD84	1.97146	4.74517e-106	9.94566e-104	3.4451	1.47364	2.76089	7.9466	6.10266	13.5927	5.75738	4.56966	5.17792	16.6192	22.8006	10.0799	8.05691	7.93593	1.66816	1.6282	15.773	4.71409	0.533656	11.89	8.15039	11.9017	1.52096	4.40024	2.03239	3.59486	7.10442	5.0494	0.908881	2.17429	3.35745	3.95976	2.58951	1.74825	9.25385	0.865258	2.77913	2.57695	1.38021	8.48426	1.27634	2.56518	1.48238	1.7407	3.73711	6.18329
FCGR1A	1.9668	2.41541e-98	4.089e-96	2.54388	0.577081	1.32523	3.58754	3.63812	8.12029	1.68929	6.20624	2.6819	3.01769	12.4132	3.31956	2.39917	5.33786	2.80553	1.94333	3.58265	0.780263	1.37226	12.2114	6.7083	6.87604	0.138269	1.50535	0.931511	4.70097	1.40219	1.84814	0.38952	1.13441	2.11839	4.37415	1.03581	2.46475	3.83741	0.294556	2.22331	1.33142	0.250947	3.19253	0.850893	1.07674	1.79446	0.949475	1.99892	4.48458
TAF5LP1	1.96353	6.48414e-87	7.56024e-85	0.194812	-1.76871	0.49696	0.694363	0.234718	2.05949	1.06874	0.340068	0.557622	0.656019	6.72381	0.409261	3.61666	0.897516	0.0758252	0.0525225	0.744446	0.942818	0.0762365	0.214234	1.08157	0.616787	0.207404	0.165423	0.0423414	0.952484	0.299133	0.297023	0.12984	0.236336	0.559576	1.15109	0.358548	0.114639	0.587546	0.073639	0.163478	0.257695	0.0418245	0.962133	0.614534	0.0633379	0.273069	0.118684	0.304183	0.294442
TRAF3IP3	1.96076	2.85537e-138	3.14198e-135	2.41432	0.453562	2.15349	2.8546	1.87774	7.76723	6.03318	3.69824	6.53214	4.63587	27.1538	2.95577	8.05691	5.81023	0.379126	0.892883	5.95557	2.24326	0.152473	1.66032	6.38641	3.221	0.864182	2.53097	0.88917	3.10326	2.63611	2.24418	0.649201	0.756274	1.51885	2.57845	1.9521	0.716496	4.16791	0.497063	0.621218	0.687187	0.752842	4.15466	2.1745	0.506703	2.06753	0.751668	1.12982	3.44271
SIRPB1	1.95798	4.38234e-63	2.48089e-61	1.15716	-0.800817	0.607395	3.00891	0.234718	1.76528	1.55139	2.12542	2.04461	3.01769	4.31013	4.98692	2.00528	1.46437	0.0758252	0.157568	1.07014	1.20291	0.0762365	5.24874	0.476405	1.85036	0.172836	0.595522	2.66751	4.76242	1.25262	1.12209	0.38952	0.425404	0.959273	2.99284	0.836612	1.11773	0.605907	0.165688	0.882783	1.07373	0.711017	0.306133	0.0472718	0.126676	0.273069	1.14728	0.130364	3.19356
ZNF831	1.95282	9.15778e-69	6.20123e-67	0.53411	-1.41871	0.49696	0.887242	0.469435	2.82445	1.37901	0.403831	1.03558	0.612285	7.75824	0.424418	2.5066	2.26741	0.0379126	0.157568	2.18681	0.845285	0.0762365	0.0535586	1.39059	0.502567	0.0691346	0.380472	0.465755	0.368704	0.766529	0.330026	0.12984	0.283603	1.7187	0.414393	0.796773	0.0429898	0.660989	0.0552293	0.0326957	0.171797	0.250947	1.13707	0.378175	0.126676	0.11703	0.237369	0.0651821	0.339741
FGG	1.95126	1.22275e-15	2.40802e-14	0.553506	-1.39776	0.0552178	0.655788	0.117359	0.176528	0.0344753	0.0212542	0.0531069	0.0874693	0.0431013	0.0303156	0.322277	0.283426	0.0758252	0.0525225	0.232639	0.195066	0.0762365	0.0535586	0.0128758	0.137064	0.0345673	0.165423	0.127024	0.798858	0.0186958	0.0330026	0.12984	0.0472671	0.0399697	0.782743	0.0398387	0.0429898	0.0183608	0.0184098	0.261565	0.171797	0.0418245	0.0437333	0.236359	0.0316689	3.86198	0.0395614	0.0217274	5.95679
CLEC4E	1.95095	2.19866e-44	8.36062e-43	1.90208	-0.0488631	0.220871	4.97627	0.352076	10.6505	0.896359	3.59197	1.1949	18.3685	4.43944	1.5461	1.28911	1.79503	1.25112	0.21009	0.930558	1.33295	2.82075	2.35658	0.733922	5.96228	0.138269	1.20759	0.254048	5.37693	0.729138	1.38611	1.2984	1.03988	0.599545	1.88779	0.398387	7.29393	2.82757	0.128868	1.30783	2.06156	0.0418245	1.22453	0.283631	0.0950068	0.507129	0.474737	1.36882	1.20042
UGT1A6	1.95058	2.54102e-14	4.69928e-13	1.85952	-0.0910602	0.0552178	0.0385757	0.117359	0.529584	0.0689507	0.0425085	0.0265534	0.174939	0.0431013	0.0151578	0.071617	0.0944753	0.0379126	0.682793	0.0465279	0.227577	0.0762365	0.0535586	0.0257516	0.159908	0.0345673	0.0496268	0.211707	0.0307253	0.205654	0.0330026	0.12984	0.0945343	0.239818	68.513	0.0398387	6.11888	0.0183608	0.073639	0.948175	0.0429492	0.209123	0.437333	0.189087	0.0633379	0.273069	0.0395614	0.0217274	0.0226494
MPEG1	1.94835	1.75591e-124	8.1354e-122	4.53807	2.58973	4.58307	19.9051	9.62342	27.2442	11.5148	12.6463	13.5157	56.0678	42.3686	13.3086	15.2544	13.6517	5.95228	6.40775	32.7556	11.2163	4.11677	28.2789	17.6399	26.6132	2.1086	10.6201	6.68994	12.3823	12.1897	11.0889	2.85648	4.53765	6.87479	8.19578	3.14726	4.42795	25.2094	1.65688	3.13878	6.22763	3.13684	14.9568	1.93814	8.26559	4.68119	2.69018	11.3634	11.3247
AIF1	1.93701	8.02615e-108	1.76636e-105	4.44612	2.50911	3.58915	12.7686	9.74078	31.5397	7.61905	19.5539	13.1174	18.3248	56.3765	18.447	11.6378	15.0216	10.3881	8.82379	13.8188	7.44501	9.30085	68.0194	18.4768	15.5796	0.89875	8.78395	2.41346	20.8932	8.544	13.9601	1.68792	3.4505	8.3137	7.64325	3.46596	10.1599	29.4508	1.49119	4.02157	7.17251	3.22049	14.2571	0.992708	3.38858	6.08555	2.92755	8.23467	13.2952
KLRD1	1.93695	3.47137e-56	1.69299e-54	2.00249	0.0655327	1.93262	6.48072	0.352076	6.59038	2.3788	0.340068	6.18695	1.61818	69.2207	1.15199	4.2254	0.991991	1.74398	1.94333	4.23404	3.73876	0.991075	0.37491	7.44222	4.27182	0.795048	1.05871	0.338731	0.491605	3.40264	0.858067	0.51936	0.709007	0.319758	5.4792	2.39032	0.472887	0.67935	0.110459	0.784696	1.15963	0.334596	0.568533	0.614534	0.190014	0.390099	4.27264	1.86855	2.15169
APBB1IP	1.93504	5.03799e-145	9.85543e-142	3.46264	1.5276	4.58307	6.48072	7.15889	26.6557	6.03318	5.7599	7.59428	12.2894	32.6277	11.8686	12.0675	12.6597	1.63024	2.5736	11.4924	5.55937	0.22871	7.71244	15.0905	6.05365	1.55553	2.54751	3.04858	7.55842	4.00091	6.86454	1.16856	1.98522	5.15609	7.64325	3.46596	2.79433	10.6309	0.515473	2.19061	2.23336	1.33838	9.57759	1.70179	1.74179	3.00376	0.989036	4.43238	6.04739
HK3	1.93295	9.2238e-87	1.0614e-84	2.92117	0.988227	7.7857	5.20772	0.586794	10.0033	1.68929	5.50485	4.56719	6.03538	14.1803	4.77471	1.96947	4.62929	2.27476	1.1555	5.53682	0.422642	1.29602	11.8365	2.80693	7.67558	2.55798	2.33246	3.04858	3.47196	2.39307	1.3201	1.03872	2.55243	3.35745	3.86767	3.58548	2.96629	4.51676	0.312966	1.92904	2.96349	0.669192	3.23626	0.472718	1.90014	1.5604	0.55386	2.25965	5.34526
PSTPIP1	1.93226	1.02977e-83	1.11915e-81	3.34096	1.4087	7.01265	4.43621	0.93887	16.476	7.75695	8.14038	9.50613	6.42899	66.2898	4.97176	12.3539	8.64449	2.88136	2.62613	6.56043	2.73092	8.38602	19.656	6.20614	6.05365	1.31356	14.1933	3.38731	4.30154	2.31828	2.11217	2.20728	0.803541	2.59803	4.28206	3.34645	1.30402	4.13118	0.349785	1.5367	1.80387	0.711017	4.7232	1.60724	0.760054	2.80871	0.55386	2.04237	2.83117
CSF2RB	1.9303	4.12172e-102	7.97439e-100	3.33018	1.39988	1.8774	19.1336	2.58189	17.1232	5.82633	4.56966	3.37229	26.8093	13.8786	4.01682	10.3129	8.31383	1.06155	1.73324	9.91044	2.0807	2.66828	1.66032	6.38641	7.67558	0.725913	2.94452	2.92156	8.51091	6.05745	4.58736	0.908881	1.93795	3.27752	2.62449	3.705	2.66536	10.5207	0.902078	1.43861	2.83465	2.34217	7.65333	1.22907	1.17175	2.92574	1.38465	2.45519	5.5491
DOCK2	1.92922	6.01501e-116	1.99812e-113	3.79379	1.86457	8.66919	9.18103	5.63322	28.2445	9.51519	3.9958	9.24059	18.8496	41.9807	7.77595	8.8447	10.3451	0.644515	3.09883	22.8452	3.54369	0.381183	3.69554	20.3309	8.7264	1.34812	5.34315	6.30887	7.68133	7.1979	7.52459	1.03872	3.07236	6.35518	4.65041	7.68886	1.63361	15.5333	0.791619	1.73287	4.03722	2.384	12.2453	1.41815	3.04022	3.04277	1.85939	6.73548	7.88199
CD6	1.9282	7.11657e-91	9.71274e-89	3.78584	1.85764	6.46048	9.14245	3.28605	25.067	10.6874	8.99055	15.0292	6.29779	67.4967	5.54776	28.79	16.4387	0.72034	2.04838	11.9111	5.91699	14.3325	16.1211	8.13752	5.61962	2.0049	2.00161	1.39727	7.34335	3.49612	2.5082	1.42824	3.35597	4.59652	5.57129	5.49774	1.76258	7.10564	0.77321	1.70018	3.52183	1.79845	10.8021	2.45813	0.348358	8.34812	0.435176	1.86855	18.0063
CALHM6	1.92731	3.89333e-69	2.66716e-67	3.23815	1.31084	2.26393	2.43027	1.05623	12.71	2.7925	7.22644	8.62987	4.24226	36.6361	7.4728	5.29966	6.1409	2.04728	3.15135	10.7945	2.47083	3.35441	6.96262	14.4338	6.14503	1.00245	3.01069	0.846828	5.83781	3.23438	2.21117	1.68792	0.33087	2.638	8.61017	3.54564	4.08403	7.17908	1.63847	2.58296	3.73658	0.711017	1.5744	0.661806	0.823392	4.05703	0.435176	2.82456	3.26151
S1PR4	1.92563	5.95201e-89	7.43199e-87	2.26309	0.337455	3.75481	4.01188	0.117359	18.0059	4.24047	2.95434	4.48753	2.36167	20.3007	1.19747	11.6736	4.0152	2.04728	1.20802	6.18821	1.26793	7.77612	6.05212	1.73824	2.23871	0.483942	0.959452	1.65131	3.19543	0.598267	0.660052	1.16856	0.99261	1.83861	2.25614	2.39032	0.917115	1.61575	0.239327	0.523131	1.93271	0.92014	2.4928	1.08725	0.0950068	1.9505	0.27693	0.521457	0.973924
HAVCR2	1.92402	1.79544e-135	1.50526e-132	3.88349	1.95947	6.12917	9.64393	10.797	20.0065	4.13704	9.4794	11.3914	13.8639	69.2638	14.0664	8.77308	10.0616	3.71544	2.88874	15.2146	3.28361	1.82968	20.4594	18.2837	13.5008	1.86663	5.65746	3.30263	6.94392	7.38486	7.98663	2.07744	2.59969	5.71567	7.82743	4.94	4.41362	15.1293	1.17822	4.05426	4.55261	2.17488	8.26559	0.614534	3.16689	3.66693	1.89895	6.34439	7.99524
TRG-AS1	1.92054	4.46855e-96	7.08768e-94	0.81713	-1.10341	1.32523	1.58161	0.93887	3.1775	1.58587	0.70139	1.32767	1.35577	16.9819	0.773048	2.61402	1.88951	0.227476	0.157568	2.23334	1.98317	0.609892	0.856938	1.89275	1.18789	0.76048	0.562437	0.211707	0.829583	0.710442	0.693054	0.25968	0.283603	0.239818	1.4734	0.517903	0.114639	0.624268	0.110459	0.359652	0.343594	0.125474	1.13707	0.141815	0.0633379	0.390099	0.0791229	0.630094	0.679482
RASAL3	1.92005	1.73573e-127	9.85781e-125	3.92615	2.0061	10.0496	9.29675	2.11246	30.4217	13.5488	10.1808	10.8072	8.17838	90.9869	5.59323	25.424	17.1	2.42641	3.30892	11.4459	5.20175	15.3235	14.193	10.6354	6.96741	2.35058	3.22574	5.75843	8.44946	3.44003	4.15833	2.33712	2.03249	6.31521	6.35403	5.65709	2.35011	8.70303	0.865258	1.99444	3.30709	3.09502	9.44639	3.26176	1.26676	5.03228	1.66158	3.23738	6.38713
CD37	1.91174	7.11861e-132	5.22209e-129	4.57525	2.6635	28.5476	20.1751	4.34228	58.2543	15.6863	8.37417	10.1434	39.6236	98.3572	9.82226	43.3641	20.5956	3.71544	4.8846	23.6827	7.67258	6.02268	15.4784	13.3651	10.6681	3.00735	4.36716	10.0773	8.94106	5.8331	6.93054	2.20728	4.67945	5.99545	8.79434	11.5134	4.3563	10.7411	1.08618	6.60453	4.98211	3.55509	16.8373	4.72718	11.1158	5.46139	4.90562	5.12766	8.33498
APOL3	1.90795	4.75e-101	8.7113e-99	4.68434	2.77639	10.4362	11.1484	10.3276	30.9512	12.1008	9.77695	13.5688	13.5577	143.398	34.6356	16.9374	16.3442	5.15612	4.51694	32.0577	8.908	21.6512	16.496	32.975	11.1935	2.59255	9.3133	5.71609	12.5974	10.7127	8.34965	1.9476	5.62479	9.75261	15.2405	4.86032	3.62547	22.3084	3.60831	12.8494	3.22119	5.14442	8.96533	2.50541	1.01341	11.1568	14.2817	9.82077	20.9507
CCL3	1.90756	5.53461e-72	4.09422e-70	2.69787	0.790302	2.31915	3.54897	2.69925	1.70644	1.48244	10.8184	9.6389	10.0152	24.0505	4.86565	2.61402	5.52681	5.23194	0.945406	2.93126	0.812774	12.6553	8.08735	5.21471	9.20612	0.518509	2.33246	2.28644	3.62559	2.65481	2.11217	0.51936	1.51255	1.91855	4.37415	1.99193	3.85475	2.86429	0.294556	1.14435	1.15963	1.08744	1.48693	0.378175	1.4251	0.936238	1.66158	2.17274	8.87856
FASLG	1.90466	7.2196e-56	3.46344e-54	1.10732	-0.79734	0.99392	0.385757	1.05623	1.6476	1.62034	1.97665	4.6734	0.962162	20.9041	0.712417	2.1127	2.97597	0.0758252	0.157568	2.8382	0.195066	0.686129	0.321352	2.21464	1.66761	0.518509	0.926367	0.635121	0.52233	0.598267	0.528041	0.25968	0.141801	0.959273	1.33527	1.03581	0.143299	0.45902	0.0552293	0.0653913	0.601289	0.250947	0.787199	0.425446	0.158345	0.546139	0.197807	0.564911	0.566235
CD52	1.90039	4.34817e-61	2.31982e-59	4.65993	2.75953	18.9397	9.60536	3.16869	59.6665	17.7203	14.3041	23.1811	20.6427	133.399	13.7633	35.1281	20.7373	8.4166	3.67658	20.1931	5.20175	15.476	19.9774	11.1247	15.077	3.11106	7.34477	4.74224	9.09469	4.9544	4.62036	5.32345	1.65435	4.75639	9.85335	4.86032	2.90897	12.1181	2.30122	1.70018	4.76736	2.50947	9.18399	3.49811	0.760054	7.29485	16.1015	4.41065	4.21279
RHOH	1.8995	1.1324e-103	2.31826e-101	2.45112	0.551614	2.87132	4.1276	1.76038	14.7695	3.96466	2.97559	3.37229	3.62997	21.7662	2.44041	10.1338	4.86548	0.265388	0.840361	11.2598	2.76343	3.88806	0.696262	4.55804	2.26155	0.795048	6.33569	0.846828	3.13398	1.75741	1.81514	0.12984	1.32348	1.59879	2.07197	1.79274	0.974435	3.89249	0.423424	0.621218	3.00644	0.627368	3.936	0.803621	0.475034	1.28733	0.632983	1.23846	2.0158
LILRB1	1.89516	2.71036e-116	9.17664e-114	3.19248	1.29732	3.20263	5.43918	6.57209	15.1226	5.27473	3.63448	3.37229	14.9135	17.1543	4.00166	8.415	6.23537	1.78189	2.15342	12.8417	1.62555	3.20193	14.9428	9.83713	6.442	1.00245	2.43171	3.81073	4.9775	2.89785	3.26726	0.779041	1.37075	2.83785	4.51228	2.19113	3.72578	8.02368	0.71798	2.12522	3.00644	1.12926	6.29759	0.425446	1.45677	2.53564	1.81983	2.82456	5.57175
LST1	1.89228	3.20681e-108	7.14671e-106	3.75875	1.86647	7.28874	7.86945	4.57699	26.185	5.65396	13.539	5.07171	23.6167	30.645	8.86732	8.12853	11.337	11.1084	4.09676	7.86321	4.454	13.6463	31.546	7.36497	9.43456	0.725913	2.56405	2.87922	8.78744	1.83219	6.86454	3.11616	2.12702	2.67797	5.29502	2.35048	4.49959	13.6788	0.902078	3.20418	4.98211	2.17488	4.81066	1.37088	1.17175	3.97901	2.09676	3.67192	7.4743
FYB1	1.89228	1.95968e-84	2.16994e-82	3.91315	2.02087	2.04306	12.5757	6.10266	17.6528	12.5145	6.07872	9.53268	22.3921	47.5408	11.05	13.4282	14.8326	0.644515	2.36351	14.7493	7.18492	0.152473	3.1064	18.3738	13.2038	1.72836	6.21989	1.56663	7.4048	9.62836	8.8777	1.03872	1.32348	5.6757	8.0116	5.2587	8.02475	15.2578	0.625932	3.40035	4.20902	2.0494	11.6331	1.08725	1.90014	1.67743	2.41325	5.73602	8.56147
MNDA	1.89181	7.74365e-111	1.84086e-108	2.51728	0.625475	1.60131	7.02078	2.22982	5.88427	3.20621	4.88848	2.49602	12.7705	13.0597	5.66902	1.43234	3.77901	0.568689	2.36351	4.79237	2.3733	0.304946	1.71388	9.57961	5.68815	0.38024	4.01977	1.43961	5.99143	3.21568	5.0494	0.779041	0.850809	3.0377	1.56549	1.7529	1.61928	7.43613	0.331376	1.504	1.15963	1.29656	4.76693	0.0472718	1.14008	1.40436	1.10772	2.45519	5.685
IL10RA	1.88949	3.15717e-125	1.54403e-122	4.3928	2.50331	10.5466	18.8635	8.80191	42.1902	11.5837	8.41668	13.3033	25.7597	91.1593	11.5502	21.4493	14.9743	3.52587	3.15135	32.3834	7.60756	4.42172	24.9583	20.9747	18.4122	2.55798	8.66815	4.82692	11.0918	8.22617	6.10548	2.33712	3.68684	5.75564	6.58425	8.24661	4.22733	19.4441	5.4677	3.49844	3.30709	2.25852	13.2075	3.26176	3.54692	4.21307	2.0572	7.80012	11.9815
HLA-DPA1	1.8874	1.88452e-73	1.44256e-71	8.10603	6.21863	267.143	62.9942	255.021	421.608	54.2987	127.228	90.2817	92.5425	1591.04	348.675	78.4564	217.766	32.0362	37.0809	215.471	65.6721	47.3429	68.1801	550.557	191.981	26.6859	42.7783	57.0762	106.033	86.5804	83.7276	19.3462	29.2111	162.197	205.539	43.0258	19.718	405.958	17.7838	61.7294	31.6106	58.2197	114.975	11.1562	17.1646	84.2224	23.7369	77.9795	267.218
TLR10	1.88702	1.30438e-73	1.00723e-71	0.313185	-1.57384	0.0552178	0.964393	1.17359	1.6476	0.792933	0.212542	0.345195	1.66192	1.07753	0.48505	4.76253	1.1337	0.0758252	0.21009	1.44236	0.780263	0.0762365	0.803379	0.914183	0.159908	0.0345673	0.248134	0.254048	0.706682	0.373917	1.58412	0.12984	0.0945343	0.559576	0.0920874	0.278871	0.114639	2.22166	0.312966	0.686609	0.0858984	0.209123	1.53067	0.189087	0.0950068	0.429109	0.118684	0.217274	0.724781
CD53	1.88549	1.98201e-152	1.16317e-148	5.29861	3.41312	15.0192	41.7775	17.3691	102.21	23.7535	25.1225	22.5173	54.9744	107.969	29.2091	32.6932	34.8614	6.02811	8.77126	51.5064	14.3698	13.4176	8.14091	34.8033	28.3265	4.07894	14.2429	20.4932	28.3595	16.8823	22.1777	2.46696	7.65728	20.0648	18.6016	12.2703	8.87022	34.8488	3.75559	9.87409	10.995	9.0341	24.8842	4.77445	8.07558	11.664	5.73641	13.5361	22.2191
GVINP1	1.88243	8.55221e-91	1.15823e-88	1.5648	-0.317628	0.99392	3.819	0.704153	8.0026	2.86145	0.765153	1.88529	2.75528	9.39609	1.19747	6.51715	2.73979	0.15165	0.682793	4.93196	1.72308	0.0762365	0.160676	4.08163	1.46201	0.38024	1.25721	0.846828	0.798858	2.56133	0.627049	0.51936	0.66174	1.51885	1.42735	2.07161	0.257939	1.72592	0.331376	0.261565	0.472441	0.376421	3.19253	1.08725	0.443365	0.507129	0.316492	0.564911	1.22307
IL2RB	1.88147	5.94953e-84	6.54672e-82	4.79485	2.91338	18.0562	17.3591	11.8532	38.6596	27.6492	7.9916	26.0489	24.7538	218.524	11.0955	32.2993	27.2561	1.63024	6.77541	27.6376	6.40466	1.29602	2.89216	31.7646	16.5847	6.29125	5.01231	9.6115	11.4298	9.32922	7.92062	8.05009	6.4756	13.4298	13.1224	17.3298	1.36134	7.69318	1.87779	3.17148	5.3257	5.22807	12.7701	2.78904	1.61512	5.92951	1.81983	23.031	8.81062
IGKV2-29	1.88145	1.1322e-18	2.49481e-17	0.442224	-1.43923	1.15957	0.0771515	0.117359	0.294213	0.586081	0.297559	0.0265534	2.53661	0.172405	0.0151578	0.465511	0.141713	0.0379126	0.0525225	88.2169	0.032511	0.0762365	0.0535586	0.39915	0.022844	0.0345673	0.0165423	0.0423414	0.122901	0.0186958	0.0330026	0.12984	0.0472671	0.0399697	0.0920874	0.0398387	0.0429898	0.0183608	0.0552293	0.0326957	0.773085	0.0418245	14.3008	0.0945436	0.0633379	0.0780198	0.0395614	0.0217274	0.0226494
HCST	1.87951	8.28026e-82	8.28309e-80	3.01435	1.13484	10.4914	3.54897	0.469435	17.0644	2.86145	7.80031	4.77962	4.76707	46.3339	4.69892	8.12853	5.38509	14.2551	2.04838	6.0021	3.73876	8.08107	16.7638	3.24471	4.5688	1.48639	1.78657	1.9477	4.39372	1.23393	1.05608	2.46696	1.03988	1.03921	5.06481	1.7529	1.63361	3.36003	1.10459	1.14435	1.80387	1.33838	2.27413	0.992708	0.823392	1.87248	0.672545	2.3031	3.44271
RP11-54H7.4	1.87635	2.94626e-13	5.08548e-12	2.40314	0.526791	0.0552178	0.0385757	0.117359	0.117685	0.0689507	0.127525	177.908	0.0437346	13.9217	0.227367	0.071617	0.0944753	0.265388	0.0525225	0.139584	0.715241	0.152473	0.107117	0.721046	0.182752	0.587644	2.33246	0.0423414	0.0921759	0.0934792	0.0660052	0.12984	0.0472671	0.0399697	1.33527	0.0398387	52.6768	13.6237	0.0184098	0.0653913	0.343594	0.125474	0.0874666	0.0472718	0.0950068	0.0780198	0.0791229	0.195546	0.0679482
HLA-DPB1	1.87402	2.65032e-85	2.97207e-83	8.17728	6.30326	410.489	80.6619	227.911	368.473	61.1937	152.542	83.8557	105.4	1295.93	238.978	91.4549	132.785	82.005	41.3352	187.368	77.3436	63.2001	306.569	551.948	223.071	29.002	53.5804	85.1062	109.997	50.6283	72.3087	28.435	32.8034	161.078	136.289	30.8351	39.5649	238.599	17.839	76.6387	48.8332	76.8735	278.537	22.3596	15.2011	190.134	50.876	94.5575	319.062
KIR2DL4	1.87377	8.02901e-45	3.07971e-43	0.142714	-1.73106	0.883484	1.15727	0.234718	2.64792	0.379229	0.085017	0.504515	0.962162	17.7146	0.89431	0.071617	0.566852	0.0758252	0.157568	2.51251	0.162555	0.0762365	0.0535586	1.39059	0.822383	0.311106	0.132338	0.381073	0.276528	0.0934792	0.429034	0.12984	0.0945343	0.119909	2.48636	0.199193	0.0573197	0.110165	0.0184098	0.0653913	0.214746	0.0418245	0.0874666	0.0472718	0.0633379	0.780198	0.0791229	1.54264	0.430339
SLA2	1.87287	2.80885e-87	3.36412e-85	2.0943	0.221435	3.92046	2.23739	1.29095	6.59038	3.37858	1.50905	3.90335	2.01179	34.1363	2.30399	6.83943	4.0152	0.341214	0.787838	3.1639	2.82845	1.06731	0.535586	4.82843	2.8555	1.24442	1.6046	0.88917	1.62844	1.96306	1.3201	0.649201	0.472671	1.43891	2.39427	1.27484	0.329588	1.37706	0.239327	0.163478	2.8776	0.418245	2.05546	1.08725	0.443365	1.01426	0.474737	1.3471	1.47221
LILRB2	1.87274	6.02361e-91	8.28529e-89	3.37305	1.50031	4.0309	7.638	6.80681	12.5923	3.34411	6.48255	4.40787	15.7882	21.1197	5.72965	3.65247	5.52681	1.81981	3.15135	10.0966	1.20291	1.6772	8.73005	7.53235	7.05879	0.518509	4.73109	5.08097	8.17293	4.28135	1.98016	1.03872	2.12702	3.75715	6.9526	2.03177	3.15258	8.26237	0.405015	3.0407	5.62634	0.794666	5.6416	0.661806	1.96347	1.40436	0.989036	2.36828	4.52988
EVI2A	1.86732	1.95743e-114	5.84111e-112	2.23963	0.372319	0.938702	3.89615	1.87774	14.7107	3.44753	1.95539	2.23049	3.23636	11.465	4.75955	8.62985	4.48758	0.606602	0.945406	4.79237	1.75559	0.609892	1.01761	4.75118	5.25411	0.207404	2.11741	0.211707	3.25688	2.16872	4.12532	0.38952	0.850809	1.7187	2.16405	1.27484	0.974435	5.8571	0.552293	1.47131	1.37437	0.961964	3.06133	0.709077	0.633379	1.13129	0.870352	2.17274	3.03502
TYROBP	1.86591	1.23321e-112	3.24057e-110	6.12015	4.25425	67.9178	50.3028	15.2566	148.284	18.203	51.6478	21.3224	122.02	198.094	56.7811	26.8564	50.875	39.6566	19.2232	72.3974	16.4505	19.8977	154.088	35.3184	47.0129	6.22211	16.5423	31.629	42.1244	13.8349	22.7388	6.49201	13.3766	17.5467	38.1242	17.3298	20.4201	39.1636	3.79241	20.6964	20.4438	10.6653	29.9136	4.34901	14.2827	18.6077	9.77168	23.2917	29.0592
LAIR1	1.86534	9.45022e-140	1.18843e-136	4.47889	2.61356	8.3931	16.5876	13.0268	37.6005	8.1017	12.5825	7.67394	21.0801	35.6017	13.8239	12.3181	17.9503	5.87646	6.56532	21.682	4.7466	22.1086	32.5636	29.6659	13.3637	1.45183	5.65746	7.74848	13.7649	8.5253	9.57075	1.68792	4.72671	7.55427	27.3499	4.78064	7.93878	23.0428	1.38073	6.21218	5.75519	2.34217	16.3125	2.31632	4.78201	5.61743	2.69018	7.30039	13.8614
LTA	1.86153	3.03661e-88	3.73864e-86	0.303358	-1.55817	1.5461	0.617212	0.352076	1.52991	1.34454	1.29651	3.10675	1.35577	3.96532	1.13684	3.15115	1.08647	0.682427	0.0525225	0.697918	0.35762	0.304946	1.98167	0.502157	0.685319	0.311106	0.36393	0.29639	0.583781	0.355221	0.363028	0.25968	0.378137	0.279788	0.368349	0.557741	0.143299	0.532464	0.0184098	0.261565	0.386543	0.250947	0.481066	0.378175	0.253351	0.663169	0.0791229	0.521457	0.407689
BTK	1.85998	1.5449e-127	9.06651e-125	2.35687	0.496895	1.10436	2.43027	1.29095	11.1213	2.6546	2.52926	1.96495	7.69729	8.92198	5.6387	6.83943	2.97597	1.02364	1.1555	10.1896	1.46299	0.838602	4.98095	5.57523	3.54082	0.449375	2.23321	0.88917	2.3044	1.86958	3.39927	1.03872	0.756274	2.03845	2.2101	1.15532	2.03485	7.23416	0.662751	0.915479	1.28848	0.669192	4.41706	0.945436	1.20342	1.9505	0.514299	2.3031	3.55596
AC006129.2	1.85331	1.59699e-59	8.19726e-58	0.109791	-1.74352	0.0552178	0.54006	0.469435	2.47139	0.655031	0.361322	0.477962	0.306142	4.48254	0.378945	1.82623	0.80304	0.0758252	0.21009	1.30278	0.260088	0.609892	0.0535586	0.978562	0.411192	0.172836	0.21505	0.169366	0.307253	0.523483	0.363028	0.12984	0.189069	0.319758	0.414393	0.199193	0.0859795	0.45902	0.0368195	0.098087	0.0858984	0.0836491	0.787199	0.378175	0.190014	0.585149	0.0791229	0.108637	0.566235
MS4A6A	1.85308	1.12605e-127	6.83628e-125	4.70469	2.85161	7.89614	20.5609	17.8385	44.9558	10.4805	14.0278	13.5422	19.112	66.2467	19.9477	9.41764	20.1705	3.2984	7.61577	24.0549	10.4035	2.66828	29.1894	27.7603	24.8999	1.62466	13.2338	7.07101	18.8961	12.6758	25.808	0.779041	4.01771	7.83406	13.4448	4.38225	8.0964	32.2232	2.33804	6.50644	5.1539	2.46765	20.2485	0.898165	4.40198	5.53941	3.20448	9.71213	18.6178
IGSF6	1.84344	3.0653e-82	3.11952e-80	3.77644	1.933	4.14133	7.67657	5.9853	15.1814	7.17087	6.2275	9.00161	17.4501	27.4555	8.68542	11.2439	9.4003	2.76762	3.2564	11.725	3.96634	83.3265	16.7638	8.35641	3.24384	0.483942	4.54912	2.9639	7.12827	5.16005	11.5509	1.42824	2.26882	3.11764	5.43315	3.82451	2.3931	9.82304	0.791619	1.99444	3.60773	1.84028	7.87199	1.79633	2.53351	2.84772	3.00667	2.73765	6.95336
CORO1A	1.8399	2.08521e-105	4.31908e-103	6.24842	4.40852	43.9533	33.2523	6.45473	180.706	40.7498	56.0475	80.7755	33.5882	306.537	42.745	89.5929	70.1479	18.8426	21.2191	312.621	22.0424	13.7988	59.7178	69.362	31.0678	16.696	33.5312	38.1496	45.7807	14.0219	20.6926	16.3599	8.69715	26.8596	28.409	36.9305	9.71569	54.091	5.32042	11.1492	19.1124	11.8782	41.153	9.69072	16.0245	28.0091	6.44852	21.4232	29.3083
CD86	1.8358	5.14753e-113	1.37314e-110	3.24345	1.40766	3.09219	8.67954	7.9804	14.5341	4.20599	8.03411	4.16889	14.1263	20.2576	8.95826	4.76253	7.79422	1.81981	1.73324	10.841	3.34863	0.762365	5.51654	11.3822	10.4397	0.691346	5.5582	1.86302	4.76242	3.73917	4.25733	1.2984	1.27621	2.91779	4.05184	2.47	2.1065	12.6322	0.791619	2.22331	4.72441	1.46386	4.8544	0.283631	1.86847	2.80871	1.0286	4.08474	6.38713
FCGR3A	1.8357	6.67226e-81	6.4545e-79	5.43689	3.6012	6.35004	28.2374	14.6698	25.2435	9.96337	43.9538	23.2343	36.912	123.83	34.4082	20.4825	31.0824	11.715	14.4962	49.5522	6.69726	8.23354	66.734	72.684	95.1223	3.00735	32.1913	6.30887	47.0712	32.456	7.32657	3.246	7.51548	14.6689	45.3991	13.346	18.2563	25.3747	2.46691	19.0943	12.0687	3.42961	22.5226	2.12723	11.6858	11.2349	7.75404	23.9218	17.3268
GBP4	1.83406	4.53184e-77	3.93042e-75	5.78751	3.95345	3.75481	26.8873	13.8483	51.605	39.4053	12.6038	18.5608	34.9002	656.649	62.7988	45.5126	32.7829	4.92864	6.56532	64.5342	26.3664	22.9472	16.014	98.9378	15.0999	8.78009	19.0236	7.11336	25.84	35.2043	19.8676	5.06376	4.30131	30.297	30.4349	13.6647	3.72578	41.2935	4.14219	10.1684	6.87187	14.9314	14.432	3.0254	9.31066	19.2319	6.44852	62.5314	13.7708
GPR65	1.83325	2.34174e-129	1.52699e-126	1.91746	0.0842086	0.662613	2.7003	1.05623	5.11931	1.96509	3.40068	2.62879	3.49877	13.1459	2.77388	3.72409	4.53482	0.947816	0.997928	3.44306	1.13788	0.914838	1.28541	5.21471	3.44944	0.38024	1.42264	0.59278	1.81279	1.17784	2.6072	1.2984	0.567206	1.59879	2.85471	1.39435	1.00309	3.26823	0.294556	1.40591	0.386543	0.752842	2.27413	0.283631	0.950068	0.975248	0.909913	1.45573	3.03502
FPR3	1.82921	2.40597e-83	2.56724e-81	3.61602	1.78681	2.42958	11.6884	6.57209	9.53251	4.82655	10.4358	5.12481	28.6024	17.1974	14.9304	4.26121	7.36908	2.46432	2.78369	13.2604	3.34863	0.609892	8.78361	9.39935	22.6841	1.6938	13.3165	2.24409	7.34335	7.79616	5.84146	2.46696	1.84342	2.91779	4.09789	3.90419	4.39929	15.0926	1.10459	5.39479	3.52183	1.75663	3.5424	0.189087	4.62366	1.32634	1.42421	11.7545	6.18329
CD244	1.8281	1.72918e-76	1.47072e-74	0.649777	-1.17832	0.717831	0.964393	0.234718	1.58875	0.861883	0.913933	2.46947	1.35577	13.1459	0.500208	2.14851	0.80304	0.265388	0.42018	1.30278	1.17039	0.991075	0.589145	1.55797	1.55339	0.311106	0.612064	0.719804	0.368704	0.542179	0.429034	0.12984	0.378137	0.559576	0.920874	0.239032	0.372578	0.495742	0.073639	0.261565	0.51539	0.125474	1.22453	0.141815	0.0633379	0.780198	0.27693	0.543184	0.452988
SLA	1.8236	5.52277e-126	2.77811e-123	4.07851	2.25491	8.28266	21.3324	10.5623	65.6684	8.99806	7.43899	11.8163	19.4619	64.9537	9.82226	15.8274	14.3603	2.46432	3.88667	26.5209	13.5246	2.66828	5.73077	17.4854	14.2546	1.97034	5.06194	8.93404	11.8292	10.1144	7.6236	1.03872	4.11224	6.75488	8.56412	6.6929	2.47908	15.8454	1.15981	3.56383	7.64496	1.96575	13.1637	1.65451	3.42024	4.87624	3.48141	7.25694	9.55805
SPN	1.82091	4.40291e-70	3.07609e-68	3.66832	1.84741	6.73657	6.24927	4.45963	20.3007	11.4458	3.37943	11.657	10.2339	60.816	4.63829	19.7305	10.1561	2.88136	1.68072	16.5639	5.20175	1.6772	5.40942	10.9187	4.29467	1.31356	2.16704	3.34497	3.41051	3.92613	5.37942	2.20728	1.27621	4.95624	5.4792	5.77661	0.788146	6.75678	0.497063	2.05983	2.92054	2.50947	9.35893	1.60724	0.823392	3.58891	0.989036	3.69365	3.96364
SPI1	1.82039	3.24958e-126	1.68271e-123	5.20528	3.38489	31.9711	32.4036	5.75058	80.6145	15.3415	24.7612	11.5507	63.9838	75.4704	29.0424	22.6668	36.6092	7.43087	13.7084	29.9174	7.34748	8.15731	25.9759	28.2238	25.5167	2.31601	6.86504	22.1446	23.9965	6.7305	13.5971	6.75169	9.9261	15.4683	19.2002	9.64096	9.6727	30.6442	1.5096	10.9857	13.1854	7.82119	24.272	3.40357	6.5238	8.46515	5.3408	12.6888	17.1003
C3AR1	1.81832	5.77981e-118	2.16509e-115	3.35289	1.53457	2.81611	7.90803	8.33247	12.5335	3.20621	5.97244	3.10675	8.65946	12.4563	5.97217	3.86732	7.2746	2.88136	3.51901	10.7014	2.9585	1.37226	11.3544	12.8629	7.97255	0.76048	4.68146	3.59902	9.7092	3.40264	5.0494	0.51936	1.18168	4.07691	2.76262	2.19113	3.12392	12.4486	1.27027	2.71374	3.60773	1.25474	8.96533	0.898165	3.73693	1.98951	1.70114	4.88866	9.37685
FCGR3B	1.81781	1.24945e-26	3.43716e-25	1.15526	-0.662544	0.0552178	19.365	0.352076	4.70741	0.344753	0.233797	0.584175	19.287	0.775824	0.0303156	0.751979	0.944753	0.0379126	0.735316	0.372223	0.0975329	0.381183	0.696262	0.914183	2.17018	0.103702	0.231592	0.254048	8.05003	0.168263	0.89107	0.38952	1.13441	0.879333	0.138131	0.318709	0.530207	0.0918041	0.073639	0.98087	0.214746	0.0418245	0.481066	0.0472718	0.126676	0.429109	2.49237	0.0434547	3.08032
PRKCB	1.81642	9.70389e-67	6.07995e-65	2.84089	1.02448	2.31915	4.47479	1.29095	14.8872	6.13661	1.78536	10.701	12.9017	21.7231	2.83451	11.1364	4.29863	0.341214	1.47063	18.0994	3.15356	3.81183	62.5564	4.99582	1.80467	3.52586	2.44826	0.804487	3.56413	2.61742	2.70621	1.03872	0.803541	2.27827	1.70362	2.54968	0.888455	9.03352	0.257737	0.948175	1.33142	0.961964	5.55413	0.567262	0.696716	2.80871	0.791229	2.34656	2.19699
GRAP2	1.81451	3.9064e-89	4.94792e-87	1.67816	-0.136356	3.20263	1.1187	0.352076	5.41353	2.7925	2.06166	3.58471	1.18083	13.7062	1.69767	3.54504	3.11769	0.189563	0.472703	4.51321	0.585197	0.0762365	1.66032	3.20608	1.57623	0.691346	0.810571	1.10088	1.65917	1.06566	0.924072	0.25968	0.945343	1.03921	0.966917	1.31468	1.01742	0.862958	0.202507	0.130783	0.730136	0.501894	2.71146	0.661806	0.190014	0.897228	0.514299	0.369365	0.634183
CYTH4	1.81354	1.28979e-136	1.33576e-133	4.1677	2.35415	8.77962	16.8576	7.74568	26.8911	9.17044	14.6654	8.81574	18.631	65.7295	8.1549	15.8632	16.4859	4.35995	4.62198	19.216	3.93383	7.01376	31.6531	16.7901	13.4779	1.55553	4.40024	7.32506	11.6449	4.65526	8.44866	2.07744	5.19939	8.79333	6.86051	5.09935	5.01547	9.87812	0.920488	6.86609	2.23336	2.13305	16.6624	1.70179	4.43365	4.60317	4.47044	6.73548	13.6349
IL2RA	1.81204	1.57322e-79	1.48915e-77	2.05271	0.240678	1.5461	3.62612	2.46453	5.00163	1.17216	1.42403	3.29263	4.5484	11.896	1.57641	1.39653	2.26741	0.341214	1.10297	4.51321	0.845285	0.381183	1.87455	3.01294	3.221	0.518509	1.27375	0.423414	2.85745	4.80483	1.2541	0.38952	1.55982	2.39818	1.56549	1.67322	1.47598	2.27674	0.165688	0.752001	0.944882	0.501894	0.874666	0.330903	0.728385	1.24832	0.514299	1.19501	1.47221
LAPTM5	1.81049	4.21467e-141	6.74578e-138	7.82386	6.01336	112.865	139.258	122.757	505.929	88.4292	189.057	76.288	196.062	505.363	202.296	153.977	202.461	94.137	62.7119	237.804	52.9278	101.242	680.944	171.274	247.857	18.1824	48.9486	108.267	131.474	66.1085	120.129	22.3325	63.6688	84.6158	87.8513	61.0328	54.5827	208.597	16.9554	60.16	96.4209	42.201	134.436	21.4614	58.8409	67.4872	30.1458	87.9958	111.095
TNFRSF9	1.80462	1.09445e-74	8.60218e-73	2.30558	0.500958	2.31915	2.50742	1.05623	6.17848	2.72355	3.10312	4.6203	4.32973	21.6369	4.50187	3.97474	4.58205	5.42151	0.735316	5.02501	5.16924	1.60097	2.89216	3.1417	2.80981	0.691346	0.744402	2.28644	1.32119	1.73871	3.20125	0.51936	1.13441	2.67797	2.5324	1.43419	0.988764	6.7017	0.165688	0.261565	3.47888	0.92014	2.40533	0.236359	0.190014	1.59941	0.356053	3.43292	0.928625
SAMSN1	1.80098	1.38496e-92	1.95069e-90	2.69319	0.89221	1.98784	6.28785	2.22982	10.1798	3.37858	3.23065	4.222	6.77887	23.1023	6.69975	4.90577	5.05443	0.454951	1.41811	10.5618	2.63339	0.0762365	0.910496	7.31347	5.43687	0.553077	4.00323	0.762145	5.62273	7.1979	4.88438	0.51936	1.41801	3.0377	2.16405	2.2708	2.46475	9.23549	0.368195	1.63478	5.45455	0.878315	3.06133	0.51999	1.8368	1.36535	1.06816	2.82456	4.00894
HLA-DRB5	1.7992	1.479e-41	5.38003e-40	7.71588	5.91667	364.658	37.8814	224.859	66.7864	52.2991	77.3017	22.4376	77.7164	269.426	502.86	5.26385	121.59	41.211	12.1852	29.964	22.14	9.83451	27.4756	338.338	164.682	46.3893	12.0593	86.2071	140.876	11.4605	59.9327	10.1275	51.3321	395.7	30.1126	12.2703	13.857	74.9856	5.54133	99.7218	34.5311	62.2767	35.905	8.74529	2.05848	70.0618	69.2325	74.1989	143.71
FCER1G	1.79847	2.55904e-120	1.02396e-117	5.39354	3.59507	14.2462	30.3591	27.6967	64.0797	15.0657	31.435	15.2948	77.1479	98.7883	45.913	21.2703	40.9551	16.1508	13.8659	38.8973	13.1019	13.0364	38.9371	30.799	61.2447	3.4913	13.9451	11.6862	25.8707	14.3958	27.3591	3.246	10.8714	15.2285	27.6723	11.4735	11.3636	36.5013	2.63259	12.3263	25.4689	7.57024	21.6042	2.1745	10.9574	12.4052	7.67492	16.3607	20.7242
TAGAP	1.79839	2.70803e-100	4.91521e-98	2.45386	0.655473	1.98784	4.43621	1.9951	12.4158	3.27516	1.55156	3.50505	9.84029	15.2579	4.60797	6.12326	4.67653	0.379126	1.10297	10.6549	4.12889	0.838602	1.33897	7.84137	2.60421	0.967884	2.38209	0.88917	4.24009	4.28135	1.84814	0.12984	0.945343	2.07842	1.42735	1.55371	0.573197	3.94758	1.54642	1.24244	1.24553	0.543719	4.76693	0.992708	0.791723	1.01426	1.46377	1.73819	4.50723
GDF3	1.7893	3.11925e-19	6.96922e-18	0.99385	-0.795455	0.0552178	0.655788	0.117359	331.99	1.34454	25.9514	0.0265534	0.612285	0.0431013	0.121262	0.358085	1.65332	0.0758252	0.157568	0.0930558	0.195066	0.609892	7.65888	0.103007	0.205596	0.138269	0.14888	0.0846828	0.368704	0.0373917	0.165013	2.5968	2.17429	0.159879	0.828786	0.278871	0.128969	0.0550825	0.331376	0.196174	0.128848	0.209123	0.174933	0.661806	0.0633379	0.19505	0.0791229	0.0651821	0.0679482
AC011899.9	1.78388	3.29346e-86	3.74094e-84	0.961349	-0.822535	0.938702	1.273	1.17359	3.70709	0.551605	0.55261	0.663836	2.44914	4.31013	1.00042	1.07426	1.27542	0.417039	0.682793	2.69862	0.35762	0.457419	2.51725	1.66098	1.25642	0.103702	0.231592	1.31258	1.65917	0.317829	1.45211	0.649201	0.898076	0.919303	0.598568	0.119516	0.544537	1.89116	0.184098	0.425044	0.128848	0.167298	1.26827	0.0472718	0.253351	0.702178	0.27693	0.803912	1.01922
AOAH	1.78128	4.92624e-64	2.88144e-62	2.96109	1.17981	1.76697	4.1276	5.3985	12.357	2.96488	4.08082	3.53161	10.1902	13.189	3.18314	3.61666	4.06244	1.97146	0.997928	8.65419	3.73876	1.60097	9.69411	5.78124	5.32265	0.483942	3.70547	1.14322	5.99143	2.95394	1.65013	4.28472	0.850809	2.19833	2.57845	1.15532	3.32454	10.0801	0.699571	6.14679	1.97566	0.418245	3.8048	0.472718	0.696716	1.01426	0.593422	3.10701	5.97944
LCP2	1.77906	4.50481e-145	9.85543e-142	4.5019	2.72284	8.61397	19.365	8.80191	35.7175	18.0996	10.0745	14.6309	44.172	85.3837	16.901	22.8458	24.9887	2.72971	7.30063	21.5424	9.00553	8.46225	7.71244	27.5285	17.2472	3.24933	7.32823	6.39355	14.3487	10.4136	11.4189	2.5968	4.49038	9.87252	12.2476	9.52144	4.77186	19.4625	1.82257	5.23131	6.65712	4.72617	14.8693	2.31632	4.90868	5.53941	4.78694	7.84358	14.4277
BCL2A1	1.77856	1.2492e-70	8.97687e-69	2.3677	0.589137	0.99392	15.546	2.34718	8.17913	2.99935	2.91183	2.44292	21.6049	8.83577	2.66777	4.01055	4.25139	0.682427	1.68072	2.09376	1.20291	13.1889	2.89216	3.79837	5.25411	0.311106	2.76256	0.846828	12.3823	1.47697	3.03624	0.649201	1.79615	2.47812	1.42735	1.7529	3.23856	2.99281	0.202507	1.37322	1.33142	0.543719	1.35573	0.0945436	0.28502	3.1598	2.45281	0.630094	5.86619
ZBP1	1.77843	5.00224e-42	1.83861e-40	2.14443	0.366004	0.49696	3.24036	1.17359	10.2975	1.10321	1.06271	1.96495	7.43489	16.7233	2.03115	6.23068	1.55884	2.00937	0.105045	13.7723	2.86096	0.838602	12.9076	4.45503	1.55339	0.76048	2.44826	0.719804	2.4273	0.67305	0.528041	0.649201	0.236336	2.47812	1.19714	0.677257	0.544537	1.08329	0.220917	1.5367	0.601289	0.334596	2.31786	0.567262	0.0633379	0.780198	0.237369	0.282456	2.46878
IKZF1	1.77742	1.02535e-98	1.76983e-96	3.60998	1.83256	4.9696	7.52227	5.28115	33.1284	12.0664	4.31461	8.12535	12.4206	47.1098	7.98816	17.5104	15.5884	1.28903	2.46856	17.6341	5.42933	3.65935	4.55248	10.6741	6.46485	8.22702	3.58967	3.34497	7.12827	5.57136	6.13848	1.55808	1.84342	5.03618	5.06481	5.77661	1.18938	8.09712	0.644341	2.05983	3.22119	2.67677	10.6709	1.89087	1.80513	2.18456	7.31887	4.21511	5.79825
CMKLR1	1.77666	2.28406e-79	2.11648e-77	3.61005	1.83339	1.15957	9.2196	14.2004	16.9467	3.03383	7.56651	9.24059	12.858	23.1454	4.57766	6.05164	6.32985	15.3167	3.15135	14.3306	3.54369	7.16623	32.885	7.05595	7.69842	0.725913	6.74925	5.63141	5.03895	4.22526	2.87123	1.42824	1.84342	3.91703	3.45328	2.15129	3.85475	6.97711	2.11712	2.22331	1.50322	1.17109	6.82239	1.8436	1.77346	2.57465	0.55386	2.91147	4.05424
GPR171	1.77634	1.35424e-48	5.39427e-47	0.866096	-0.910239	0.220871	1.31158	0.586794	4.76626	1.41349	0.55261	2.20393	0.524816	11.4219	0.773048	3.18696	1.84227	0.0758252	0.21009	2.46598	3.02352	0.0762365	0.0535586	1.32621	1.05082	0.38024	0.744402	0.0846828	0.399429	1.02827	0.396031	0.12984	0.33087	0.359727	1.65757	0.59758	0.0573197	1.00984	0.257737	0.0653913	1.28848	0.209123	0.830933	1.79633	0.0316689	0.15604	0.0395614	0.304183	0.407689
CRISP3	1.7763	6.00352e-12	9.42049e-11	4.21487	2.43857	0.607395	30.282	2.69925	0.529584	1.10321	3.06061	0.0265534	0.0437346	0.172405	0.378945	0.179043	1.03923	0.0379126	0.105045	0.558335	0.747752	0.0762365	1.28541	0.424902	0.22844	0.0691346	0.248134	1.27024	3.37978	0.467396	1.78214	0.12984	2.22156	3.35745	0.0920874	0.0796773	0.0143299	0.0183608	0.0184098	53.392	1.24553	1.92393	2.624	0.141815	0.0316689	0.0780198	0.118684	0.0434547	0.203845
CD5	1.7756	7.26527e-52	3.08967e-50	3.2493	1.4737	4.58307	5.16915	18.7774	18.7708	7.4122	2.7418	4.69996	5.42309	35.8603	4.24418	13.0343	10.9119	0.492864	1.89081	12.9348	3.47867	1.82968	2.62437	5.40784	2.76412	1.07159	3.27537	3.34497	3.90211	2.58003	1.35311	0.51936	1.13441	6.31521	3.08493	3.14726	0.429898	4.27807	0.220917	0.653913	1.84682	3.34596	9.97119	1.74906	0.316689	1.83347	1.26597	1.26019	1.60811
CD163	1.77471	4.54624e-64	2.66804e-62	4.93015	3.15544	5.46656	22.5282	17.4865	35.1879	3.72334	16.6421	10.9135	42.1164	26.5073	25.6622	3.65247	12.518	10.843	7.35316	31.1272	7.93267	1.14355	45.6319	23.6143	36.7788	3.24933	14.2925	9.90789	23.7507	19.5558	8.48167	0.779041	11.5804	18.506	15.2865	6.37419	20.7067	33.5085	2.06189	9.28557	6.18468	3.30414	10.5397	0.614534	9.56402	5.1103	8.50571	15.6872	24.2575
TNFAIP8L2	1.77331	9.12398e-108	1.98317e-105	2.61673	0.843424	1.93262	3.54897	2.46453	12.5923	2.72355	5.56861	2.52258	4.24226	15.8613	3.75914	3.25857	5.763	3.10884	2.52108	4.55973	1.33295	2.05839	12.5327	3.84987	4.86577	0.725913	1.45572	2.66751	3.65631	0.916096	2.87123	1.16856	1.41801	1.47888	2.44032	1.235	2.07784	5.69185	0.515473	1.56939	1.88976	0.961964	4.24213	0.803621	0.950068	1.9505	0.989036	1.84683	2.89912
SELPLG	1.77304	5.32693e-130	3.60715e-127	4.75161	2.97858	26.7254	29.4719	11.7359	70.6701	17.3066	22.1257	15.4275	24.2727	92.1075	17.7346	17.582	28.8622	8.98529	6.67036	35.0355	6.43717	28.5125	34.1168	15.7343	27.6641	4.04437	6.03793	18.4609	15.4856	6.35658	8.28365	4.80408	11.6277	10.0324	8.51808	8.72467	4.78619	10.3371	2.31963	4.77357	8.24624	3.26231	18.4992	3.26176	3.38858	8.46515	3.2836	9.90768	15.243
LINC02362	1.77204	1.02882e-47	4.06129e-46	0.111615	-1.66043	0.607395	0.231454	0.234718	4.70741	0.344753	0.0637627	0.0796603	0.743489	1.63785	0.075789	3.61666	0.519614	0.15165	0.21009	2.74515	0.162555	0.686129	0.964055	0.605164	0.182752	0.0691346	0.115796	0.465755	0.583781	0.355221	0.198016	0.25968	0.189069	0.159879	0.276262	0.278871	0.0429898	0.532464	0.0368195	0.0653913	0.214746	0.0836491	0.787199	0.51999	0.0950068	0.507129	0.197807	0.0869095	1.54016
AF003625.3	1.76152	1.12331e-11	1.72223e-10	0.601459	-1.16006	0.0552178	0.0385757	0.117359	0.0588427	0.0344753	0.0212542	0.0796603	0.0437346	0.0431013	0.0303156	0.0358085	0.0472377	0.0758252	0.105045	369.618	0.032511	0.0762365	0.0535586	0.0128758	0.022844	0.0345673	0.0165423	0.0423414	0.0307253	0.0186958	0.0330026	0.12984	0.0472671	0.0399697	0.138131	0.0398387	0.0143299	0.0183608	0.0184098	0.0326957	0.0429492	0.0418245	0.0437333	0.0945436	0.0316689	0.0780198	0.118684	0.0651821	0.0226494
VSIG4	1.75955	2.90831e-67	1.84851e-65	4.0103	2.25075	3.97568	7.21366	17.1344	19.4181	1.82719	9.22434	3.1333	14.3012	28.3176	12.581	1.61138	8.78621	5.19403	5.93505	17.1223	2.47083	0.0762365	8.19447	11.6912	24.4202	0.725913	2.96107	7.79082	9.21759	7.6466	4.45535	0.908881	5.29392	9.03315	7.82743	3.74484	5.11578	18.9484	1.25186	5.78713	5.19685	2.17488	11.3707	0.567262	6.96716	3.27683	4.35176	5.41011	15.5828
CXCR1	1.75732	2.73199e-23	7.00138e-22	0.46915	-1.28817	0.331307	13.6558	0.469435	4.76626	0.137901	0.14878	0.132767	5.77297	0.172405	0.0606312	0.107426	0.61409	0.0379126	0.525225	0.0930558	0.032511	1.06731	0.37491	0.55366	0.251284	0.0691346	0.0330845	1.10088	5.592	0.112175	0.0990078	0.12984	1.18168	0.599545	0.138131	0.0796773	0.0859795	0.0183608	0.0552293	0.130783	0.171797	0.292772	0.0874666	0.0472718	0.0316689	0.273069	1.93851	0.0217274	1.33631
CD96	1.75426	2.42952e-68	1.61412e-66	3.19005	1.43578	4.52786	4.70624	1.29095	22.1837	8.72226	7.37522	6.74457	5.07322	52.5405	4.68376	13.8579	15.494	0.492864	0.525225	7.81669	3.80378	6.32763	4.12401	16.5712	7.19585	2.76538	2.31592	1.69366	3.07253	4.73005	3.43227	1.2984	1.55982	4.11688	3.63745	6.05548	0.687836	3.41511	0.699571	0.686609	2.66285	1.04561	10.4085	3.11994	0.475034	1.44337	0.197807	4.69311	1.9705
IL16	1.75153	8.64247e-109	1.95076e-106	3.69833	1.94679	4.47264	5.28488	5.9853	48.1333	11.17	4.05956	5.97452	12.2894	48.5752	3.94103	16.7226	11.7149	1.44068	2.73117	26.614	6.50219	2.36333	7.23041	11.3693	5.55109	2.45428	2.92798	3.51434	6.97464	4.31874	3.99331	1.68792	5.76659	3.83709	4.78854	5.81645	1.5333	9.19877	0.975717	2.2887	1.80387	1.67298	11.808	3.92356	1.36176	4.44713	1.42421	5.60566	3.8504
HSD11B1	1.74797	1.48574e-31	4.44107e-30	1.31009	-0.437886	0.220871	0.385757	0.821512	3.76593	2.103	0.233797	1.27456	2.09926	1.98266	0.363787	1.50396	1.60608	0.303301	1.78577	8.37502	0.32511	0.381183	0.0535586	0.386275	0.34266	0.241971	0.711318	0.59278	1.84352	1.85089	0.495039	0.25968	0.189069	0.479636	0.414393	0.995967	0.845465	0.422299	0.423424	0.457739	0.429492	0.209123	0.2624	0.283631	0.221682	0.468119	0.158246	0.217274	0.249143
TRGC2	1.74752	1.59158e-40	5.58195e-39	0.758611	-0.988912	0.938702	0.192879	0.469435	1.35338	0.930834	0.616373	1.64631	0.743489	28.6193	0.863995	2.1127	0.80304	0.0758252	0.0525225	2.93126	3.38114	0.304946	0.74982	1.95712	2.58137	0.345673	0.36393	0.0423414	0.921759	0.560875	0.429034	0.12984	0.141801	0.759424	0.644612	0.438225	0.143299	0.495742	0.0920488	0.0653913	0.300644	0.167298	0.962133	0.236359	2.81853	0.273069	0.0791229	0.195546	0.407689
PARP15	1.74622	6.79388e-75	5.38797e-73	0.843537	-0.902679	0.607395	2.04451	0.234718	2.23602	1.55139	0.361322	1.00903	1.22457	8.66337	0.742732	4.76253	1.79503	0.0379126	0.157568	1.25625	0.487664	0.152473	0.642703	1.23608	0.799539	0.241971	0.72786	0.381073	0.368704	0.8974	1.2541	0.12984	0.519939	0.639515	1.059	0.637419	0.214949	1.30362	0.147278	0.457739	0.0858984	0.167298	1.312	0.756349	0.0950068	0.429109	0.356053	0.304183	0.520936
IL18RAP	1.74591	1.06945e-71	7.8453e-70	0.430478	-1.31543	0.386524	2.23739	0.234718	3.41288	1.44796	0.658882	1.72597	1.39951	6.12039	0.515365	1.71881	1.1337	0.113738	0.367658	1.62848	0.195066	0.0762365	0.267793	1.15882	0.388348	0.345673	0.397015	0.29639	0.46088	0.542179	0.363028	0.12984	0.189069	0.279788	0.552524	0.398387	0.114639	0.367216	0.0552293	0.359652	0.128848	0.0836491	0.5248	2.07996	0.158345	0.15604	0.27693	0.239001	0.566235
ORM1	1.74576	4.02991e-13	6.90852e-12	4.066	2.32024	8.06179	3.78042	1.40831	45.9561	0.172377	14.4741	0.106214	2.09926	0.0431013	1.68252	0.25066	60.4642	0.0758252	0.787838	0.0465279	0.260088	102.309	3.05284	0.489281	40.3425	0.0345673	0.0496268	25.4472	4.63952	0.0373917	0.75906	4.93392	10.8242	1.03921	11.7872	18.3258	0.472887	0.330495	0.0368195	0.098087	0.214746	0.543719	7.87199	0.378175	0.0316689	103.727	12.4619	0.0217274	41.6975
EOMES	1.74562	2.93776e-53	1.28983e-51	1.16034	-0.585278	0.552178	0.732939	0.234718	2.35371	1.55139	1.44529	4.88583	0.699754	13.3614	0.666943	3.61666	1.84227	0.189563	1.05045	1.72153	2.69841	1.75344	0.214234	0.811177	1.25642	0.553077	0.959452	0.0423414	1.07539	1.02827	0.462036	0.25968	0.189069	0.639515	0.690655	2.11145	0.0716496	0.881319	6.6091	1.04626	0.644238	0.209123	1.22453	0.425446	2.69186	0.273069	0.197807	0.803912	0.430339
FERMT3	1.74519	2.31295e-140	3.13245e-137	5.0023	3.25711	21.811	20.0208	5.51586	61.4906	15.5484	26.1215	17.2863	29.0398	84.8665	22.9489	23.2755	26.5948	9.55398	10.3995	37.455	7.99769	10.3682	39.5798	22.9576	18.6178	3.66413	6.00484	19.6041	18.9575	9.29183	10.4948	6.75169	10.0206	15.5482	13.3527	11.2345	12.1661	24.8422	2.37486	8.53357	8.89048	5.56266	18.2805	6.80714	6.80882	11.4689	5.22211	11.6676	18.1648
HAMP	1.73451	1.74935e-37	5.74609e-36	2.08348	0.348969	3.97568	1.46588	3.16869	8.12029	0.758457	0.488848	0.531069	3.67371	1.63785	5.12334	1.79043	3.96796	0.644515	0.42018	1.30278	0.780263	0.533656	14.193	2.54941	0.0913759	0.345673	0.694775	6.85931	3.0418	0.261742	4.98339	0.25968	1.22895	1.95852	0.552524	0.358548	1.83423	4.35151	0.165688	0.588522	0.214746	0.209123	6.42879	0.189087	0.221682	1.20931	0.237369	0.499729	1.8799
TNFSF13B	1.73325	5.49374e-79	5.03764e-77	2.84569	1.11244	0.828266	5.2463	2.93397	7.76723	3.13726	5.78116	2.94743	6.51646	17.025	6.86648	8.05691	4.81824	1.47859	0.787838	12.7952	2.11321	7.01376	15.1571	8.6783	8.3609	1.14072	3.82126	0.677462	6.94392	4.31874	2.47519	1.16856	0.898076	1.83861	3.22306	2.15129	1.90588	6.62826	0.460244	2.94261	2.49105	0.669192	4.76693	1.70179	1.45677	1.01426	1.18684	3.69365	3.87305
PTPN7	1.7316	2.8822e-62	1.58081e-60	3.91849	2.18688	5.24569	7.13651	3.28605	30.0686	9.61862	7.88533	12.2942	7.78476	88.9611	6.97259	24.0633	14.5964	1.5165	3.30892	17.9132	3.51118	4.57419	15.4249	12.7728	8.10961	2.03947	8.61852	4.53053	6.32941	4.31874	5.1154	1.42824	2.31609	4.59652	7.91951	6.61322	1.2467	8.72139	0.589112	2.41948	2.8776	1.75663	9.05279	2.31632	1.39343	4.29109	1.0286	5.77948	6.16064
GBP1P1	1.73012	1.89208e-47	7.43572e-46	2.20158	0.47146	3.53394	1.00297	0.821512	3.76593	1.58587	1.38153	0.982477	2.36167	22.111	4.92629	3.25857	1.46437	1.93354	0.315135	2.55903	1.59304	1.44849	6.8555	10.7771	2.14733	1.03702	2.38209	0.211707	3.44123	1.64523	0.528041	0.51936	0.33087	3.35745	3.17701	0.756935	0.530207	2.55215	0.349785	2.41948	0.214746	0.250947	0.5248	0.189087	0.443365	1.71644	0.672545	2.73765	0.430339
MYO1G	1.7246	5.77543e-94	8.61714e-92	3.82063	2.09603	16.234	7.44512	2.58189	27.3618	7.06744	15.0055	8.70953	13.1641	50.2562	4.9566	13.4998	10.9591	5.95228	1.99586	16.3778	3.83629	4.95537	7.17685	10.0303	11.6047	2.31601	3.72201	8.00253	7.95785	4.15048	2.97023	4.15488	3.07236	5.19606	6.07777	5.05951	4.47093	6.05907	0.681161	4.02157	4.25197	1.79845	7.60959	1.8436	1.96347	3.00376	2.65062	6.64857	4.37133
WAS	1.71485	1.22875e-135	1.08167e-132	4.10899	2.39415	15.461	12.3057	3.75548	45.4265	10.8597	10.3933	10.94	25.3224	58.8764	12.9296	22.3087	15.9663	4.09456	5.67243	17.8667	6.2421	4.8029	16.6032	13.4424	9.64016	3.31846	2.63022	5.75843	11.5834	3.85134	5.28041	4.15488	3.63957	7.43436	9.94544	4.82048	4.17001	13.2749	3.2033	2.74644	6.91482	4.39158	9.05279	3.49811	2.31183	4.95426	5.65729	5.0842	7.02131
BATF	1.71456	6.01403e-58	3.05138e-56	3.17181	1.45725	2.26393	7.67657	0.821512	30.1275	2.6546	7.22644	5.84175	2.71155	35.2569	2.28883	10.9574	9.44753	1.25112	1.89081	7.95627	1.23542	2.97322	16.7103	5.57523	2.62706	0.311106	1.47226	1.2279	5.592	1.06566	0.75906	1.03872	0.519939	13.3099	4.88063	2.39032	1.93454	2.66232	0.220917	0.784696	2.06156	0.794666	6.64746	2.45813	0.253351	7.06079	0.989036	1.06464	19.6597
VNN2	1.71221	1.91346e-33	5.8999e-32	2.17881	0.466599	3.92046	2.3917	2.46453	3.11866	0.930834	0.488848	0.876263	16.0943	3.01709	2.95577	2.00528	1.22818	0.15165	0.525225	1.11667	0.812774	3.04946	3.7491	7.4551	0.936603	0.622211	0.479726	0.423414	3.01108	0.467396	5.57744	0.25968	2.12702	2.43815	22.9298	1.35451	6.14754	1.15673	0.0368195	1.70018	0.386543	1.04561	0.830933	0.189087	0.158345	1.32634	1.0286	0.260728	2.31024
NCF4	1.71191	3.12369e-93	4.50784e-91	3.58891	1.87701	4.19655	11.1098	3.63812	28.2445	4.03361	5.5261	3.95646	16.6192	31.6795	6.98775	9.81153	16.0608	2.91927	3.57153	12.0973	2.0807	70.1376	13.9788	7.15896	6.57907	0.795048	1.57152	5.37736	6.63667	2.52394	4.05932	2.46696	2.36336	10.0324	5.20294	2.9879	2.83732	8.28073	0.386605	4.87166	2.06156	0.878315	13.2949	1.46543	2.09015	3.82297	4.74737	2.86801	6.38713
IL7R	1.71059	3.53982e-55	1.64873e-53	3.7018	1.99121	4.85916	22.1039	3.87284	64.315	19.6854	1.50905	1.67287	19.0683	13.5769	6.16923	12.6762	12.0456	0.492864	6.93297	15.6799	2.43832	2.89699	6.05212	5.4336	8.06392	1.03702	4.54912	5.4197	4.17864	5.75832	6.69953	1.2984	2.78876	9.59273	1.61153	4.86032	1.76258	18.6362	0.533883	1.40591	6.35648	4.6007	7.17226	3.49811	0.475034	1.52139	0.751668	3.45465	5.00552
CSF1R	1.70856	4.49075e-93	6.42798e-91	5.7557	4.04714	38.2107	35.2196	36.6159	104.034	19.0304	33.2629	10.9135	67.2201	62.0228	41.2899	12.0675	39.8686	12.2837	16.9648	45.5973	11.0212	4.57419	51.5769	71.332	40.7993	3.18019	13.4323	52.9268	36.7475	14.7136	31.3855	7.27105	13.8965	24.2216	16.2074	10.2385	9.81599	82.7522	4.01333	13.8303	15.6765	14.3458	59.7834	3.40357	19.1914	13.4194	9.65299	26.9419	38.9796
LSP1	1.70795	1.76303e-103	3.5678e-101	5.94392	4.23597	51.7943	47.0624	16.3129	141.87	40.1982	44.7402	47.4244	92.9361	274.728	55.5382	57.7591	54.5123	11.4117	24.0028	91.5669	25.8137	20.7363	61.3782	44.589	31.913	5.3925	25.1939	26.3787	38.3452	13.0684	24.983	3.76536	15.4091	26.42	22.3772	17.4892	9.6727	49.3172	5.39406	9.35096	18.9835	12.631	34.6368	8.08348	7.47387	29.4135	10.4047	42.1728	19.6823
FCGR2B	1.70624	5.31532e-76	4.41423e-74	2.9395	1.23326	5.85308	5.78636	6.22002	15.2403	2.96488	10.2445	0.902817	13.1204	2.54298	8.82184	2.29174	5.763	2.84345	1.57568	6.28127	1.98317	1.14355	5.67721	4.12026	13.6835	0.414807	2.11741	2.75219	3.47196	0.822617	5.90746	0.38952	2.36336	3.11764	1.97988	0.677257	5.38805	9.98829	0.423424	2.74644	3.69363	1.42203	7.65333	0.330903	0.506703	2.88673	1.14728	6.60512	4.14484
ITGAM	1.70474	1.05264e-69	7.26776e-68	3.85773	2.15299	35.0081	7.67657	5.9853	17.947	5.10235	7.63028	2.20393	18.7622	11.5081	37.1518	4.15379	9.73096	3.56379	3.83415	5.53682	2.53585	7.08999	10.4439	11.7814	18.4122	2.21231	2.79564	18.7996	5.96071	4.82353	7.6566	1.2984	6.14473	5.59576	5.70942	4.62129	3.88341	11.5122	1.03095	3.26957	2.14746	4.0988	11.0645	1.5127	3.73693	3.08178	2.49237	7.56112	10.1243
SIRPB2	1.70269	2.11969e-77	1.85668e-75	1.21706	-0.485627	0.883484	3.78042	1.17359	2.58908	1.89614	0.99895	0.902817	6.38526	2.62918	0.818521	1.07426	1.32265	0.189563	0.63027	2.14028	0.877796	0.457419	1.44608	2.78118	3.33522	0.276538	0.810571	1.65131	1.25974	0.990879	1.12209	0.38952	0.66174	0.839364	1.24318	0.438225	0.544537	3.21314	0.147278	0.948175	1.41732	0.585543	1.4432	0.236359	0.443365	0.312079	0.27693	0.847367	2.53673
CYTIP	1.69755	1.03881e-75	8.54643e-74	3.39697	1.69943	5.63221	8.60239	7.15889	40.013	6.89507	3.59197	4.08923	12.4644	27.4124	6.53301	16.7584	7.36908	0.379126	1.99586	31.7786	4.7466	2.43957	2.89216	7.76412	7.0131	0.829615	2.67985	2.9639	6.57521	6.61833	2.77222	1.55808	1.70162	7.71415	3.36119	6.97177	1.90588	6.3712	1.27027	1.43861	7.55906	3.05319	5.99146	0.992708	0.475034	2.57465	1.18684	4.51929	2.78588
MYOC	1.69563	1.40329e-18	3.08444e-17	2.81231	1.11668	0.0552178	0.308606	2.58189	7.59071	1.10321	0.403831	0.106214	1.74939	0.301709	1.00042	1.89785	0.519614	1.02364	0.157568	0.0930558	1.95066	1.37226	0.642703	0.836928	0.662475	0.864182	9.7434	15.3699	0.583781	1.43958	3.7953	0.12984	3.49777	1.39894	0.552524	3.42613	0.429898	0.45902	1.30709	2.45218	0.472441	0.125474	0.481066	0.330903	0.158345	1.48238	0.395614	0.434547	0.951275
HPR	1.69464	1.58745e-15	3.11233e-14	0.0172898	-1.67735	0.220871	0.617212	0.117359	0.411899	0.0689507	0.0212542	0.0265534	0.0437346	0.0431013	0.106105	0.0358085	0.236188	0.0758252	0.0525225	0.0465279	0.032511	13.3414	0.214234	0.321895	0.137064	0.0345673	0.14888	0.381073	8.87961	0.0560875	0.0990078	0.12984	0.0945343	0.399697	0.0920874	0.119516	0.0143299	0.0367216	0.0184098	0.0326957	0.0429492	0.125474	0.0874666	0.330903	0.0316689	0.351089	0.197807	0.0217274	0.407689
SIGLEC16	1.69217	3.06847e-25	8.22274e-24	0.988002	-0.704167	0.331307	0.192879	0.352076	0.470741	1.37901	0.127525	0.477962	1.0059	0.991331	1.95536	0.286468	0.236188	0.682427	0.105045	0.279167	0.422642	0.304946	0.856938	1.39059	0.411192	0.241971	0.231592	0.338731	0.399429	0.243046	0.561044	0.12984	0.945343	0.839364	0.460437	0.756935	0.272268	0.403938	0.0920488	0.98087	0.300644	0.0836491	0.0874666	0.141815	0.348358	0.585149	0.158246	0.260728	0.430339
IGFBP1	1.69069	1.38861e-10	1.91898e-09	2.35872	0.668027	0.0552178	0.154303	0.117359	128.748	0.103426	0.085017	0.0796603	0.0437346	0.129304	0.0909468	0.179043	0.0472377	0.113738	0.0525225	0.0930558	0.390131	0.0762365	0.0535586	0.347647	0.045688	0.0691346	0.115796	0.0423414	1.07539	0.0186958	0.0660052	0.12984	1.03988	0.0399697	3.77558	0.0398387	8.48331	0.0918041	0.110459	0.326957	0.472441	0.0418245	0.0437333	0.0472718	0.0633379	0.390099	0.0395614	0.0434547	0.498287
FGR	1.68789	1.09292e-93	1.6035e-91	3.53684	1.84895	9.77354	17.5134	3.63812	23.5959	6.17109	3.88953	4.83272	31.9263	15.0424	6.44207	8.52243	7.98317	0.834078	2.5736	6.74654	2.56837	6.93752	5.03451	6.2319	11.4677	1.07159	3.72201	4.82692	9.7092	3.08481	6.66652	1.2984	4.44311	3.63724	5.66337	3.66516	2.90897	11.4388	1.36232	2.84452	3.43594	1.84028	8.52799	2.22178	1.14008	3.70594	2.65062	3.10701	9.01446
ICAM3	1.68279	4.37425e-55	2.03201e-53	0.745933	-0.93686	0.828266	1.23442	0.469435	6.94344	6.20556	0.786407	1.06214	2.05553	5.99109	0.48505	1.43234	1.22818	0.113738	0.21009	5.39724	0.455153	0.838602	0.160676	1.9185	0.890915	0.276538	0.21505	0.423414	1.01393	0.616963	0.264021	0.12984	0.33087	0.599545	0.322306	0.995967	0.143299	0.771154	0.165688	0.359652	0.171797	0.376421	1.35573	0.283631	0.253351	0.273069	0.158246	0.32591	0.996573
CCR4	1.68144	7.86008e-49	3.15947e-47	0.67602	-1.00542	1.15957	2.27597	1.05623	4.06014	1.17216	0.425085	0.557622	1.04963	2.97399	0.651786	1.71881	2.17293	0.0379126	0.63027	1.11667	0.520175	0.381183	0.428469	0.875556	0.411192	0.103702	0.264676	0.254048	0.798858	0.916096	0.858067	0.12984	0.378137	0.799394	0.414393	1.55371	0.143299	1.43214	0.202507	0.0653913	0.987831	1.08744	2.66773	0.236359	0.0633379	0.702178	0.0791229	0.130364	0.543586
FPR1	1.68099	4.00728e-52	1.72499e-50	2.63761	0.956628	5.46656	24.7656	7.04153	10.1798	0.827408	2.82682	1.59321	33.8506	3.40501	1.87957	1.07426	2.55083	0.379126	1.99586	4.51321	1.17039	1.44849	10.7653	11.0217	4.82008	0.207404	2.92798	4.40351	19.6027	2.39307	2.5082	0.51936	4.58491	2.87782	2.2101	1.31468	3.08093	4.31479	0.202507	1.24244	1.41732	0.961964	3.10506	0.0945436	1.33009	1.13129	3.71878	1.71646	7.06661
ADGRE1	1.68081	1.19857e-43	4.49935e-42	0.589537	-1.09128	0.276089	0.848666	0.117359	1.05917	0.275803	0.276305	0.584175	1.79312	2.88779	0.818521	0.572936	0.61409	0.379126	0.21009	1.90764	0.227577	0.22871	0.910496	1.5451	0.34266	0.622211	1.10833	0.254048	0.675957	0.243046	0.264021	0.25968	0.378137	0.439667	4.65041	0.278871	1.07474	1.06493	0.0368195	0.22887	0.343594	0.125474	1.61813	0.0945436	0.380027	0.546139	0.158246	0.173819	1.10982
RP11-865I6.2	1.67908	1.63421e-12	2.70412e-11	0.969983	-0.709098	1.43566	0.192879	0.117359	2.58908	1.44796	0.0425085	0.0265534	0.262408	0.0431013	0.924626	0.0358085	0.519614	0.417039	0.105045	2.0007	0.032511	0.0762365	103.743	0.128758	0.0685319	4.14807	0.0330845	0.0423414	0.0307253	0.0186958	0.0660052	0.12984	0.0472671	0.0399697	0.0460437	0.0796773	0.0573197	0.0183608	1.54642	0.0326957	0.171797	0.0418245	0.0437333	0.0472718	0.0316689	0.0390099	0.0395614	0.0217274	0.0679482
ALOX5AP	1.67888	5.1629e-65	3.13442e-63	3.89631	2.21743	14.3566	22.914	15.374	27.9503	7.51562	7.97034	5.17792	54.5371	39.6963	16.0976	3.68828	9.0224	1.97146	5.51487	6.70002	3.80378	14.7899	14.3537	19.2622	13.3637	1.14072	2.11741	14.5231	19.91	3.17829	23.3328	1.2984	5.95566	8.35367	2.02592	2.35048	1.9632	31.9111	1.15981	2.68105	4.20902	6.4828	10.7147	0.378175	2.40684	4.83723	4.47044	10.3857	19.637
TM4SF20	1.67775	8.09498e-12	1.25901e-10	0.254767	-1.42298	0.0552178	0.0771515	0.352076	0.0588427	0.0344753	0.085017	0.318641	0.0437346	0.0431013	0.0606312	0.25066	0.0944753	0.0758252	0.0525225	0.0930558	0.032511	0.0762365	0.0535586	0.0386275	0.022844	0.0691346	0.0330845	0.0423414	0.0921759	0.0373917	0.0330026	0.25968	0.0472671	0.0399697	3.17701	0.0398387	0.0143299	0.0367216	0.0368195	0.0653913	0.0429492	0.0836491	0.0874666	0.0945436	0.0316689	0.0390099	0.0395614	0.0434547	0.0452988
CST7	1.67746	2.57731e-41	9.2984e-40	3.68572	2.00825	10.1048	4.78339	10.4449	20.8892	5.1713	5.20729	9.16093	6.21032	74.6084	3.5924	9.2386	8.88068	1.59233	1.05045	6.0021	9.23311	3.27817	4.98095	4.57092	5.36833	1.48639	2.06778	16.1744	3.68704	3.34655	1.91415	1.9476	0.756274	46.7246	7.18281	3.26677	0.831135	5.67349	0.294556	0.523131	2.40515	4.2661	3.10506	1.37088	0.443365	2.06753	1.66158	3.49811	3.28416
LY86	1.67475	1.378e-92	1.95069e-90	2.05925	0.384508	0.662613	1.85164	2.58189	5.53121	1.27559	3.03936	1.22146	4.50467	8.96508	3.53177	3.366	2.55083	2.95718	1.78577	3.39654	1.65806	1.44849	11.9971	4.05588	4.08907	0.518509	1.32338	0.338731	4.57807	1.06566	2.5412	0.649201	0.709007	0.879333	2.16405	0.358548	2.27846	4.66365	0.460244	1.43861	1.88976	0.627368	2.79893	0.378175	0.538372	1.01426	0.593422	1.54264	3.78245
FDCSP	1.67009	8.8854e-13	1.49843e-11	1.02741	-0.642676	0.0552178	0.115727	0.117359	1.35338	0.103426	0.0425085	0.0796603	66.914	0.0431013	0.106105	1.14587	0.236188	0.0758252	0.0525225	1.20973	0.130044	3.1257	0.0535586	0.15451	0.022844	0.138269	0.909825	0.127024	9.67847	0.0373917	0.0660052	0.12984	0.0472671	0.159879	0.138131	1.87242	0.0143299	0.22033	0.128868	0.0326957	0.0429492	0.0836491	0.0874666	0.0472718	0.0316689	0.11703	0.0395614	0.0217274	0.0452988
CTLA4	1.66641	1.63075e-35	5.22017e-34	1.77348	0.10707	1.71175	1.50445	7.62832	6.41385	1.48244	2.46549	1.83219	0.787223	13.7062	1.3642	4.1896	2.69255	0.0758252	0.577748	10.3292	1.30044	0.686129	2.89216	4.66105	1.55339	0.103702	0.926367	0.973852	0.891034	3.51482	0.495039	0.12984	0.378137	0.919303	1.70362	1.63339	0.229279	1.67083	0.0184098	0.130783	0.901933	2.25852	0.481066	0.51999	0.158345	0.507129	0.118684	0.521457	0.928625
ITGAX	1.66354	1.42214e-90	1.88257e-88	4.70406	3.04052	24.5167	45.4808	9.03663	34.6583	13.8246	9.79821	10.2762	67.1327	53.1008	18.1742	24.0991	17.4307	2.91927	3.36144	17.9132	4.84413	4.42172	23.4051	17.8974	11.9931	2.28144	3.7551	9.1034	10.3852	8.50661	19.1745	3.246	8.27175	5.83558	65.1058	8.36612	8.0964	31.0665	1.15981	9.44905	4.55261	2.71859	23.616	2.69449	5.66874	8.38713	5.77597	7.25694	29.6028
BIN2	1.66277	6.2185e-77	5.34063e-75	3.12143	1.45866	2.65045	22.6825	3.52076	17.1232	5.61948	3.27315	5.89486	8.87813	29.5244	6.68459	15.147	8.31383	0.568689	1.36559	9.63127	2.56837	1.52473	3.64198	9.72124	5.34549	1.00245	2.51443	1.18556	5.28475	3.38395	4.32334	0.649201	0.99261	3.43739	5.29502	3.22693	1.27536	7.76663	0.460244	1.63478	3.17824	1.33838	7.04106	1.79633	1.04507	2.57465	1.18684	2.52037	4.64313
BATF2	1.66165	4.59726e-44	1.74063e-42	4.2255	2.56385	5.9083	5.51633	4.34228	16.2406	3.34411	2.59302	31.9438	11.6334	174.948	9.33721	8.16434	13.1321	6.5968	1.05045	5.6764	7.57505	12.2741	11.2473	27.4255	10.7367	2.41971	5.62437	3.55668	36.5017	3.53351	3.72929	5.1936	1.18168	10.6719	12.3858	3.10742	1.49031	6.26104	0.957307	4.61009	2.66285	1.79845	2.31786	0.378175	1.77346	4.79822	6.80457	7.82185	4.00894
MS4A4A	1.66155	6.76304e-87	7.83355e-85	2.81194	1.15038	1.71175	5.4006	3.63812	14.1811	1.62034	2.99685	4.48753	6.21032	13.9648	5.62355	1.36072	3.73178	1.17529	3.7291	6.28127	1.82061	0.991075	6.69483	4.13314	10.7824	0.76048	4.56567	2.24409	5.16185	1.68263	3.59728	0.38952	1.98522	2.47812	5.57129	1.83258	1.93454	6.46301	0.423424	3.0407	1.24553	0.46007	3.28	0.425446	2.37517	1.36535	0.870352	2.41174	3.21621
P2RX1	1.65863	3.78996e-40	1.3187e-38	0.916088	-0.742546	1.65653	0.964393	0.234718	10.9447	0.827408	0.276305	0.185874	2.4054	1.20684	0.151578	3.43762	0.991991	1.28903	0.262613	11.9577	0.520175	3.88806	0.428469	0.875556	0.571099	0.172836	0.347388	0.804487	0.737407	0.411308	0.165013	1.16856	0.33087	0.359727	0.828786	0.438225	0.558867	0.330495	0.331376	0.22887	0.257695	0.250947	1.4432	0.898165	0.28502	0.390099	0.158246	0.0217274	0.634183
CD14	1.65328	1.11895e-86	1.27924e-84	6.82692	5.17364	49.8616	78.8874	20.0684	187.414	23.0985	98.9598	17.127	125.781	129.476	65.7849	17.6178	91.2159	60.8498	44.6442	83.1453	17.7835	68.1554	254.082	65.9499	122.855	8.08875	20.2477	71.2606	84.003	19.0324	43.4974	10.5171	50.2922	52.5202	35.0853	13.4655	44.5087	101.572	6.55387	30.3416	50.1647	15.015	74.9151	5.48353	41.1063	33.8996	20.5324	40.0653	82.3532
CD209	1.65275	2.90597e-46	1.12445e-44	1.81313	0.160384	0.49696	3.16321	0.586794	1.2357	0.379229	1.0202	1.59321	1.2683	13.5769	0.712417	0.680362	1.1337	0.417039	2.1009	3.76876	0.747752	0.533656	0.696262	1.1717	3.60935	0.311106	1.42264	0.508097	0.768133	3.04742	0.363028	0.908881	0.99261	1.83861	1.42735	1.19516	0.372578	1.12001	0.257737	0.784696	0.687187	0.334596	0.655999	0.330903	3.23023	0.546139	0.593422	1.5861	0.74743
SIGLEC7	1.65255	5.86122e-74	4.56605e-72	0.574398	-1.07815	0.441742	0.925818	1.17359	2.88329	0.620556	0.637627	0.504515	2.84275	1.81026	1.33389	0.0358085	0.897516	0.189563	0.315135	1.1632	0.520175	0.0762365	1.07117	1.41634	1.57623	0.138269	0.57898	0.635121	0.860308	0.635658	0.396031	0.38952	0.567206	0.639515	0.414393	0.358548	0.702166	1.781	0.0920488	0.588522	0.300644	0.125474	0.874666	0.0472718	0.570041	0.390099	0.751668	0.73873	1.13247
TDO2	1.6513	6.1561e-29	1.75663e-27	2.24576	0.594462	0.0552178	2.66173	1.76038	0.941483	1.24111	0.510102	2.41636	2.4054	3.53431	1.22778	2.07689	1.22818	0.379126	1.31306	0.511807	4.29145	0.533656	0.160676	0.592288	0.34266	1.34812	0.314303	0.0846828	1.41336	3.47743	1.18809	0.51936	1.46528	1.99848	1.70362	0.717096	1.60495	0.789515	1.01254	3.76	0.987831	0.334596	0.962133	0.141815	0.0950068	1.20931	0.55386	0.869095	1.04187
LGALS2	1.64918	3.91511e-36	1.26014e-34	1.70716	0.0579815	1.76697	0.81009	0.93887	8.0026	1.06874	1.63658	21.4817	2.31794	11.7667	1.9402	3.65247	0.897516	1.2132	0.472703	1.62848	0.845285	8.38602	8.94429	0.489281	0.45688	0.725913	0.909825	0.719804	1.53627	0.261742	0.75906	0.25968	0.425404	1.87858	2.30218	0.199193	1.08907	3.1397	0.294556	0.196174	0.816035	0.376421	0.481066	0.425446	0.0316689	1.13129	0.118684	0.543184	0.0905976
MYO1F	1.64725	4.48416e-127	2.39237e-124	4.86379	3.21655	19.6575	29.3947	11.3838	48.3098	13.1696	17.6198	17.0473	43.6472	84.0476	15.2639	21.5209	26.1697	5.34568	10.6096	27.4049	8.55038	12.7315	28.6539	23.8074	16.0822	4.25178	5.44241	18.7149	18.8346	6.61833	12.178	3.50568	9.35889	17.9864	11.7411	10.1589	6.46279	22.8225	2.24599	8.23931	8.76163	4.64252	23.2661	7.70531	6.04877	8.89426	11.6311	8.58231	21.3584
RAC2	1.64578	1.24047e-78	1.12576e-76	5.57886	3.93308	25.9523	26.0386	11.1491	105.093	30.5451	18.7888	44.1584	39.1425	206.843	35.4693	63.1304	39.7269	15.0513	12.7105	67.3724	17.3608	12.1978	15.2106	34.4042	20.6738	12.1331	8.07263	19.477	35.1805	12.4701	11.6829	28.8245	6.99554	16.7473	49.9114	14.9395	9.70136	21.372	3.07443	36.0633	13.4001	7.90484	25.6714	4.82173	5.38372	10.9618	25.1215	14.7746	25.5485
PSMB9	1.64306	9.49361e-56	4.54197e-54	6.57448	4.93142	104.362	30.9763	24.6453	108.565	21.0644	33.1354	25.1461	65.6894	329.467	86.157	29.9359	46.1512	63.8828	12.0277	205.932	18.0761	49.2488	134.968	176.412	21.4962	18.4244	38.345	18.2068	49.9593	12.0401	17.6894	7.01137	16.1181	56.9968	62.5734	11.1548	12.8253	48.3073	9.2601	21.5464	12.2405	17.4827	15.5691	17.6324	11.8125	43.4961	33.3107	20.402	85.4562
CHGA	1.6348	3.16493e-10	4.15214e-09	8.25238	6.61758	21.7558	8000.92	19.3642	33.8345	45.2661	1.21149	1.08869	18.5872	0.0862027	6028.74	10.4203	1.27542	0.796165	18.4879	48.2029	7.18492	0.838602	2303.77	324.664	0.045688	2.59255	1.20759	0.338731	0.0614506	0.934792	67.2923	2.20728	662.165	1.27903	3.86767	78.2432	2.12083	0.605907	2.4485	21.383	43.4216	0.376421	0.787199	0.330903	0.158345	864.343	15.785	0.521457	409.184
TASL	1.63473	5.33207e-86	6.01772e-84	0.435441	-1.19929	0.276089	0.887242	0.469435	2.76561	0.723982	0.765153	0.637282	2.143	2.41367	1.6522	1.39653	1.65332	0.15165	0.157568	1.53542	0.487664	0.0762365	0.856938	2.42065	0.731007	0.0691346	1.02562	0.127024	0.583781	0.336525	0.957075	0.12984	0.189069	0.519606	0.87483	0.438225	0.329588	1.37706	0.110459	0.326957	0.214746	0.125474	1.26827	0.0472718	0.380027	0.273069	0.158246	0.847367	0.973924
CD1E	1.63384	2.90455e-31	8.609e-30	0.575011	-1.05883	1.21479	0.54006	0.234718	2.47139	1.03426	0.170034	0.238981	1.66192	0.474115	3.22861	0.0358085	0.708565	0.227476	0.0525225	0.418751	1.13788	0.0762365	0.214234	0.785425	0.045688	0.103702	0.198507	0.762145	0.153627	0.373917	3.99331	0.38952	0.283603	0.239818	0.0460437	0.159355	0.114639	9.16205	0.0920488	0.22887	0.816035	1.50568	3.10506	0.141815	0.0316689	0.546139	0.0395614	1.12982	0.475637
SLCO2B1	1.63347	1.64086e-79	1.54486e-77	4.637	3.00353	5.46656	22.914	17.2517	35.4233	10.2047	9.60692	16.9942	23.0044	74.4791	13.0054	10.8142	14.6909	5.04238	5.3573	30.7084	5.55937	2.5158	19.3347	29.0221	21.5876	2.52341	8.08917	16.9789	10.9997	12.0588	10.3958	8.82913	6.192	9.67267	6.30798	10.2385	7.29393	22.9877	4.67608	10.0049	2.7058	2.5513	22.3914	1.55997	10.9891	4.29109	6.21115	12.7757	22.8759
TLR7	1.62628	7.36487e-76	6.0876e-74	1.42044	-0.205836	0.386524	1.92879	1.64302	2.35371	1.27559	1.19024	0.265534	2.2742	5.25836	2.68293	1.46815	2.36188	0.644515	0.472703	2.65209	0.780263	1.44849	1.39252	6.48941	1.32495	1.62466	0.909825	0.804487	1.47481	2.16872	2.21117	0.38952	0.141801	1.11915	0.782743	0.438225	0.859795	3.08462	0.423424	1.07896	0.128848	0.501894	3.8048	0.378175	1.01341	0.507129	0.989036	1.49919	3.44271
SIGLEC1	1.62447	6.17181e-47	2.404e-45	4.18919	2.56472	5.74265	17.7063	3.4034	16.1229	1.13769	7.56651	6.82423	37.7867	47.9718	14.1725	5.049	9.16411	22.5201	2.15342	11.725	7.08739	2.74451	56.9328	17.9103	18.5265	1.97034	7.77487	3.89541	7.80423	4.73005	5.1154	2.20728	1.98522	2.07842	27.9485	3.42613	8.42599	10.9247	0.681161	12.359	2.49105	1.17109	3.19253	1.03998	4.49699	1.91149	4.03527	6.08366	12.6384
LY96	1.62427	1.46586e-73	1.12698e-71	1.80815	0.18388	0.386524	2.97033	1.29095	9.00293	1.86167	2.18919	1.30112	2.75528	4.52564	1.74315	3.25857	2.31465	1.78189	0.892883	4.28057	2.30828	7.77612	11.1402	1.97	3.67788	0.414807	1.4888	0.127024	3.19543	1.45828	2.34318	0.649201	0.425404	2.87782	2.11801	0.756935	1.73392	3.0479	0.644341	1.56939	0.901933	0.585543	2.18666	0.567262	0.728385	0.585149	0.672545	1.28191	2.64998
CD68	1.62068	7.28792e-35	2.30361e-33	0.18613	-1.43455	0.110436	0.27003	0.704153	0.294213	0.0344753	1.82787	2.6819	1.1371	1.20684	1.50062	0.071617	0.330664	0.341214	0.157568	0.372223	0.0650219	5.56526	1.28541	2.12451	4.13476	0.0691346	0.479726	0.127024	1.78207	0.598267	0.297023	0.12984	0.0945343	0.199848	0.460437	0.0796773	0.716496	0.697711	0.220917	0.22887	0.300644	0.209123	0.218666	0.0945436	0.190014	0.11703	0.356053	0.586639	0.566235
CD28	1.61768	2.21896e-79	2.06704e-77	1.43972	-0.177957	0.938702	1.85164	3.16869	5.53121	2.82698	0.935187	1.83219	1.2683	5.30146	1.31873	3.58085	3.40111	0.454951	1.36559	3.02431	0.845285	0.0762365	2.51725	1.69961	2.42146	0.311106	1.09179	0.211707	1.59772	1.64523	1.35311	0.12984	0.472671	2.39818	0.87483	1.27484	0.272268	2.7174	0.0920488	0.784696	0.730136	0.585543	2.0992	0.567262	1.33009	0.663169	0.791229	0.890822	0.656833
CCL13	1.61749	1.93318e-26	5.27683e-25	0.320178	-1.29731	0.441742	0.115727	0.352076	1.82412	0.344753	2.21044	1.5401	0.437346	1.29304	0.197051	0.071617	0.566852	0.189563	0.315135	0.232639	0.0975329	0.609892	0.160676	0.206013	1.41633	0.172836	0.827114	0.0846828	0.245802	2.35568	0.0990078	0.25968	0.0945343	0.279788	0.506481	0.677257	0.286598	0.312134	0.165688	0.0653913	0.128848	0.0836491	0.2624	0.189087	0.0633379	0.19505	0.356053	0.195546	0.611534
GPR84	1.61708	1.10222e-62	6.12165e-61	1.77725	0.160174	1.76697	2.00594	2.11246	2.82445	1.37901	2.65678	0.637282	7.87223	2.84469	3.42566	0.751979	3.87349	1.17529	1.47063	0.418751	0.520175	2.82075	1.49964	4.41641	2.99256	0.172836	0.645149	4.9116	4.94677	0.710442	3.63028	0.51936	1.22895	1.99848	1.10505	1.35451	1.61928	7.08728	0.0552293	1.17704	2.7058	1.8821	2.93013	0.141815	0.538372	0.858218	1.7407	1.47746	2.83117
CD1C	1.6141	2.64833e-35	8.43155e-34	1.04236	-0.571749	2.92654	0.462909	0.821512	3.64825	1.65482	0.340068	0.663836	1.04963	0.991331	1.30357	3.25857	1.03923	0.15165	0.63027	0.837502	1.10537	0.0762365	0.160676	0.70817	0.22844	0.207404	0.314303	1.48195	0.215077	0.317829	4.58736	0.51936	0.236336	0.719455	0.460437	0.119516	0.0859795	5.45316	0.165688	0.261565	0.386543	1.54751	4.28586	0.0472718	0.0950068	1.28733	0.316492	0.586639	1.08717
SIGLEC14	1.61362	4.79654e-57	2.37213e-55	1.53862	-0.0749923	1.71175	5.55491	0.93887	7.00228	0.930834	1.0202	1.11524	12.4644	5.51697	2.3343	3.00791	2.8815	1.2132	0.577748	3.30348	1.20291	1.21978	1.49964	3.24471	1.43917	0.587644	1.88582	2.49814	3.28761	0.0373917	2.07916	0.51936	1.37075	1.35897	1.15109	0.956128	1.39	3.74561	0.184098	1.5367	1.41732	0.878315	1.39947	0.330903	0.823392	0.0390099	0.751668	1.62955	3.14827
HLA-DRB1	1.61248	2.9444e-51	1.24314e-49	9.17481	7.56233	532.299	152.721	980.298	717.057	105.253	268.037	149.655	127.749	3188.12	874.241	125.616	288.858	510.304	57.6172	254.973	106.896	225.508	813.716	1054.16	471.385	112.586	104.332	228.94	278.863	86.8422	97.7867	28.9543	101.104	570.128	366.416	53.7424	76.0919	846.672	25.6632	209.579	101.059	230.83	466.153	36.1629	22.9283	245.411	225.5	213.993	1157.45
CD4	1.61112	3.4908e-106	7.4047e-104	5.93014	4.31902	51.2973	46.2137	46.8262	122.099	51.6441	26.1215	26.6862	56.8988	147.967	52.7795	36.8828	51.7253	16.1129	24.0028	51.3668	22.1074	7.39494	62.9849	53.9626	31.045	5.3925	12.8864	24.0923	29.2198	23.5007	33.7947	9.60817	24.3898	27.6191	37.1573	14.3818	13.6564	68.4124	3.86605	31.2571	15.3329	13.0493	41.7653	4.30174	11.4008	11.82	14.1234	24.2043	37.7792
SIGLEC9	1.61094	1.65213e-96	2.66857e-94	1.5663	-0.0446408	1.32523	2.19882	1.52566	3.70709	0.965309	3.2519	1.59321	3.89238	4.52564	2.95577	1.2533	1.27542	0.985728	1.10297	1.90764	0.812774	1.44849	5.51654	2.83268	4.04338	0.172836	1.09179	1.56663	2.61165	0.654354	1.51812	0.779041	1.41801	1.51885	1.38131	0.717096	0.716496	3.78233	0.294556	1.14435	1.03078	0.669192	1.7056	0.378175	1.45677	1.13129	0.909913	1.32537	2.58203
HLA-DRB6	1.60989	1.5462e-32	4.70163e-31	5.60403	3.99414	3.03698	12.6143	112.899	77.79	2.89593	21.8919	10.6745	27.684	122.709	114.29	18.4772	52.4811	57.3618	1.41811	18.8438	18.6613	34.3064	18.3706	117.981	8.17814	0.0691346	7.22897	5.84311	3.56413	2.43046	15.9733	6.49201	7.37367	34.254	5.52524	5.4579	2.16382	54.0359	1.06777	2.19061	3.60773	15.266	45.7013	6.94896	2.69186	40.9604	21.4819	2.56383	46.9069
LILRB5	1.60681	1.12063e-36	3.6402e-35	1.04191	-0.564904	0.441742	1.04154	0.469435	2.41255	0.689507	0.531356	1.75253	1.88059	2.80159	0.409261	0.214851	0.472377	0.72034	1.31306	1.90764	0.162555	0.0762365	0.74982	0.785425	1.94174	0.311106	3.35808	0.0846828	0.122901	2.01915	0.264021	0.25968	1.03988	0.359727	3.03888	0.796773	0.429898	0.312134	0.165688	0.359652	0.257695	0.292772	0.306133	0.141815	1.36176	0.19505	0.316492	0.260728	0.226494
HLA-DQB1	1.60228	1.14482e-44	4.38169e-43	7.74987	6.14759	336.166	29.3176	131.677	149.225	55.3674	108.949	47.4775	28.6899	1156.45	292.5	68.1794	119.559	111.577	36.083	80.4467	72.4994	241.212	96.6733	154.677	136.059	110.235	26.8812	105.726	159.434	33.559	18.9435	15.0615	13.4239	237.14	114.142	21.9113	23.974	48.5827	8.6894	129.965	42.5197	98.7477	140.034	4.49082	9.12065	130.215	20.8093	119.566	104.278
GMFG	1.60178	1.27026e-83	1.37203e-81	4.0494	2.44762	4.3622	12.46	7.04153	45.1323	9.44624	11.5623	10.8869	11.0211	51.2906	9.47363	15.4693	14.3603	10.426	7.61577	16.1452	7.28245	34.6114	51.0413	11.0217	10.2569	1.83207	4.46641	4.23414	12.3516	3.75786	5.1154	2.5968	1.93795	7.43436	11.603	3.74484	6.39114	9.89648	2.43009	2.55026	4.93916	3.55509	7.87199	2.97812	1.67845	10.1426	2.37369	4.01956	6.81747
OSCAR	1.60154	3.62679e-74	2.83792e-72	2.33161	0.730067	3.4235	4.01188	1.40831	7.11996	5.68843	4.86722	2.76156	9.9715	10.9908	3.31956	1.89785	3.35387	2.3885	1.10297	2.23334	1.65806	2.13462	10.7653	2.36915	5.96228	1.17529	2.56405	1.05854	3.44123	1.08436	1.51812	0.649201	2.8833	1.07918	1.70362	0.876451	3.16691	3.06626	0.662751	1.43861	1.58912	0.961964	2.97386	0.850893	0.696716	1.28733	0.791229	1.19501	3.8051
RP11-284N8.3	1.60137	5.25092e-43	1.9545e-41	0.644102	-0.957268	0.110436	1.54303	0.117359	4.47204	1.24111	0.14878	0.690389	0.524816	3.01709	0.454734	2.22013	1.1337	0.0379126	0.0525225	5.1646	0.780263	0.152473	0.482027	0.785425	1.07367	0.172836	0.87674	0.169366	0.399429	0.747833	0.792062	0.12984	0.236336	1.51885	0.414393	0.59758	0.100309	1.02821	0.220917	0.588522	0.171797	0.0836491	2.66773	0.283631	0.0950068	0.624159	0.0791229	0.651821	0.317092
GIMAP7	1.59595	2.78764e-75	2.26172e-73	3.00854	1.41259	1.43566	4.86054	1.9951	19.7123	8.37751	2.76305	6.85079	4.76707	30.6019	3.66819	13.643	6.80223	0.530777	1.31306	5.07154	3.05603	0.991075	0.428469	6.48941	4.70586	0.864182	4.76417	1.9477	5.592	2.91655	2.34318	0.649201	0.99261	4.47661	4.7425	2.11145	1.64794	5.69185	1.98825	1.01357	1.97566	1.17109	5.94773	5.71989	0.728385	2.34059	4.07483	1.41228	3.48801
CCL3L3	1.59588	1.39535e-41	5.0968e-40	1.29374	-0.302141	1.60131	2.93176	0.93887	0.764955	1.93062	3.80451	1.38078	7.9597	1.81026	0.89431	1.14587	3.59006	2.16102	1.05045	1.30278	0.520175	6.17516	3.1064	1.6481	2.55853	0.207404	0.132338	1.86302	0.337978	0.0373917	0.726057	0.12984	0.614473	0.679485	2.25614	0.119516	2.76567	1.2669	0.073639	0.392348	0.343594	0.334596	1.48693	0.236359	0.633379	0.19505	1.34509	0.543184	2.76323
CD33	1.58469	1.45383e-83	1.56074e-81	1.55133	-0.0333606	1.38044	1.1187	2.93397	5.237	1.06874	1.87037	1.11524	3.49877	4.95665	2.41009	1.11006	2.17293	0.682427	0.682793	1.86112	1.17039	0.457419	4.98095	3.36059	2.10165	0.414807	3.02724	1.43961	1.32119	0.972184	1.71613	0.38952	1.37075	1.95852	1.61153	0.637419	1.20371	4.14954	0.368195	3.07339	0.858984	0.711017	3.1488	0.189087	1.20342	1.1703	0.593422	1.5861	2.15169
SERPINB3	1.58249	5.66994e-12	8.92889e-11	1.24755	-0.334945	0.0552178	0.925818	0.117359	8.23798	0.0689507	0.14878	0.0265534	0.0437346	0.0431013	0.409261	0.286468	6.04642	0.0379126	0.315135	0.0930558	0.0975329	0.0762365	0.0535586	0.257516	0.0685319	3.38759	0.0992536	2.58283	0.0614506	0.0186958	0.0330026	0.51936	3.97044	0.319758	0.0460437	0.517903	0.0143299	0.0183608	0.0920488	0.0326957	0.386543	0.209123	0.0437333	0.0472718	0.0316689	0.15604	0.0791229	0.0651821	0.317092
TREM2	1.58117	1.14802e-53	5.12995e-52	3.64106	2.05989	6.51569	4.86054	13.4963	17.947	1.20664	12.8801	3.00054	3.80491	15.3872	22.5245	1.89785	13.2738	7.2034	3.46649	12.4695	2.89347	2.05839	43.3825	12.7986	8.45227	1.00245	3.7551	6.39355	9.73992	2.58003	7.55759	1.03872	3.07236	3.79712	3.72954	2.47	2.59372	9.89648	1.21504	4.5447	0.901933	1.00379	10.6709	0.898165	4.52866	2.49663	1.81983	5.27975	12.6837
GAPT	1.57852	3.33773e-54	1.50677e-52	0.62202	-0.956501	0.165653	1.15727	0.586794	2.94213	0.723982	0.127525	0.292088	3.71744	1.37924	2.06146	2.82887	1.79503	0.0758252	0.157568	1.1632	1.59304	0.0762365	0.696262	2.06013	0.182752	0.0691346	0.347388	0.254048	1.47481	0.22435	2.40919	0.25968	0.236336	0.399697	0.644612	0.199193	0.472887	2.99281	0.220917	0.555826	0.257695	0.292772	2.79893	0.378175	0.158345	0.741188	0.27693	0.673548	1.8799
SCML4	1.57184	3.07466e-42	1.13248e-40	0.494414	-1.07742	0.717831	0.848666	0.117359	4.64857	0.827408	0.340068	1.32767	1.2683	10.5167	0.378945	2.9363	0.991991	0.15165	0.21009	0.88403	0.487664	0.381183	1.60676	0.695294	0.479724	0.241971	0.347388	0.169366	0.798858	0.4487	0.330026	0.12984	0.141801	0.719455	0.506481	0.318709	0.128969	0.881319	0.184098	0.163478	0.128848	0.292772	0.962133	0.51999	0.0633379	0.351089	0.0395614	0.304183	0.36239
LTB	1.56868	1.39982e-28	3.98147e-27	5.07789	3.50921	12.0927	10.9941	2.22982	38.1889	12.1353	18.7462	5.20447	40.1921	53.0577	32.6348	43.8654	23.5244	272.516	3.57153	6.46738	3.44616	34.6876	157.837	5.87137	3.95201	2.21231	2.21666	2.58283	11.9829	1.72002	16.9963	1.81776	7.23187	6.71491	3.68349	6.09532	30.4797	20.9864	1.19663	1.11165	15.4188	13.0493	5.33546	2.83631	0.221682	17.9056	2.33413	10.1901	10.8717
PLAAT4	1.56741	8.64801e-44	3.25335e-42	6.92741	5.36	109.221	109.015	85.9066	235.194	18.858	24.3999	27.1111	106.45	888.189	117.776	30.294	45.915	14.8238	7.9309	23.8688	59.1374	224.059	185.313	198.442	49.7542	27.5156	9.37947	14.4384	170.771	16.7889	95.0145	14.0227	81.5831	81.4183	84.5362	13.7443	15.4333	38.319	3.47944	61.7294	17.4374	19.783	50.9056	8.8871	3.7686	75.0941	42.6868	30.5052	190.391
ANKRD36BP2	1.56314	6.12471e-25	1.62888e-23	0.814182	-0.748954	0.0552178	0.655788	0.704153	5.29584	0.275803	0.106271	0.159321	0.962162	0.991331	1.10652	6.98266	0.661327	0.15165	0.0525225	4.51321	1.65806	0.0762365	0.107117	0.489281	0.479724	0.449375	1.42264	0.169366	0.583781	0.916096	0.396031	0.25968	0.378137	0.359727	0.414393	0.517903	0.472887	0.67935	0.0552293	0.098087	0.0858984	0.0418245	3.45493	0.661806	0.126676	0.19505	0.197807	0.391093	0.951275
CCR7	1.56227	3.3344e-35	1.05966e-33	2.68553	1.12326	7.01265	12.46	2.81661	36.1294	8.79121	1.23275	3.34573	5.64177	26.0332	1.51578	9.13117	7.74698	0.492864	1.73324	6.97918	1.4955	2.21086	2.73149	3.5666	1.7133	0.172836	3.45733	2.87922	3.0418	1.42088	0.75906	0.38952	1.55982	2.55806	2.90075	1.9521	1.13206	3.58036	0.147278	0.261565	1.11668	0.878315	3.49866	1.32361	0.126676	2.69168	0.55386	0.260728	0.996573
TNIP3	1.55973	5.08059e-28	1.43118e-26	0.678591	-0.881138	0.717831	0.887242	0.117359	0.529584	0.241327	0.488848	0.584175	0.262408	3.70671	2.47072	1.82623	0.519614	0.265388	0.42018	1.02361	0.162555	3.35441	1.01761	4.39065	0.296972	1.5901	0.430099	0.0846828	67.227	0.542179	0.264021	0.25968	0.189069	1.7187	0.552524	0.318709	0.200619	0.183608	0.644341	0.0653913	0.171797	0.0418245	0.306133	0.330903	0.0633379	1.24832	0.27693	0.130364	0.294442
CCRL2	1.55915	2.87554e-78	2.56989e-76	1.51324	-0.0459032	0.828266	4.35906	3.16869	4.53089	1.24111	1.36027	1.85874	7.8285	7.62894	1.24294	2.18432	2.83426	0.644515	0.735316	2.8382	0.780263	6.25139	2.67793	1.95712	1.89605	0.103702	1.4888	1.10088	4.11719	1.08436	0.89107	1.9476	0.756274	0.959273	1.65757	0.637419	1.28969	1.57903	0.570702	0.653913	0.987831	0.92014	1.79307	0.378175	0.316689	1.01426	0.870352	0.564911	2.67263
OLR1	1.55908	6.05512e-43	2.24435e-41	2.55677	0.997695	3.36828	1.69733	8.21512	1.6476	0.861883	4.14458	0.955924	10.1464	16.2061	16.5675	1.28911	7.79422	1.47859	0.787838	4.23404	2.34079	0.762365	3.05284	4.44216	13.4779	0.449375	4.01977	0.338731	6.39086	3.02873	7.6566	0.51936	1.08714	0.639515	2.07197	1.51387	2.98062	12.2834	0.73639	2.58296	1.20258	0.878315	5.904	0.425446	0.0633379	1.13129	0.356053	0.977731	5.18671
LILRA5	1.55361	6.00531e-51	2.51139e-49	1.06595	-0.487662	1.04914	3.819	1.64302	1.29454	0.723982	1.46654	0.796603	5.20442	2.19817	1.04589	1.21749	0.755803	0.834078	0.787838	2.0007	0.422642	2.43957	2.35658	1.18458	2.0788	0.138269	2.16704	0.677462	4.88532	0.691746	0.264021	0.25968	0.99261	0.719455	0.690655	0.358548	1.16072	1.781	0.073639	0.555826	1.03078	0.209123	0.655999	0.378175	0.728385	0.780198	0.712106	0.347638	1.31367
TM4SF4	1.55244	1.08915e-11	1.67765e-10	1.72462	0.172179	0.0552178	0.231454	0.469435	18.3589	0.0689507	3.86827	0.743496	0.131204	5.47387	0.318314	0.214851	1.84227	0.0379126	0.105045	0.0465279	0.195066	0.0762365	0.214234	0.0386275	3.90632	0.345673	0.198507	0.0846828	0.122901	0.149567	0.0990078	0.12984	0.0945343	0.239818	0.368349	0.0398387	0.429898	0.0734433	0.0552293	3.008	0.429492	0.836491	0.0437333	0.236359	0.0633379	0.11703	0.0395614	0.0434547	0.135896
HLA-DOA	1.54887	2.85462e-32	8.63547e-31	5.29127	3.7424	17.2279	11.8042	61.6134	26.7734	6.86059	9.64943	7.51462	12.027	211.929	45.0187	9.2744	10.3923	34.0076	3.2564	19.216	25.0659	1.29602	19.2811	113.487	9.06906	1.10615	4.51604	5.84311	6.60594	10.1331	5.0494	2.07744	9.21709	10.0724	17.7268	3.82451	3.58248	26.1274	2.57737	93.1827	3.13529	8.03031	20.2048	0.803621	1.58345	10.6497	6.21115	38.9572	18.5046
HLA-DRA	1.53666	1.91948e-54	8.73239e-53	9.68425	8.14759	710.708	224.164	1400.44	871.695	167.619	319.026	186.14	290.398	4050.06	1257.89	168.801	578.945	322.371	88.0278	389.113	188.043	180.681	212.253	1477.42	829.465	198.935	145.456	337.715	299.879	190.903	382.599	46.6126	214.782	924.299	458.779	99.9154	70.5605	1078.06	36.1567	391.858	166.299	500.514	749.458	74.0749	42.183	467.105	379.513	341.771	1046.22
ARHGAP30	1.5347	5.64663e-134	4.51884e-131	4.47638	2.94168	18.9397	21.4481	8.68455	37.3651	18.5133	14.3254	18.1094	20.8614	86.5475	10.4589	20.4825	18.3755	3.75335	5.19973	27.4049	6.30712	6.09892	22.1733	24.8117	16.9502	6.91346	7.79141	13.8033	20.586	7.06703	9.37274	6.10249	7.23187	9.47282	11.8793	9.91983	4.80052	21.0966	2.15394	8.95861	7.17251	3.63873	16.3563	9.97435	3.89528	6.59268	6.32983	9.16895	19.637
GNGT2	1.53414	1.93317e-79	1.81039e-77	1.0512	-0.482939	0.99392	1.00297	0.586794	5.94311	0.792933	1.59407	1.11524	1.61818	8.36166	2.54651	1.53977	1.03923	4.09456	0.787838	2.23334	0.487664	2.97322	5.03451	1.42922	1.5077	0.207404	0.595522	0.719804	1.38264	0.710442	0.75906	0.649201	0.614473	0.759424	5.84755	0.717096	0.745156	1.56067	0.331376	0.588522	0.987831	0.292772	1.1808	0.378175	0.190014	0.975248	0.27693	0.651821	0.815378
CCL8	1.53321	1.15935e-27	3.25025e-26	1.92054	0.387333	0.662613	0.887242	0.821512	1.76528	0.51713	5.97244	1.43389	9.88403	5.60317	3.13767	1.2533	2.8815	3.26049	0.315135	1.44236	1.23542	0.0762365	3.7491	1.9185	2.55853	0.622211	2.64676	0.762145	1.62844	2.95394	0.330026	0.12984	1.55982	0.759424	5.34107	0.836612	2.57939	0.45902	1.6937	2.58296	1.24553	0.501894	2.53653	0.141815	0.253351	1.20931	6.48808	0.478002	1.13247
FGD2	1.53163	1.29538e-68	8.67168e-67	2.83434	1.30271	2.42958	5.4006	1.52566	10.9447	2.7925	1.4878	2.735	8.65946	18.8353	5.29007	7.51979	4.91272	2.6918	1.1555	8.79377	3.64123	2.21086	3.37419	7.53235	2.58137	0.795048	1.88582	2.58283	2.39657	2.48655	3.03624	1.68792	1.18168	1.7187	3.17701	2.03177	1.1034	6.1876	0.312966	3.62922	1.37437	0.961964	5.94773	0.661806	2.12182	2.3796	0.949475	2.43346	4.43928
ABI3	1.52885	2.13833e-114	6.27457e-112	4.12913	2.60028	9.22136	11.0327	5.28115	42.7786	9.23939	11.9024	8.65642	17.4064	50.6872	12.1111	11.1723	14.3603	7.81	8.19352	16.6105	5.72193	26.3016	30.4213	12.6698	12.6327	2.31601	3.87089	17.9528	14.871	3.88873	7.98663	3.50568	4.96305	11.0316	8.61017	4.58145	5.21609	15.0559	3.60831	3.56383	5.45455	3.88968	11.7205	4.30174	3.16689	7.41188	3.20448	7.30039	7.15721
PDCD1LG2	1.52711	7.2443e-50	2.95924e-48	1.20469	-0.322422	0.276089	1.46588	0.469435	3.35403	1.89614	1.57281	1.00903	2.49287	6.24969	1.24294	1.43234	1.08647	0.87199	0.472703	2.65209	0.942818	0.22871	1.66032	2.96144	1.75899	0.553077	1.35647	0.635121	1.35191	1.58915	0.495039	0.38952	0.236336	0.799394	1.01296	0.995967	0.401238	1.43214	0.128868	1.30783	0.773085	0.46007	1.39947	0.189087	0.380027	0.468119	0.316492	1.69473	1.10982
RGS18	1.52049	2.25344e-70	1.59976e-68	0.178133	-1.34236	0.110436	1.31158	0.704153	2.17718	0.482655	0.276305	0.557622	1.22457	2.41367	0.954942	0.322277	0.991991	0.15165	0.367658	1.39584	0.877796	0.838602	0.0535586	1.26183	0.731007	0.0691346	0.760945	0.29639	0.553055	0.411308	1.38611	0.38952	0.283603	0.519606	0.322306	0.318709	0.229279	1.52395	0.0920488	0.326957	0.773085	0.250947	0.874666	0.0945436	0.221682	0.351089	0.197807	0.369365	0.702131
GIMAP4	1.51883	7.20373e-95	1.12238e-92	4.45995	2.94112	4.58307	17.9377	10.5623	53.7822	17.9272	10.3296	18.8264	15.9194	75.9014	16.2643	19.5873	19.6981	3.75335	7.14307	19.5882	10.8587	17.9918	11.408	19.906	15.7623	2.66168	10.1239	4.78458	13.5806	8.89922	8.54767	5.06376	3.07236	12.3906	11.2347	7.48967	5.98991	16.6349	4.51039	5.46018	9.92126	2.46765	12.0704	5.90898	3.42024	7.21683	24.8842	6.30094	16.1037
CD300C	1.51364	3.94292e-64	2.32171e-62	0.731196	-0.782439	2.04306	1.23442	0.93887	1.41222	0.51713	1.08397	0.92937	1.2683	2.93089	1.45515	0.429702	1.55884	1.32694	1.36559	1.02361	0.520175	0.381183	2.30302	1.27471	2.05596	0.207404	1.04216	0.677462	1.96642	0.635658	0.990078	0.25968	0.425404	1.35897	1.10505	0.478064	0.429898	1.83608	0.220917	0.588522	0.558339	0.292772	0.918399	0.0472718	0.253351	0.351089	0.356053	1.02119	1.51751
LCK	1.51321	1.05354e-56	5.19567e-55	3.82008	2.30687	8.3931	5.47775	8.09776	23.5959	12.6869	9.26685	16.3038	9.9715	96.1591	4.78987	12.6046	10.723	5.87646	2.41604	16.5174	9.39567	4.57419	5.99856	12.4509	6.71613	2.48884	3.44079	2.70985	8.05003	5.06657	3.23425	1.81776	2.64696	6.11536	4.65041	5.9758	2.47908	5.12267	0.515473	4.21774	4.42377	6.44098	7.30346	1.89087	0.538372	5.38337	1.14728	5.41011	4.28074
STX11	1.51235	6.73185e-60	3.51694e-58	1.67871	0.166357	8.55875	4.08903	0.586794	4.8251	1.65482	0.828916	1.24801	3.93612	10.3874	1.53094	1.07426	2.22017	0.227476	0.42018	5.76946	1.52801	0.152473	0.107117	2.96144	1.75899	1.14072	1.22413	1.31258	1.38264	1.58915	1.05608	0.649201	1.32348	1.15912	1.61153	1.55371	4.29898	2.12985	0.239327	0.752001	0.386543	0.836491	1.0496	0.330903	0.538372	0.780198	0.672545	0.630094	1.06452
LRRC25	1.51047	4.66816e-80	4.44258e-78	3.17521	1.66474	3.4235	10.184	5.9853	14.7695	4.41284	4.39963	2.94743	11.9396	14.5251	5.32039	5.33547	5.95195	3.45005	4.35937	8.60766	3.51118	17.077	15.7998	6.2834	7.5842	0.553077	2.16704	5.63141	5.86853	1.8135	4.09232	15.1913	3.0251	4.75639	5.06481	1.91226	3.0666	10.2821	0.589112	3.7927	3.00644	1.00379	4.50453	0.472718	2.88187	2.88673	1.81983	3.69365	5.86619
TMEM150B	1.50718	1.27664e-40	4.52245e-39	0.697616	-0.80956	1.27001	1.23442	0.821512	0.588427	1.58587	0.871424	1.80563	1.35577	5.47387	0.591154	0.787787	0.897516	0.606602	0.367658	0.977086	0.162555	0.533656	1.01761	0.746798	0.845227	0.172836	0.645149	0.381073	0.614506	0.710442	0.198016	2.07744	0.425404	0.279788	2.16405	0.916289	0.960105	0.862958	0.110459	0.326957	0.257695	0.292772	0.2624	0.283631	0.28502	0.0390099	0.197807	0.41282	0.543586
ZAP70	1.50461	1.30832e-34	4.11325e-33	3.88899	2.38438	14.2462	5.90209	5.3985	22.7721	10.9976	4.76095	10.0903	5.86044	69.1345	3.25893	19.1217	13.0848	1.13738	1.83829	7.63057	3.41365	3.20193	3.15996	8.03451	2.53568	1.27899	44.5649	13.9727	3.77921	4.24395	2.40919	0.25968	4.67945	8.91324	4.28206	5.61725	1.21804	5.0125	0.202507	0.98087	1.15963	1.92393	8.17813	3.78175	0.443365	3.62792	0.27693	1.28191	3.23886
MS4A7	1.50083	8.10008e-63	4.5273e-61	3.24526	1.74443	1.60131	9.56678	5.9853	8.53219	1.99957	6.37627	7.19598	9.66535	27.4124	7.88206	5.37128	7.69974	1.70607	4.09676	17.541	3.8688	0.152473	9.64055	11.8458	11.6276	0.553077	6.26952	2.11707	5.31548	4.5057	4.45535	0.649201	1.22895	1.91855	6.76842	2.9879	4.0697	10.6309	0.828439	5.55826	3.90838	0.961964	7.04106	0.709077	6.20711	2.14555	1.62202	5.36666	10.3055
DPEP2	1.49637	1.83984e-64	1.09804e-62	1.22267	-0.273698	1.98784	2.16024	1.76038	4.58973	1.13769	1.04146	1.08869	2.23047	5.08596	0.879153	1.39653	1.41713	0.909903	0.262613	2.55903	1.00784	2.89699	3.96334	1.08157	1.05082	0.207404	0.545895	0.88917	0.98321	0.373917	0.660052	0.25968	0.519939	0.919303	1.56549	0.239032	0.487217	0.954763	0.349785	0.294261	0.343594	0.250947	2.4928	0.330903	0.411696	0.546139	0.672545	0.347638	1.81195
LGALS17A	1.49466	2.76681e-20	6.3927e-19	0.333441	-1.16122	4.47264	0.27003	0.117359	0.588427	0.137901	0.425085	0.132767	0.262408	6.16349	0.742732	0.107426	0.188951	0.644515	0.0525225	0.186112	0.422642	0.22871	1.60676	5.5366	0.182752	0.345673	0.132338	0.169366	2.6731	0.112175	0.0330026	0.12984	0.378137	0.239818	4.37415	0.119516	0.100309	0.587546	0.0368195	0.653913	0.0429492	0.0418245	0.0437333	0.0472718	0.0633379	1.5604	0.237369	0.173819	10.8491
EBI3	1.49228	2.24191e-38	7.51829e-37	2.50762	1.01534	1.76697	2.7003	0.586794	9.76788	1.24111	1.33902	1.5401	1.57445	32.8863	1.77346	2.9363	3.82625	1.06155	1.68072	5.76946	2.43832	9.30085	3.58843	2.27902	2.92403	0.449375	0.694775	2.37112	2.796	0.934792	1.98016	0.51936	2.69423	1.7187	12.3858	0.796773	2.46475	4.4066	0.441834	0.392348	0.773085	2.00758	3.23626	0.330903	0.60171	1.5604	6.72545	1.65128	3.30681
ABCC2	1.49187	2.57109e-24	6.74615e-23	1.18442	-0.307451	2.04306	0.27003	1.87774	0.88264	0.792933	0.658882	2.57568	0.349877	0.301709	0.48505	2.79306	0.661327	0.454951	1.1555	17.1223	0.455153	0.0762365	0.482027	0.682418	0.365504	0.241971	0.0661691	0.59278	0.276528	0.560875	0.297023	0.51936	1.22895	0.679485	2.90075	0.278871	0.444227	0.257051	0.239327	0.392348	0.128848	0.0836491	0.174933	1.41815	1.26676	0.273069	0.791229	1.28191	0.430339
GIMAP1	1.49098	4.47518e-87	5.28792e-85	2.71152	1.22054	2.42958	5.82494	0.704153	19.4769	5.41263	4.90973	4.6203	2.36167	19.9559	2.94061	6.80362	4.58205	2.08519	1.10297	5.35071	4.12889	10.2919	6.15924	5.29196	3.70072	0.622211	2.06778	2.32878	5.68418	1.60784	1.91415	0.649201	0.898076	3.39742	3.2691	2.03177	2.02052	4.36987	1.80416	1.17704	1.80387	0.711017	4.28586	3.0254	0.855061	2.96475	1.62202	1.67301	3.6692
SRGN	1.49089	6.40401e-87	7.5166e-85	5.76589	4.27501	17.1727	71.3265	38.9631	135.515	20.2025	35.2395	28.6777	78.0226	130.597	72.5149	23.7769	40.4827	19.2596	17.9627	77.0037	45.0927	37.2797	34.8131	57.1944	51.0791	7.22456	27.576	9.6115	54.4452	40.4017	30.0984	2.85648	16.2126	25.7805	23.8506	13.1866	21.2799	71.0013	8.24757	22.3311	28.9048	11.209	24.097	7.75258	17.3862	11.625	24.3303	29.1364	36.0352
LILRA6	1.48769	2.2324e-55	1.05655e-53	0.366358	-1.12133	0.662613	0.771515	1.17359	1.11801	0.379229	1.19024	1.03558	4.67961	2.37057	1.37936	0.179043	0.519614	0.796165	0.42018	1.44236	0.162555	0.0762365	1.60676	0.540784	3.51797	0.207404	1.65423	0.254048	0.737407	1.04697	0.561044	0.25968	0.519939	0.439667	1.059	0.717096	0.257939	0.624268	0.0368195	0.490435	0.300644	0.0418245	0.568533	0.189087	0.475034	0.273069	0.27693	0.499729	1.04187
FCRL2	1.48539	1.67839e-17	3.52202e-16	1.25669	-0.228702	0.0552178	3.27894	0.117359	4.53089	0.586081	1.10522	0.238981	0.962162	1.12063	1.30357	3.54504	3.68454	0.0379126	0.0525225	3.81529	0.0650219	0.533656	2.62437	2.65242	1.21073	0.138269	0.181965	1.01619	3.19543	0.130871	0.429034	0.12984	0.519939	0.999242	0.598568	0.159355	0.0286598	0.734433	0.0368195	0.098087	0.644238	0.418245	0.918399	0.283631	0.0633379	0.351089	0.435176	0.0434547	0.611534
AKR1B10	1.48523	3.53847e-09	4.05852e-08	5.06732	3.58209	1.60131	0.54006	1.40831	1.35338	0.620556	2.08292	0.0531069	6.95381	0.0431013	0.181894	0.680362	3.77901	0.492864	59.3505	0.139584	0.162555	2.66828	0.0535586	2.43353	136.516	0.0691346	0.264676	4.14946	4.70097	0.0934792	1.18809	20.3849	0.189069	1.19909	584.34	0.239032	5.00114	14.45	2.46691	0.163478	3.39299	1.79845	0.0437333	0.141815	0.380027	53.4826	4.86606	0.651821	3.08032
RGS1	1.48478	1.98234e-44	7.57074e-43	5.41685	3.93206	17.3936	55.0476	49.6428	171.644	10.0668	15.6219	6.66491	31.3577	68.6604	153.17	62.3426	65.3297	2.23684	9.50658	95.9405	48.7989	0.381183	10.9795	107.256	43.5178	3.31846	14.1933	5.16565	22.2451	38.233	19.8346	2.33712	15.8345	14.3891	8.0116	12.4695	11.5213	77.8866	2.28281	9.87409	28.9048	4.01515	12.6827	5.05809	7.12551	7.72396	7.31887	23.4656	30.6899
C1orf162	1.48344	6.30305e-83	6.645e-81	3.58522	2.10178	4.30698	8.17806	10.5623	23.4782	6.03318	6.09997	8.28467	14.5199	24.9126	13.9755	10.4203	11.0536	5.08029	4.77955	8.0028	5.62439	10.5206	34.706	8.81994	13.5465	2.1086	5.09502	2.24409	7.98858	5.06657	8.71268	2.72664	3.82864	3.59727	11.557	3.705	3.13825	12.3936	1.23345	3.95618	5.71224	1.54751	5.20426	1.70179	3.42024	4.68119	2.0572	5.88812	5.685
TRPV2	1.48243	2.49927e-66	1.54393e-64	4.08885	2.60642	13.5283	9.72109	9.50606	27.9503	15.9621	11.6048	12.3473	8.44078	34.9552	8.91279	6.44553	11.8567	8.1133	7.24811	17.9598	3.05603	36.1361	24.8512	7.71262	9.13759	3.31846	20.9591	15.3276	9.55557	5.23483	3.46527	5.71297	6.05019	8.99318	8.88643	7.60919	5.67465	8.07876	2.63259	4.80626	3.69363	6.14821	7.74079	3.0254	4.02195	5.07129	3.20448	7.56112	6.04739
IRF8	1.47948	4.55934e-48	1.80386e-46	3.75036	2.27087	1.93262	7.05936	6.22002	14.7107	4.68865	10.4783	6.5587	14.1263	45.2133	6.80585	10.7426	7.88869	5.19403	2.94126	14.098	4.97418	1.60097	9.10496	29.6015	5.93943	0.414807	3.85435	4.14946	78.073	5.90788	13.9931	2.98632	1.46528	5.59576	11.7411	2.58951	10.3319	9.43746	1.10459	1.47131	2.4481	3.17866	7.43466	1.46543	4.81368	1.67743	8.70352	17.9685	6.81747
CCL21	1.4752	1.08218e-13	1.92807e-12	4.5164	3.0412	0.0552178	1.31158	3.87284	224.073	2.72355	3.50695	0.345195	1.66192	0.172405	10.7317	65.9951	8.07764	0.15165	0.0525225	7.30488	6.8273	54.1279	38.5086	4.6868	7.28723	0.276538	8.78395	7.28272	7.98858	0.355221	12.31	4.80408	0.614473	10.1123	0.0920874	0.59758	0.0286598	34.9774	11.7822	0.0653913	0.128848	0.167298	9.00906	14.4652	0.158345	24.0301	0.0791229	0.0217274	0.203845
DSG3	1.47289	1.51981e-08	1.56753e-07	2.72533	1.25244	0.0552178	0.0385757	0.234718	0.0588427	0.137901	0.14878	1.77908	0.0437346	0.129304	0.0303156	0.286468	0.0472377	0.0758252	14.3387	0.697918	0.130044	0.0762365	0.0535586	4.93144	0.045688	0.103702	2.53097	53.3078	0.0614506	0.0373917	0.0330026	1.03872	0.0472671	2.19833	0.0920874	2.2708	0.0429898	0.0367216	0.0184098	0.0326957	1.54617	1.38021	0.0874666	0.283631	0.0316689	0.663169	0.158246	0.260728	0.0226494
NSG2	1.47259	1.1186e-11	1.71701e-10	0.197938	-1.27465	0.220871	0.0771515	0.117359	0.0588427	0.0344753	0.233797	0.106214	0.131204	0.0431013	0.0454734	0.286468	0.141713	0.341214	0.105045	0.186112	0.0650219	0.0762365	0.0535586	0.0515033	0.022844	0.207404	0.0661691	0.169366	0.0614506	0.0560875	0.0330026	0.12984	0.141801	0.119909	0.368349	0.438225	0.0429898	0.0367216	0.0552293	0.196174	0.0429492	0.125474	0.0874666	0.283631	0.0316689	0.0780198	0.197807	0.0217274	0.181195
SIGLEC12	1.46746	7.34083e-26	1.9853e-24	0.242518	-1.22495	0.165653	2.97033	0.93887	4.53089	0.689507	0.191288	0.663836	2.31794	5.64627	0.27284	0.286468	0.141713	0.265388	1.10297	1.39584	0.032511	0.0762365	1.82099	0.115882	1.00513	0.103702	1.1745	2.37112	0.153627	0.168263	0.0660052	0.38952	0.850809	0.119909	0.230218	0.318709	0.802475	0.973123	0.0552293	0.130783	1.24553	0.0836491	0.1312	0.0945436	0.28502	1.9505	0.118684	0.0869095	0.498287
ARHGAP15	1.46744	1.43794e-59	7.40243e-58	2.41387	0.946427	1.71175	3.27894	2.93397	12.71	5.10235	3.69824	3.74403	3.4113	16.8957	4.31997	6.58877	5.81023	0.454951	1.83829	8.5146	2.14572	2.36333	4.28469	5.20183	2.2844	0.483942	1.98507	1.10088	3.56413	1.86958	2.97023	0.25968	1.51255	1.75867	2.90075	1.63339	1.47598	4.31479	1.03095	0.850088	1.15963	1.29656	2.79893	1.32361	0.633379	1.83347	0.672545	0.869095	2.42349
SLFN12L	1.46666	5.03527e-59	2.57706e-57	0.122661	-1.344	0.220871	1.08012	0.117359	1.47107	0.792933	0.382576	0.876263	1.39951	4.48254	0.636628	2.18432	0.80304	0.15165	0.105045	0.88403	0.975329	0.457419	0.267793	1.50647	0.708163	0.691346	0.36393	0.127024	0.215077	0.953488	0.363028	0.12984	0.189069	0.319758	0.460437	0.677257	0.128969	0.734433	0.165688	0.261565	0.171797	0.209123	0.830933	0.567262	0.126676	0.15604	0.751668	0.586639	0.430339
GFI1	1.46575	4.896e-56	2.36161e-54	1.39027	-0.0754854	2.4848	1.46588	1.64302	5.17816	1.79272	1.21149	3.26607	1.22457	16.0768	1.09136	2.79306	3.35387	0.15165	0.21009	4.55973	1.82061	0.609892	0.214234	2.63954	1.82752	1.03702	0.794029	0.804487	0.921759	2.09393	0.528041	0.25968	0.756274	1.11915	1.97988	2.03177	0.257939	1.13837	0.184098	0.719305	1.20258	0.250947	1.5744	0.472718	0.253351	0.507129	0.0395614	0.695276	0.74743
USH2A	1.46445	3.84015e-17	7.94473e-16	0.370025	-1.09443	0.165653	0.347182	0.586794	0.294213	0.930834	0.191288	0.106214	0.787223	0.172405	0.257683	0.25066	0.236188	0.15165	0.315135	0.465279	0.130044	0.0762365	0.535586	0.103007	0.137064	0.276538	0.0827114	0.29639	0.0921759	0.168263	0.165013	0.12984	0.567206	0.319758	0.276262	0.796773	0.186289	0.0550825	0.441834	0.261565	0.171797	0.0836491	0.0874666	0.803621	0.126676	0.0780198	0.158246	0.0434547	0.135896
TMC8	1.46377	5.29717e-82	5.35988e-80	4.28901	2.82524	9.88398	15.7389	4.45963	29.8332	20.1681	11.6686	10.7276	11.5897	109.908	9.24626	41.5379	19.0368	10.5397	3.15135	14.3771	6.66475	31.3332	8.4087	15.6312	8.3609	6.39495	3.80472	10.4583	7.95785	4.37483	6.3695	5.32345	6.3338	6.75488	13.2606	8.52548	15.0607	9.49254	1.3255	3.59652	5.1539	3.72238	11.2395	4.25446	1.64678	9.71347	3.16492	4.38893	8.76532
CD300A	1.46337	6.15774e-75	4.92787e-73	3.42369	1.96032	9.71832	9.52821	7.04153	18.0059	6.55031	5.82366	6.42593	22.9169	11.5943	9.71615	3.15115	7.32184	4.47369	3.51901	9.02641	1.4955	6.25139	30.6355	9.63111	11.125	1.24442	5.93868	5.80077	10.1086	2.82307	4.85138	1.55808	10.1152	5.07615	4.88063	4.02371	5.50269	13.4768	0.73639	5.46018	5.1539	1.79845	3.1488	0.803621	2.50185	6.74872	2.92755	8.60404	6.81747
RNASE2	1.45566	4.94786e-52	2.10925e-50	0.308354	-1.14731	0.828266	0.694363	1.05623	5.11931	0.689507	0.170034	0.132767	0.56855	1.33614	1.10652	0.071617	2.26741	0.0758252	0.367658	0.372223	0.227577	1.29602	0.642703	0.991438	1.25642	0.103702	0.330845	0.762145	1.65917	0.186958	1.88115	0.12984	0.33087	0.639515	0.644612	0.199193	0.171959	1.50559	0.0368195	0.425044	0.944882	0.292772	0.830933	0.0945436	0.506703	0.702178	0.118684	0.803912	0.679482
MMP12	1.45509	3.68732e-20	8.45299e-19	4.04766	2.59257	3.36828	6.21069	9.9755	5.70774	6.61926	4.65468	2.78811	54.3621	4.56874	3.31956	3.00791	3.2594	1.13738	10.6096	18.2389	0.227577	1.37226	2.73149	0.618039	28.3951	2.0049	5.37624	2.54048	0.614506	14.6201	4.42235	4.02504	12.5731	6.39515	0.368349	7.56935	32.4286	10.9981	0.349785	3.89079	27.058	0.585543	1.0496	0.0945436	2.05848	1.24832	1.78027	11.6459	3.51066
APOE	1.44419	2.52481e-33	7.75772e-32	8.82017	7.37598	209.441	180.033	18.0733	1047.87	46.0246	363.278	180.404	503.079	780.436	340.02	298.786	288.48	440.734	17.9102	582.25	174.421	29.2748	897.642	90.8647	192.62	146.6	56.7731	69.3129	102.592	70.932	40.0321	707.629	44.6674	82.6973	310.519	87.0475	985.526	167.359	23.4724	643.222	108.962	13.1747	135.311	31.1521	16.7845	62.3378	52.142	100.489	142.533
TRIM31	1.44244	7.40694e-14	1.33613e-12	3.76506	2.32262	4.14133	1.85164	8.91927	14.4753	0.275803	4.67593	5.28413	0.174939	64.7813	3.53177	0.358085	22.0128	0.682427	0.42018	0.0465279	1.72308	17.6869	0.696262	2.78118	3.72357	0.587644	0.694775	1.77834	1.59772	0.261742	15.9072	11.1663	6.6174	4.67645	17.4966	1.35451	0.229279	0.238691	0.147278	0.326957	6.22763	2.88589	0.787199	1.5127	0.0316689	0.351089	0.27693	0.673548	2.31024
BHLHE22	1.44218	1.06686e-29	3.0792e-28	0.533236	-0.90894	0.165653	2.7003	0.234718	2.41255	1.93062	0.510102	0.504515	2.93022	2.54298	0.303156	1.96947	0.944753	0.0379126	1.73324	0.139584	0.552686	0.457419	0.0535586	0.502157	0.182752	0.38024	0.132338	0.127024	1.41336	0.8974	0.957075	1.03872	0.236336	0.559576	0.138131	0.438225	0.315258	0.238691	0.073639	0.130783	1.46027	0.209123	1.09333	0.283631	0.0316689	0.663169	0.197807	0.260728	0.135896
MCEMP1	1.43891	3.91219e-25	1.04519e-23	0.150672	-1.28823	3.64437	2.66173	0.117359	1.76528	0.310278	0.233797	0.212427	6.34152	0.905128	0.469892	0.322277	0.330664	0.15165	0.63027	0.0930558	0.0650219	1.21978	0.428469	0.0515033	0.845227	0.0345673	0.496268	0.804487	3.65631	0.0373917	0.495039	0.908881	0.709007	0.639515	0.184175	0.438225	0.558867	0.165247	0.110459	0.196174	0.128848	0.125474	0.3936	0.0945436	0.158345	0.546139	0.435176	0.130364	1.01922
HLA-F	1.43807	9.90672e-40	3.43342e-38	6.80022	5.36216	39.315	34.7953	8.09776	186.178	31.8897	32.8378	26.0755	63.8963	505.923	84.3683	54.787	83.7996	90.8007	13.1306	161.638	37.1275	21.9561	412.669	229.924	33.672	38.8191	19.2221	33.8731	65.0147	25.5011	14.7522	10.6469	9.26436	104.361	67.0856	19.1624	47.5037	65.9153	5.06268	29.7531	12.8418	14.5968	20.992	36.0211	4.08529	73.5727	9.89036	29.3971	151.321
ADH1B	1.4379	7.43524e-12	1.15948e-10	1.451	0.0130959	0.0552178	0.115727	0.117359	57.4305	0.51713	0.085017	0.0265534	0.131204	0.0862027	0.166736	0.823596	0.0944753	0.113738	0.0525225	17.1688	0.195066	0.533656	0.428469	0.231765	0.022844	0.0345673	0.87674	0.169366	0.307253	0.0747833	0.495039	0.51936	0.0945343	0.119909	0.0920874	0.0398387	0.143299	4.09446	2.06189	0.0653913	0.300644	0.0418245	2.14293	2.97812	0.0950068	0.741188	0.0791229	0.0217274	1.13247
HLA-U	1.43487	2.03383e-15	3.96541e-14	0.182042	-1.25283	0.0552178	0.0385757	0.234718	11.0036	1.79272	0.085017	0.0265534	1.88059	0.258608	0.62147	0.071617	0.188951	0.189563	0.42018	0.0930558	0.195066	0.0762365	0.482027	0.450654	0.159908	0.0691346	0.115796	0.211707	1.56699	0.0373917	0.0990078	0.25968	0.141801	0.599545	0.0920874	0.199193	0.143299	0.0734433	0.147278	0.0326957	0.0429492	0.0836491	0.0874666	0.189087	4.11696	0.273069	0.989036	0.0217274	0.883326
RP11-297P16.4	1.43407	4.99495e-09	5.57647e-08	0.078839	-1.35523	0.0552178	0.0771515	0.234718	0.0588427	0.103426	0.0212542	0.212427	0.0437346	0.0862027	0.0606312	0.393894	0.0472377	0.0379126	0.0525225	0.0930558	0.227577	0.0762365	0.0535586	0.0128758	0.045688	0.0345673	0.0496268	0.0423414	0.0307253	0.0186958	0.0330026	0.12984	0.0472671	0.0399697	0.0460437	0.0796773	0.0286598	0.0367216	0.0184098	0.163478	0.0858984	0.0836491	0.0437333	0.0472718	0.0316689	0.0390099	0.0395614	0.0217274	0.0226494
IDO1	1.42914	1.83135e-23	4.72767e-22	6.86512	5.43599	104.527	76.1485	28.9876	114.626	14.652	10.4358	15.2417	133.828	943.876	123.309	10.277	48.1824	10.0468	2.20595	19.4021	18.6613	12.3503	15.3713	683.951	23.575	10.3702	13.9948	21.3824	146.375	12.2832	17.3924	109.845	17.9142	22.463	309.966	49.9975	3.08093	293.149	6.46182	26.7778	29.1196	40.6116	15.3941	54.3153	1.29843	59.8412	61.0829	45.4971	94.3574
MUC7	1.42685	5.26488e-09	5.84448e-08	0.837034	-0.589812	0.110436	0.0385757	0.234718	0.176528	0.0344753	0.0212542	0.0265534	0.0437346	0.0431013	0.0151578	0.0358085	0.0472377	0.0379126	0.472703	0.0930558	0.032511	0.609892	0.0535586	0.0128758	0.022844	0.0691346	0.0661691	1.60897	0.0307253	0.486092	0.0330026	0.12984	0.0472671	0.0799394	0.0460437	2.50984	0.0286598	0.0183608	0.0184098	0.0326957	0.0429492	0.250947	0.481066	1.22907	0.0316689	0.0780198	0.0395614	0.0217274	0.0452988
TYMP	1.41663	1.11822e-50	4.63234e-49	6.85798	5.44135	238.43	144.428	10.5623	141.399	24.9257	117.345	26.5269	108.243	505.32	95.0091	46.4794	152.861	20.0937	14.1286	60.3002	20.7745	108.637	111.402	149.746	61.0163	33.9451	46.3514	63.2581	130.828	18.0602	21.7157	12.205	44.9038	43.2872	419.09	29.4806	356.987	87.5077	3.33216	26.647	72.8418	17.6918	34.2432	6.75987	8.07558	84.3394	46.2473	27.0288	42.445
VCAM1	1.41418	1.14345e-36	3.70746e-35	3.75581	2.34164	0.441742	11.5727	4.34228	35.6587	14.4107	4.44214	5.86831	11.9833	26.5073	6.16923	33.1945	6.80223	1.25112	3.20387	20.6119	6.46968	3.43064	1.28541	4.7383	15.7395	1.72836	32.0258	2.03239	17.8514	6.91746	4.68637	2.98632	1.27621	8.43361	3.63745	6.89209	2.09217	18.5077	2.85351	4.25044	6.57123	2.76042	3.10506	1.22907	0.728385	3.78396	0.949475	11.4286	2.24229
ITGB2-AS1	1.41219	3.89446e-39	1.32622e-37	1.60633	0.194138	2.26393	1.62018	0.469435	4.0013	1.27559	0.680136	1.80563	1.92432	14.3527	2.00083	3.04372	1.65332	0.15165	0.315135	0.558335	0.455153	17.8393	1.49964	1.30046	1.48486	0.656779	0.330845	4.44585	3.71776	0.411308	0.990078	0.38952	0.99261	0.999242	2.76262	0.916289	0.917115	2.55215	0.0552293	0.457739	0.558339	0.46007	2.0992	0.709077	0.28502	0.741188	1.06816	0.32591	2.80853
LILRA2	1.40029	4.59196e-56	2.22104e-54	0.508605	-0.891689	0.717831	1.62018	0.704153	1.2357	0.379229	0.318814	0.318641	3.49877	2.15507	1.09136	0.322277	1.08647	0.644515	0.892883	1.07014	0.68273	0.686129	0.428469	1.48072	0.685319	0.138269	0.893283	1.39727	1.68989	0.186958	1.18809	0.51936	0.898076	0.799394	0.276262	0.398387	0.845465	0.403938	0.110459	0.196174	0.343594	0.501894	1.66187	0.0945436	0.443365	0.429109	0.909913	0.651821	1.65341
ACAP1	1.39976	4.15082e-72	3.08352e-70	4.12457	2.72481	22.3632	7.75372	1.64302	32.8342	14.5831	12.7525	12.1349	9.27174	91.7196	5.72965	31.2966	14.5964	7.39296	5.67243	15.075	5.10422	35.2975	17.1388	12.2063	8.81777	3.94067	3.80472	4.53053	9.98572	5.90788	3.03624	4.67424	4.82125	6.11536	7.22886	9.16289	10.1169	9.4191	4.78654	3.89079	5.4116	2.63495	9.40266	12.1961	0.60171	7.21683	9.92992	4.30202	9.05976
HMOX1	1.39962	2.08489e-38	7.00506e-37	5.85731	4.45769	30.8115	26.8873	24.4106	39.2481	34.4064	20.8929	17.897	38.7926	62.7555	34.8478	34.591	31.1769	10.8051	33.2468	35.4077	11.899	12.7315	39.1513	25.9834	29.9256	7.53567	26.9143	9.23043	33.7978	23.4446	15.7092	8.05009	21.0339	17.147	37.8479	17.4493	48.4208	30.3872	4.87858	19.7809	56.3064	26.2658	19.024	2.36359	67.2648	30.7788	12.2245	14.7094	18.8443
CSF2RA	1.39914	7.45733e-55	3.43701e-53	1.59022	0.191087	1.84979	2.8546	1.40831	6.03137	0.896359	1.6472	1.28784	2.73341	13.62	1.87957	1.36072	2.24379	0.303301	0.472703	1.72153	0.942818	4.3836	2.1959	2.82624	2.52426	0.345673	0.628606	0.783316	1.6438	1.02827	1.81514	4.99884	0.590839	0.799394	3.93673	0.836612	1.18222	6.69252	0.193302	0.294261	0.665712	0.480982	2.8208	1.06362	3.19856	0.721683	1.42421	1.52092	5.6397
TNFRSF1B	1.39836	1.93324e-84	2.15421e-82	5.75735	4.35899	31.0876	50.8814	34.9729	115.802	31.0278	28.6295	24.3495	50.8634	220.162	42.457	41.2156	34.578	30.5197	12.9205	66.5349	22.6276	37.4321	67.8587	74.2291	28.7149	12.5134	13.9451	22.7797	38.253	20.7711	15.2802	5.97265	14.3219	24.3415	23.0679	18.5648	18.027	46.0122	12.9973	16.3478	17.781	11.0835	31.6629	5.95625	7.41053	37.2545	21.2841	26.3118	25.6844
FAM78A	1.39153	2.4999e-94	3.79424e-92	3.24116	1.84963	4.14133	6.32642	2.34718	23.3017	6.75717	4.65468	10.3293	6.95381	35.2569	4.74439	15.6125	9.35306	1.81981	2.41604	12.1438	6.17708	4.49795	8.08735	7.69974	4.84292	2.21231	11.0668	3.42965	5.89926	3.34655	1.94715	3.246	2.74149	4.15685	5.01876	5.09935	4.78619	6.64662	1.45437	3.10609	3.30709	2.2167	8.09066	2.22178	1.80513	4.05703	1.10772	2.32483	4.75637
CD274	1.39083	4.4856e-47	1.75107e-45	2.06018	0.669349	2.54002	2.12167	1.29095	3.47172	1.62034	1.16898	2.20393	2.62408	14.87	2.19788	2.86468	1.79503	0.796165	0.315135	3.07084	0.747752	0.686129	2.35658	5.44647	1.41633	0.933317	2.74602	1.31258	4.17864	2.15002	1.84814	1.03872	1.37075	1.79864	2.90075	1.9521	0.544537	1.85444	0.405015	3.33496	0.730136	0.92014	1.88053	0.709077	0.570041	1.87248	1.30553	2.28137	1.8346
GPR183	1.38524	2.53669e-52	1.09463e-50	2.81211	1.42687	3.53394	6.82791	5.3985	18.0647	4.20599	2.2742	1.30112	8.13464	5.04286	17.5831	4.86996	9.21135	0.682427	1.20802	9.53822	4.7466	0.457419	4.33825	7.5066	3.76926	0.449375	3.37462	1.82068	4.39372	8.22617	4.55436	1.55808	1.70162	3.75715	0.782743	1.99193	1.1034	15.7903	0.460244	0.915479	5.71224	1.71481	4.67946	1.27634	0.791723	1.52139	0.870352	3.32429	2.03845
FGL2	1.38458	1.8935e-33	5.84858e-32	4.32018	2.93561	2.92654	9.14245	22.1808	15.3579	8.23961	7.60902	11.179	11.1961	38.1878	13.6117	8.20015	11.8567	2.54015	2.83622	36.757	10.2735	0.914838	5.08807	27.4126	12.0845	0.933317	215.397	3.00624	12.3516	12.3766	10.2968	1.16856	1.41801	6.11536	6.99864	12.0711	2.72268	24.3281	2.59577	3.20418	10.8661	2.63495	13.6011	1.70179	3.6736	2.49663	2.21544	8.43022	10.4867
FCGR2C	1.38336	2.23353e-41	8.09126e-40	0.991981	-0.391381	0.828266	1.65876	0.93887	1.11801	0.620556	0.382576	0.531069	3.23636	1.63785	0.682101	2.25594	0.991991	0.0758252	0.0525225	0.511807	0.32511	0.0762365	0.803379	4.23614	2.46715	0.103702	0.87674	0.465755	0.430154	0.785225	1.98016	0.12984	0.945343	0.279788	1.15109	0.199193	0.587527	3.08462	0.0552293	1.27513	0.343594	0.125474	3.8048	0.0472718	0.0316689	0.468119	0.27693	0.630094	1.49486
CD74	1.38098	4.73585e-44	1.78926e-42	12.066	10.685	3741.72	1266.52	5593.91	7275.66	863.952	1304.22	613.942	2016.17	10495.6	5734.88	1216.74	3258.08	2247.31	420.233	1745.63	890.605	5319.55	3472.04	5536.65	2274.89	1307.47	302.062	2083.2	1608.72	567.063	1867.62	1039.24	1628.07	3926.62	2960.19	424.162	215.379	4511.12	117.546	1323.42	933.973	2324.94	3724.9	1443.21	157.711	2512.08	2301.25	1483.28	8668.47
FCGR2A	1.37777	8.84541e-82	8.79843e-80	4.27144	2.89367	5.68743	22.914	10.9144	24.9493	5.68843	14.7079	5.4169	28.0776	23.404	14.1422	4.65511	13.8406	5.26985	9.76919	17.8202	4.03136	7.01376	16.1747	27.3611	30.5196	2.03947	10.2066	6.1395	14.4102	13.1245	7.82161	3.50568	7.37367	9.6327	19.983	4.2229	6.90702	18.3425	1.96984	8.63166	11.8969	2.71859	13.4699	1.60724	10.9891	5.34436	7.39799	15.9479	8.94651
MSR1	1.37704	5.19979e-58	2.64588e-56	3.78849	2.41145	2.81611	13.2701	11.1491	8.8264	3.27516	12.9013	5.17792	12.3332	21.0335	19.8264	4.51187	8.0304	4.77699	4.09676	16.2382	4.35647	0.991075	22.0661	16.8416	24.5801	2.17774	6.18681	2.03239	9.73992	10.5818	7.88762	2.5968	3.97044	4.71642	7.41303	6.21483	3.91207	16.3411	0.902078	9.12209	3.73658	1.12926	10.7147	1.22907	11.1158	2.7697	2.255	10.0815	12.276
CCR1	1.37697	9.494e-60	4.91622e-58	3.18836	1.81139	1.5461	8.911	6.92417	10.2975	3.86124	3.31566	3.8768	17.5813	25.6884	9.54942	3.47343	5.29062	2.46432	2.31099	6.93266	2.92599	0.152473	1.60676	8.26628	11.0108	1.93577	6.98084	2.83687	5.96071	3.34655	4.12532	7.79041	2.03249	5.43588	4.65041	1.59355	1.97753	22.8776	0.662751	4.61009	1.76092	2.00758	5.5104	0.614534	3.23023	3.51089	2.0572	3.30256	5.5038
KNG1	1.37528	1.32041e-09	1.61215e-08	0.270475	-1.10481	0.0552178	0.0771515	0.352076	0.411899	0.0344753	0.0212542	0.159321	0.0437346	0.0431013	0.0151578	0.179043	0.472377	0.0379126	0.0525225	0.0465279	0.195066	0.304946	0.482027	0.0128758	0.0685319	0.138269	0.0165423	0.0423414	0.122901	0.0373917	0.231018	0.649201	0.236336	0.159879	7.22886	0.0398387	3.18124	0.0550825	0.0184098	0.392348	0.0429492	0.0418245	0.0874666	0.0945436	0.0633379	0.0780198	0.0395614	0.0434547	1.17777
TUBA3E	1.37393	3.56657e-10	4.65479e-09	1.3597	-0.0142287	0.110436	0.0385757	0.117359	10.4152	0.137901	0.0212542	0.0531069	0.0874693	0.129304	0.0454734	0.143234	0.425139	0.113738	0.0525225	0.0465279	0.195066	0.152473	20.995	0.180261	0.022844	0.0345673	0.0496268	12.0673	0.0307253	1.57045	0.0990078	0.25968	0.0945343	3.07767	0.184175	0.199193	0.0143299	0.0734433	0.147278	0.130783	0.0429492	0.0836491	41.2842	0.283631	0.0633379	0.0780198	1.18684	0.0434547	0.181195
P2RX7	1.37201	1.29153e-53	5.75662e-52	2.02207	0.650059	1.38044	2.19882	2.22982	4.23667	2.03404	1.42403	1.46044	4.28599	9.43919	2.12209	3.29438	2.97597	1.13738	0.472703	13.5396	1.30044	3.27817	1.98167	5.49797	2.23871	0.691346	1.45572	0.931511	1.35191	2.54263	2.67321	0.649201	0.99261	1.23906	2.48636	2.03177	0.816805	3.17642	0.699571	1.30783	0.644238	0.376421	4.11093	1.1818	0.823392	0.858218	2.88799	1.71646	4.07689
ETV7	1.37197	1.74835e-33	5.40975e-32	3.34792	1.97594	9.71832	6.01781	1.9951	7.47302	2.17195	3.35817	2.76156	5.81671	62.7986	4.24418	5.08481	4.0152	7.96165	1.26054	7.44446	3.77127	2.43957	18.3706	12.3479	1.64477	1.97034	2.99415	2.07473	6.91319	1.47697	4.35634	2.33712	2.41062	6.91476	5.75546	0.836612	1.40433	4.88398	1.71211	3.43305	1.07373	2.5513	1.66187	1.13452	0.411696	3.19881	1.5429	6.27921	4.41663
C15orf48	1.36935	1.24399e-26	3.42749e-25	3.90051	2.53116	7.17831	7.56084	3.28605	14.7107	3.61991	28.5657	3.15986	23.4855	7.67204	12.5658	2.9363	11.1953	18.4634	1.1555	2.88473	1.17039	15.3998	22.4411	10.8672	15.5567	1.6938	2.8949	0.59278	14.2258	8.00182	36.1048	3.50568	17.4416	11.6312	0.966917	3.14726	5.13011	12.2467	1.67529	1.66748	4.72441	2.67677	3.71733	3.40357	0.316689	2.7697	1.89895	4.91038	18.0516
VTN	1.36842	5.68136e-14	1.03439e-12	0.447675	-0.920747	0.220871	0.231454	0.469435	3.11866	0.206852	0.828916	0.132767	0.0437346	0.258608	0.0909468	0.787787	0.330664	0.113738	0.0525225	0.139584	0.0975329	0.304946	0.428469	0.0386275	0.0685319	0.138269	0.297761	0.29639	0.52233	0.0560875	0.0990078	0.25968	0.189069	0.0799394	0.138131	0.239032	0.100309	0.348856	0.110459	0.523131	0.0858984	0.125474	0.306133	0.661806	0.0633379	0.11703	0.197807	0.173819	3.10297
LILRB3	1.36817	7.85879e-60	4.09354e-58	0.869829	-0.498345	1.04914	4.01188	1.05623	2.64792	1.24111	0.828916	0.823156	3.97985	3.66361	0.712417	1.96947	0.755803	0.341214	0.525225	1.30278	0.942818	3.35441	2.67793	1.24895	2.0788	0.311106	1.1745	0.508097	1.99714	0.785225	0.528041	0.38952	0.567206	0.679485	0.506481	0.756935	0.644846	1.781	0.073639	0.490435	0.558339	0.250947	0.568533	0.472718	0.28502	0.624159	0.356053	0.347638	2.19699
SLC37A2	1.36559	3.21877e-63	1.83397e-61	3.02326	1.65767	6.35004	7.56084	4.34228	12.2981	3.37858	5.61112	3.10675	15.4821	10.3443	8.33679	4.6193	4.3931	5.15612	2.1009	8.18891	1.52801	3.04946	17.9957	5.58811	7.5842	0.691346	6.35223	4.31882	2.9189	1.70132	4.75237	0.649201	2.97783	3.79712	2.44032	2.9879	2.04918	7.74827	1.03095	2.81183	1.33142	1.63116	4.24213	2.59995	3.45191	2.22357	2.41325	3.91093	5.07346
CD200R1	1.36282	2.42928e-54	1.10231e-52	0.154479	-1.20834	0.331307	1.273	0.234718	1.00033	0.827408	0.191288	1.11524	0.393612	6.03419	1.09136	0.931021	0.991991	0.0379126	0.21009	0.697918	0.812774	0.0762365	0.0535586	0.695294	0.525411	1.55553	0.496268	0.169366	0.368704	0.803921	1.2211	0.38952	0.236336	0.679485	0.276262	0.756935	0.272268	1.67083	0.165688	0.653913	0.300644	0.0836491	0.874666	0.378175	0.791723	0.858218	0.118684	0.73873	0.566235
APOD	1.35975	1.653e-13	2.91611e-12	5.32568	3.96593	0.220871	5.05342	6.68945	268.617	7.48115	2.46549	0.637282	5.42309	3.53431	7.71532	13.0343	4.58205	2.9951	13.1306	1.81459	15.2151	25.158	3.58843	1.86699	0.365504	0.933317	2.06778	5.71609	3.68704	4.86092	14.7192	2.07744	0.945343	27.3792	5.66337	0.756935	0.214949	6.92203	3.92128	21.2195	0.730136	0.376421	13.776	13.5197	0.0633379	12.4832	0.158246	10.1032	1.10982
ITLN2	1.3584	1.85744e-09	2.20068e-08	1.08888	-0.269514	0.331307	0.231454	0.352076	0.294213	0.0344753	0.0212542	0.132767	17.1002	0.0431013	0.0303156	0.0358085	0.141713	0.265388	0.105045	0.0465279	0.0975329	21.6512	0.37491	0.0643791	0.0685319	0.103702	0.314303	1.01619	0.583781	0.0560875	0.0330026	0.12984	0.141801	2.43815	0.0460437	0.0796773	0.0859795	0.0367216	0.0184098	0.294261	0.0429492	4.2661	1.61813	20.2796	0.0316689	0.351089	2.0572	0.0217274	0.0452988
CARD16	1.35385	9.80714e-56	4.67925e-54	3.24949	1.89564	2.20871	5.78636	5.51586	18.0059	5.37815	12.71	2.49602	9.18427	30.1709	11.8231	6.66038	10.9119	13.1557	4.2018	5.90904	3.18607	18.6017	19.4418	7.81562	11.856	5.77274	10.8517	2.24409	5.40765	2.33698	2.90423	9.34849	1.74888	4.23679	9.07061	1.87242	1.84856	8.96008	0.865258	6.016	3.82248	2.46765	4.0672	1.46543	0.60171	3.74495	1.06816	1.43401	4.30339
LAT2	1.35225	7.84191e-111	1.84086e-108	3.57875	2.2265	6.01873	9.2196	6.10266	21.6541	4.92997	8.39543	5.09826	13.5577	26.2918	12.1414	14.8963	11.8567	5.04238	4.83207	12.4695	3.83629	4.65043	15.4249	16.3523	8.22383	2.38514	3.97015	4.99629	11.184	2.29959	8.81169	4.41456	3.40323	4.63648	5.43315	4.2229	3.89774	13.0545	2.09871	5.264	4.38082	2.50947	9.70879	2.88358	8.07558	6.90475	3.08579	6.40957	9.3995
GYPC	1.35154	3.12693e-50	1.2803e-48	4.1103	2.75876	8.77962	8.17806	6.57209	104.799	10.6184	10.2658	5.65588	11.3273	24.5247	6.41175	18.4414	11.2426	3.94291	4.98964	28.0098	7.90016	24.2432	14.9428	8.2019	7.76695	1.65923	3.34154	16.1744	15.0247	4.71135	4.29034	2.5968	2.55243	7.11461	5.70942	3.54564	2.93763	8.61122	4.9154	3.76	5.4975	5.60449	7.34719	6.09807	4.08529	10.2596	1.70114	14.5356	3.8051
ACP5	1.34801	3.33807e-41	1.19695e-39	6.27137	4.92337	23.6332	46.6381	13.0268	163.995	24.8912	71.1592	21.9331	85.6761	222.705	21.3573	34.9849	22.3434	108.923	27.7844	80.028	18.5963	73.187	270.15	27.168	38.4693	4.56288	24.251	87.9431	28.7589	12.5075	11.9799	22.722	10.6824	33.3747	19.6607	13.0671	246.36	29.818	12.3161	82.3277	17.6951	13.6348	14.5195	20.7051	2.97688	18.0616	38.4933	28.6584	9.58069
CHGB	1.34637	6.63063e-09	7.24186e-08	3.04981	1.70344	2.26393	0.501485	0.469435	0.941483	0.0689507	0.085017	0.0531069	0.393612	0.0862027	0.121262	0.895213	0.0944753	0.189563	0.157568	523.951	1.65806	0.0762365	2.30302	0.167386	0.137064	0.138269	0.132338	0.29639	0.368704	0.803921	0.0330026	0.51936	0.614473	0.799394	0.230218	0.199193	0.630516	0.312134	0.220917	0.850088	0.0429492	0.334596	0.918399	0.236359	0.0633379	0.390099	0.356053	0.369365	1.76665
CHI3L2	1.34574	3.35934e-16	6.72862e-15	2.29325	0.947508	0.607395	17.2819	2.46453	7.47302	0.896359	0.573865	0.345195	1.18083	1.85336	0.833679	2.36336	3.35387	1.02364	0.21009	1.11667	0.747752	41.9301	7.60532	0.682418	2.19302	0.138269	0.479726	0.677462	12.8432	0.4487	0.396031	0.38952	0.378137	15.3484	0.828786	0.318709	1.61928	1.41378	0.0920488	0.0653913	0.773085	4.80982	41.809	1.37088	0.0950068	0.858218	4.54957	0.0869095	5.09611
SLC15A3	1.34212	1.32031e-40	4.65839e-39	5.61779	4.27567	16.5653	44.6321	16.5476	57.1951	18.4443	22.7846	11.7366	72.1621	143.786	54.1588	17.6894	22.1072	65.5509	8.87631	36.0591	43.3046	19.3641	152.428	60.7095	19.0976	8.39985	47.5259	14.9465	36.7782	8.28226	9.30673	6.88153	8.08268	21.064	14.9642	7.33032	9.57239	24.3281	4.03174	25.895	6.78597	10.0379	15.5253	3.92356	5.79541	11.898	3.67921	17.2298	41.2899
FOXP3	1.34141	9.21082e-65	5.55362e-63	2.72514	1.38374	7.50961	5.63206	1.9951	10.6505	3.17173	3.08187	3.79714	7.25995	18.3181	6.41175	7.51979	9.0224	1.28903	4.72703	5.95557	1.85312	11.4355	7.39109	2.66529	4.77439	2.66168	1.33992	3.30263	5.62273	1.92567	2.04616	1.55808	1.93795	2.83785	2.02592	5.49774	1.31835	2.68068	2.04348	2.19061	1.63207	1.92393	4.37333	1.93814	2.69186	2.45762	1.06816	1.8251	4.09954
CASP1	1.34114	6.19412e-56	2.97961e-54	4.1564	2.81526	3.36828	13.2701	12.44	17.8882	7.5501	17.471	5.49656	13.5577	71.031	34.1657	10.4919	13.2738	11.1842	3.57153	6.28127	7.28245	10.9781	23.3515	18.0648	23.8034	7.70851	50.9171	6.1395	25.1947	5.60875	8.58067	12.3348	7.27914	14.509	9.89939	4.90016	3.68279	21.9045	1.65688	11.9339	6.82892	6.06456	9.79626	1.32361	2.72353	5.73446	1.97807	4.67138	14.0653
GAB3	1.33671	4.92877e-81	4.82088e-79	1.79775	0.461044	1.21479	3.12463	2.58189	6.82575	2.2409	1.12648	1.61976	4.4172	9.30989	2.16757	5.55032	2.55083	0.303301	0.63027	2.51251	1.85312	0.838602	2.1959	2.62667	3.08394	0.311106	0.94291	0.931511	1.75134	1.27132	2.73921	1.42824	0.614473	1.47888	1.4734	0.876451	0.358248	4.4066	0.368195	1.17704	1.07373	0.334596	3.23626	0.614534	0.88673	0.897228	0.55386	0.82564	2.19699
SLC7A7	1.33432	1.85366e-52	8.05815e-51	4.23783	2.90351	9.11093	11.2255	10.9144	40.013	9.30834	11.0947	84.732	17.2752	49.2217	15.3852	8.8447	13.4155	12.6628	7.4582	22.1938	3.51118	19.2116	18.1028	14.4724	23.8491	5.77274	5.19427	5.12331	10.7231	6.39398	10.7918	7.79041	3.87591	7.23452	32.5989	5.61725	22.7559	21.7759	2.52214	7.25844	7.04367	2.88589	10.1461	2.22178	3.45191	3.78396	2.84842	7.25694	9.28625
APOBR	1.33397	4.53918e-60	2.38557e-58	3.87278	2.53881	12.5896	14.0801	2.11246	29.1271	6.41241	11.8386	7.67394	16.6192	46.3339	13.0963	7.91368	26.4531	4.09456	4.72703	8.04933	3.21858	30.1134	27.7969	14.8587	9.41172	2.07404	13.7963	6.30887	11.6756	1.92567	5.70945	4.02504	5.05758	7.5143	3.68349	3.78467	3.71145	12.3201	1.36232	3.82539	7.47316	7.06835	10.2773	3.40357	1.33009	9.36238	3.44185	8.34331	10.3734
GIMAP6	1.3324	1.21624e-71	8.88514e-70	3.59192	2.25952	2.76089	13.3858	4.34228	27.0088	11.8595	4.7397	7.99258	6.77887	35.0414	5.19913	13.6072	11.9984	2.00937	3.62406	15.2146	7.1199	2.5158	2.30302	14.1505	8.1553	1.86663	6.74925	7.57911	7.55842	5.79571	5.54443	1.03872	1.89069	9.15306	5.01876	5.57741	2.42176	7.80335	5.24678	2.97531	2.4481	3.09502	10.0587	3.54539	2.97688	3.97901	1.85939	4.47584	6.61362
PTPN22	1.33219	7.36998e-34	2.28846e-32	2.18046	0.848266	0.607395	4.66766	1.64302	4.06014	3.10278	1.4878	2.78811	2.18673	22.111	2.84967	4.44026	3.68454	0.15165	0.367658	4.23404	1.39797	1.06731	0.910496	6.01301	4.1576	0.691346	1.38955	6.98633	2.39657	2.86046	1.98016	0.779041	1.18168	4.27676	2.85471	0.836612	0.372578	3.91085	0.165688	0.326957	2.8776	7.15199	5.33546	2.41086	0.380027	0.546139	1.38465	1.67301	3.5786
NCF2	1.32981	1.67147e-47	6.58341e-46	3.74638	2.41657	40.8611	15.6617	7.15889	13.475	7.30877	7.86407	9.53268	29.6521	24.3523	8.63995	5.44289	8.50278	2.54015	4.56946	17.9132	2.14572	6.4801	4.76672	10.7899	14.1404	1.03702	5.57475	4.53053	10.2623	5.21614	6.23749	1.55808	4.63218	6.39515	5.20294	4.66112	4.12702	9.82304	1.39914	3.17148	4.16607	1.67298	6.69119	0.283631	3.10355	11.4689	3.2836	6.86585	10.1469
ACKR1	1.32938	1.98375e-20	4.61374e-19	4.40364	3.07426	4.3622	43.3591	3.4034	146.106	9.89442	0.956441	2.49602	8.26584	31.033	4.47155	23.8843	11.9984	2.23684	5.09469	7.02571	3.05603	98.4976	41.5615	5.71686	1.37064	0.933317	6.43494	17.1906	9.98572	1.29001	5.94047	0.779041	1.13441	10.9517	0.966917	2.70903	0.902785	29.7262	11.9663	0.523131	1.46027	5.47901	23.441	25.2904	0.253351	19.544	0.237369	0.0869095	6.07004
GPR34	1.32862	7.06391e-49	2.85246e-47	1.3585	0.0298879	0.165653	2.546	2.69925	4.76626	1.10321	1.254	0.504515	1.53071	1.55165	2.6223	1.00264	2.17293	0.227476	1.31306	2.55903	0.780263	0.0762365	0.428469	4.64817	1.69045	0.311106	0.827114	1.01619	1.96642	1.12175	4.35634	0.25968	0.756274	1.43891	0.828786	0.756935	0.687836	3.54364	0.589112	1.504	0.343594	0.752842	3.19253	0.189087	1.9318	0.624159	0.791229	1.95546	4.19014
CLEC2B	1.32803	3.85153e-62	2.1059e-60	3.10587	1.77785	1.82219	6.86648	2.34718	32.7165	6.13661	5.03726	4.43442	6.29779	17.2836	9.83741	13.0343	6.5188	1.93354	2.67865	8.18891	4.71409	13.875	11.5687	5.29196	9.04621	1.00245	2.69639	2.37112	9.49412	4.057	3.56428	1.9476	1.27621	3.71718	2.90075	2.15129	3.4965	7.01383	2.24599	2.256	2.57695	1.67298	4.28586	2.12723	0.950068	5.57842	1.70114	3.38947	3.48801
CTSS	1.32767	8.06295e-54	3.62133e-52	6.83873	5.51106	109.331	61.6826	107.618	142.87	78.9485	60.5108	33.2449	73.2118	220.248	171.541	29.4346	75.8637	32.9082	14.5487	93.5676	27.8619	37.6608	29.1894	109.238	74.8826	15.8318	27.2286	52.9268	58.2552	52.3296	109.998	11.0364	47.1253	111.635	57.7388	18.525	13.9573	60.6825	10.2911	29.5569	56.5211	77.1244	98.7061	11.9598	8.3606	24.0691	42.2912	32.9821	71.1191
GBP2	1.32752	2.52023e-49	1.02238e-47	6.35501	5.02748	48.4812	50.2642	26.5231	123.511	68.9507	40.2981	34.7319	51.257	487.519	109.182	91.5624	49.0327	14.7859	10.8196	66.2557	23.7655	149.805	54.3084	100.097	49.6856	8.88379	28.188	13.4646	92.6675	30.3246	30.4944	124.387	25.1461	54.5586	55.4366	23.8235	24.7048	109.688	106.243	12.5878	31.31	15.2241	15.2629	5.67262	4.62366	45.8366	10.8794	24.0305	28.2438
DPPA2	1.32671	2.61488e-08	2.59221e-07	0.893122	-0.433589	0.110436	0.0771515	0.352076	0.0588427	0.0344753	1.36027	1.56665	0.0874693	0.0431013	0.0151578	0.322277	0.0472377	0.0379126	0.0525225	0.0930558	0.032511	0.152473	0.37491	0.0128758	17.3843	0.103702	0.0165423	0.127024	0.122901	0.0747833	0.0330026	0.12984	0.0945343	0.159879	1.74966	0.119516	0.401238	0.201969	0.0184098	0.98087	0.0429492	0.46007	0.0437333	0.189087	0.0316689	0.15604	0.0395614	0.0217274	0.158546
TMIGD3	1.32336	1.84124e-50	7.59177e-49	2.06361	0.740251	1.49088	2.97033	3.9902	9.41483	0.689507	2.78431	2.76156	2.01179	12.2839	8.01848	2.36336	3.02321	1.25112	2.31099	4.93196	1.39797	0.152473	12.4792	4.3134	7.15016	0.518509	1.65423	2.07473	2.5502	0.972184	2.90423	0.38952	1.27621	1.43891	2.76262	1.63339	1.13206	3.63544	0.71798	3.13878	1.28848	0.167298	2.27413	0.283631	1.64678	1.48238	1.0286	3.75883	4.86962
CXCL5	1.32304	2.81774e-10	3.73001e-09	4.76133	3.43829	4.9696	3.93473	15.6087	4.70741	0.275803	1.91288	17.1004	82.4835	160.983	5.97217	0.071617	12.4707	0.265388	4.04424	0.232639	1.23542	0.914838	0.856938	4.89281	3.38091	0.0691346	2.8949	5.54672	96.9691	1.60784	0.165013	0.51936	49.9141	116.232	6.67633	1.19516	1.89155	0.807876	0.607522	47.2779	0.773085	0.376421	6.64746	0.378175	0.158345	171.761	10.8794	1.32537	1.9252
PLAC8	1.31908	1.61652e-21	3.92559e-20	2.70074	1.38166	45.3338	2.50742	1.29095	4.23667	2.20642	0.828916	2.94743	2.88649	121.503	1.80378	4.33283	1.46437	1.02364	0.787838	5.30418	1.91815	1.60097	2.24946	4.72543	0.388348	0.414807	1.10833	0.677462	2.1815	0.523483	3.20125	0.25968	5.86113	4.11688	2.57845	0.438225	25.1777	4.05774	0.975717	1.07896	0.558339	0.585543	1.35573	0.850893	0.253351	1.83347	0.237369	0.239001	0.815378
GPSM3	1.31573	2.0189e-67	1.28786e-65	4.69949	3.38375	10.0496	78.3859	11.8532	71.2585	15.6518	18.2361	12.4005	35.3813	70.7293	57.1904	36.7395	19.273	24.6432	11.0297	23.1244	7.1199	27.2927	18.317	20.6399	15.8309	8.05418	6.31915	9.6115	19.6335	4.71135	12.475	10.9066	8.69715	8.51355	10.544	7.05145	6.33382	19.0769	2.02507	14.8111	8.89048	8.44856	13.9072	9.12346	3.32524	10.7277	3.91658	7.84358	38.957
RP4-647J21.1	1.31555	5.95444e-32	1.79203e-30	0.211603	-1.10395	0.883484	0.732939	0.821512	2.00065	0.551605	0.276305	1.80563	1.04963	4.00842	0.575997	1.11006	0.944753	1.55442	0.63027	0.790974	0.422642	0.457419	0.37491	0.592288	0.890915	0.207404	0.297761	0.338731	0.52233	0.22435	0.330026	0.51936	0.141801	0.359727	0.736699	0.557741	0.171959	0.367216	0.184098	0.98087	0.601289	0.209123	0.437333	0.189087	0.190014	0.11703	0.118684	0.434547	0.249143
IL18BP	1.31496	4.18325e-76	3.49053e-74	4.40398	3.08902	24.6271	12.1128	5.51586	39.3658	14.5831	6.5038	12.3739	23.4855	76.2894	15.1881	17.0807	14.8799	6.10393	5.93505	28.6612	6.63223	11.283	12.5863	16.8287	5.20843	7.19	9.44564	10.7971	10.2315	12.5262	6.10548	5.1936	5.67206	15.4283	14.9642	9.32225	5.77496	12.8893	2.55896	6.44105	3.17824	4.0988	9.92746	12.8579	14.251	6.43664	4.19351	8.36504	11.8909
CD180	1.31474	1.13538e-49	4.6165e-48	2.45279	1.13805	3.25785	2.97033	7.51096	12.2393	2.55117	2.12542	0.84971	8.09091	4.95665	5.25976	5.44289	3.59006	1.44068	3.36144	10.1431	1.04035	2.89699	6.15924	3.87562	4.40889	0.311106	1.83619	3.34497	4.24009	2.33698	3.23425	0.908881	0.898076	3.87706	1.24318	5.93596	0.816805	3.96594	0.405015	1.504	1.28848	10.7907	6.99733	0.567262	1.29843	1.59941	1.0286	2.12928	3.19356
IL32	1.31276	5.12932e-29	1.46602e-27	7.2498	5.93704	63.0587	94.472	85.4372	189.768	90.877	30.2448	52.921	130.285	908.964	188.442	64.6344	129.384	155.252	21.4817	60.9981	35.9896	169.626	113.276	144.853	28.0524	20.2219	25.0285	31.5867	83.1734	11.4979	75.0479	47.911	86.168	69.9869	24.4952	21.3137	19.3597	93.7687	88.1459	76.1155	45.1825	83.9837	79.6821	22.6905	1.39343	97.8369	55.0695	22.2705	14.1332
SIGLEC11	1.31272	4.11696e-17	8.48749e-16	0.312398	-1.00032	0.0552178	0.0771515	0.234718	0.647269	4.99892	0.233797	0.424855	0.218673	1.42234	0.727575	0.572936	0.283426	0.15165	0.21009	0.465279	0.195066	1.44849	0.107117	0.489281	0.34266	0.207404	1.37301	0.29639	0.337978	0.280438	0.429034	0.12984	0.709007	0.919303	0.506481	0.199193	0.0573197	0.605907	0.165688	0.22887	0.171797	0.167298	0.349866	0.141815	0.221682	0.273069	0.118684	0.217274	0.317092
RCSD1	1.30982	3.71765e-64	2.19641e-62	3.32453	2.01472	2.26393	9.52821	12.44	25.8908	9.791	2.93309	6.6118	8.8344	31.3778	6.45722	10.8142	8.59726	0.644515	4.30685	20.3327	4.51902	1.29602	2.14234	12.7599	4.5688	1.17529	4.01977	5.80077	4.91605	8.82443	6.3365	1.55808	5.48299	6.35518	3.22306	4.30258	1.04608	7.16072	1.58324	2.68105	2.57695	4.47522	9.66506	1.98542	2.53351	3.19881	2.17588	4.17165	4.75637
SPINK7	1.30913	6.11231e-07	4.71988e-06	1.48397	0.174837	0.0552178	0.0385757	0.117359	0.0588427	0.0344753	0.340068	0.0265534	0.0437346	0.0431013	0.0151578	0.0358085	0.0472377	0.0758252	14.9689	4.42015	0.032511	0.0762365	0.0535586	0.360523	0.045688	0.0345673	0.0496268	2.9639	0.0307253	0.0186958	0.0330026	0.12984	0.0945343	9.91248	0.0920874	0.278871	0.0143299	0.0183608	0.0368195	0.0326957	2.31926	0.794666	0.0437333	0.0945436	0.0316689	0.0390099	0.118684	0.0217274	0.0226494
PLD4	1.30777	5.93455e-32	1.7891e-30	2.1781	0.870329	4.80394	1.46588	0.704153	9.12062	1.99957	1.06271	1.80563	2.2742	3.53431	4.18355	4.2254	6.18814	1.02364	0.525225	4.93196	3.60872	1.06731	1.44608	12.9144	0.137064	0.345673	0.678233	2.75219	2.51947	0.616963	2.17817	1.16856	0.283603	0.919303	0.782743	0.318709	0.644846	5.63677	0.699571	1.01357	0.51539	1.04561	9.88373	0.51999	0.633379	1.24832	2.29456	3.21565	3.69185
VAMP5	1.30182	4.54956e-52	1.94416e-50	4.77984	3.47802	20.044	12.5757	8.21512	79.0257	22.0297	28.6507	15.7196	9.00933	78.1427	8.42774	24.0633	14.502	25.4015	14.3387	26.8001	13.5571	169.245	69.6262	14.0861	11.719	3.35303	5.83942	18.7149	22.7674	10.2079	7.26057	5.71297	6.192	11.4313	16.5297	9.28241	8.59795	10.7594	6.57228	7.25844	6.87187	4.85165	8.00319	7.0435	1.9318	23.3669	4.70781	8.34331	12.0268
ARHGAP25	1.29757	4.15781e-94	6.25662e-92	3.68891	2.39134	3.25785	13.5787	5.3985	28.421	13.1696	4.44214	7.80671	20.1617	33.0156	10.5801	16.3287	10.0144	2.95718	3.30892	15.773	6.11206	6.32763	4.87383	9.03883	5.59677	5.11596	6.83196	4.44585	8.17293	6.54354	5.28041	4.41456	2.22156	5.55579	9.71522	5.2587	4.7432	12.3385	3.47944	4.21774	4.20902	1.8821	10.496	13.6143	2.37517	5.22733	2.57149	3.56329	5.4585
OLFM4	1.29641	2.01114e-06	1.39898e-05	7.11461	5.8182	5.57699	397.446	25.2321	8.59103	271.39	1.10522	4.00957	1.74939	0.129304	1.24294	1.2533	2.36188	0.985728	0.105045	0.186112	0.487664	9.22462	24.0478	5.67824	6.57907	0.0691346	1.35647	1.01619	11.1533	357.595	2.14517	4.02504	0.189069	56.5571	60.8237	20.6763	0.186289	0.330495	0.975717	6.63722	7.04367	0.167298	1.09333	1.60724	0.0316689	17.4374	33.9833	0.0217274	2.15169
AMTN	1.28599	3.18147e-06	2.1209e-05	1.50205	0.216057	0.110436	0.0385757	0.586794	0.0588427	0.137901	0.0212542	0.0265534	63.284	0.0431013	0.0303156	0.0358085	0.0472377	0.0379126	0.0525225	0.0930558	0.032511	0.0762365	1.82099	0.0643791	0.022844	0.0345673	0.0661691	0.29639	0.0307253	0.0186958	0.0330026	0.12984	0.0472671	0.0399697	0.0460437	0.836612	0.0143299	0.0183608	0.0368195	0.0653913	0.0429492	0.0418245	0.0437333	0.378175	0.0316689	0.0780198	0.0395614	0.0217274	0.0226494
SEPTIN1	1.28089	2.74653e-53	1.20888e-51	3.88601	2.60512	14.6879	6.17212	1.87774	53.6645	12.3766	14.1553	13.4891	5.11695	74.0481	6.92712	33.1945	13.7462	7.35505	7.9309	15.5868	6.5347	17.6106	9.26564	7.97013	6.53338	2.1086	3.24229	4.48819	9.03324	4.13178	3.7623	17.9179	1.89069	6.39515	6.72238	7.33032	3.45351	6.33448	8.5053	1.96174	5.96994	3.63873	8.57173	17.4906	1.39343	5.8905	3.12535	4.23684	6.22858
RNASE6	1.28016	2.88046e-55	1.34876e-53	3.10442	1.82426	3.97568	5.67063	7.74568	20.5949	4.10256	4.42088	4.11578	8.8344	17.1112	8.33679	5.19223	8.45554	3.2984	2.83622	15.6334	1.72308	18.9067	14.9428	9.96588	6.67044	0.414807	5.7898	3.09092	14.3794	3.01003	7.12856	0.649201	1.46528	5.83558	2.80866	1.03581	2.20681	7.58302	0.662751	1.83096	3.99427	4.30793	7.52213	3.11994	1.90014	2.96475	4.74737	5.0842	8.49352
LTF	1.27945	6.64398e-07	5.09691e-06	10.0395	8.76002	10.0496	3837.32	534.804	74.7302	7.20535	1.4878	1.59321	2634.31	1.89646	102.33	2.00528	811.165	1.63024	0.735316	0.790974	56.5691	46.1231	1456.42	2296.75	7.35576	2.07404	18.7589	7.96018	12867.9	4.37483	75.2129	1.81776	5.24665	2836.41	7.55116	0.0796773	9.44342	40.3571	3.07443	7.78157	4.42377	1954.46	1279.51	364.655	0.380027	2014.16	740.828	4.51929	7238.34
APOL1	1.27722	1.18642e-25	3.20369e-24	8.78533	7.50811	79.4031	227.983	294.101	729.943	87.9466	65.2931	194.929	303.168	782.763	600.582	58.7618	204.586	115.254	24.3705	110.038	126.955	496.223	161.64	1120.08	296.172	619.722	90.602	130.2	242.054	136.386	387.747	74.6581	408.199	289.381	727.628	65.4549	216.869	111.836	9.90445	705.18	47.0723	134.591	163.737	60.6497	11.2741	515.516	89.6462	53.7318	216.574
PIK3R5	1.27719	1.88838e-39	6.50623e-38	2.85402	1.57682	4.47264	6.44215	3.28605	22.9486	3.72334	2.31671	5.8152	13.8201	19.3956	3.65303	5.44289	4.77101	1.28903	1.73324	65.9766	2.14572	0.533656	4.71316	6.27052	3.97485	1.07159	2.53097	2.28644	3.41051	2.48655	2.6072	1.16856	1.84342	2.19833	4.46624	3.38629	2.27846	6.33448	0.589112	4.87166	1.20258	0.836491	5.46666	0.803621	1.33009	1.28733	3.08579	2.08583	5.4585
PELATON	1.27281	4.45095e-47	1.74141e-45	2.15946	0.886644	1.98784	15.1217	2.69925	9.94441	1.82719	5.18604	1.69942	17.9312	7.11172	3.62272	1.00264	2.17293	3.41214	1.89081	2.97779	0.35762	14.4087	7.17685	1.75111	7.69842	1.38269	1.65423	3.09092	11.8907	1.27132	1.45211	1.2984	1.74888	2.2383	3.72954	1.55371	3.2099	3.2315	0.662751	1.47131	1.71797	2.30035	2.40533	0.945436	0.506703	3.1598	1.58246	0.782185	11.3473
APOBEC3G	1.27081	1.98063e-38	6.66749e-37	4.37045	3.09964	3.86524	20.5994	18.8948	25.3024	8.89464	9.88323	16.3304	6.60393	85.2544	13.4601	23.6694	12.7542	11.2221	4.04424	16.657	15.4752	2.5158	6.96262	23.6658	19.7829	5.11596	4.53258	1.99005	8.44946	4.487	8.9767	2.46696	3.26143	9.35291	39.5976	6.01564	14.1436	13.0729	1.12299	25.4372	3.43594	2.71859	7.21599	1.98542	0.823392	4.56416	6.96281	5.60566	6.56833
ARHGDIB	1.27051	5.42378e-78	4.77456e-76	6.92846	5.65795	61.623	92.1189	74.4055	338.287	96.3586	52.5405	68.2423	148.435	294.339	121.55	121.355	132.502	35.6758	49.6863	138.932	77.5386	118.624	69.4119	86.0362	69.6284	22.7453	33.6139	71.43	86.461	35.0173	59.1736	71.4121	24.6734	67.5488	95.4946	37.1296	28.8318	87.8382	19.9193	34.1016	53.5147	37.6421	85.2362	28.8831	22.3583	46.6949	18.5543	39.1527	47.4278
GIMAP8	1.2692	4.07639e-65	2.48335e-63	3.0239	1.7547	1.49088	10.6469	3.63812	23.4782	7.03297	2.63553	4.32821	5.81671	19.3956	4.2745	5.80098	6.66051	1.85772	2.67865	7.11877	6.43717	13.1127	4.92739	7.95726	4.59164	0.725913	4.11903	3.81073	5.49983	2.46785	3.49827	3.37584	1.41801	5.51582	4.60437	2.07161	1.99186	6.02235	2.11712	1.56939	2.36221	1.84028	6.38506	2.64722	1.45677	3.19881	1.38465	2.36828	4.75637
PLCB2	1.2683	4.96159e-51	2.08481e-49	4.2507	2.9824	18.3323	12.5757	8.91927	20.4184	10.5839	7.84282	16.3569	18.4997	71.3758	12.0656	18.4056	26.0752	3.56379	4.72703	11.6785	5.10422	68.2317	9.21208	19.2107	12.45	1.14072	10.3555	8.46828	11.3069	4.52439	12.211	6.75169	5.34119	5.11612	19.7067	4.14322	3.95506	17.6631	1.98825	3.36765	2.40515	2.0494	23.2224	3.30903	2.8502	8.34812	3.2836	4.10647	10.079
FCMR	1.26775	1.03992e-48	4.16112e-47	2.65493	1.38718	4.0309	8.40951	2.11246	21.0068	5.10235	1.82787	2.3367	10.715	22.4989	3.00125	11.4229	7.22736	0.644515	1.26054	6.46738	3.93383	24.0907	0.535586	3.55373	1.82752	2.28144	1.95199	9.78086	6.17579	2.18741	2.14517	1.03872	1.74888	5.71567	1.24318	3.26677	1.8199	4.99414	0.77321	1.30783	1.54617	2.63495	9.31519	1.22907	0.221682	4.13505	2.65062	2.34656	4.37133
FOLR2	1.26749	4.95643e-35	1.5723e-33	2.8984	1.63091	3.20263	6.44215	8.21512	10.9447	1.82719	3.12437	4.03612	3.71744	4.18083	2.54651	1.39653	3.87349	7.35505	5.77748	15.5403	3.02352	0.22871	4.6596	1.51935	2.83265	0.864182	2.87836	3.34497	4.82387	3.40264	2.24418	0.38952	2.17429	4.39667	5.70942	1.51387	4.11269	2.77248	2.48532	2.19061	0.0429492	0.878315	4.9856	1.22907	3.04022	1.59941	2.7693	2.47692	3.7598
NEURL3	1.26535	1.28697e-22	3.2277e-21	1.98795	0.722599	7.84092	0.424333	1.05623	3.41288	0.379229	1.27525	0.345195	2.2742	4.39634	1.34904	0.465511	4.20415	13.3452	0.472703	0.372223	0.68273	3.9643	3.48131	25.6229	1.78183	0.0691346	0.380472	1.60897	1.13684	1.06566	2.64021	1.16856	0.614473	2.91779	12.616	0.0796773	4.0697	1.19345	0.349785	1.73287	8.93343	1.58933	1.7056	0.189087	0.190014	0.858218	1.70114	1.15155	1.08717
ZC3H12D	1.26303	1.05335e-63	6.10043e-62	1.04041	-0.222618	1.10436	1.85164	1.52566	2.70676	1.31006	1.19024	3.00054	1.48698	7.41343	0.591154	5.22804	1.60608	0.227476	0.577748	2.74515	0.780263	1.52473	1.44608	1.2232	0.913759	0.967884	0.496268	1.35492	1.78207	0.729138	1.08909	1.2984	0.519939	0.599545	1.059	1.59355	0.859795	1.50559	0.570702	0.457739	0.472441	0.752842	1.5744	0.425446	0.950068	1.1703	0.356053	0.803912	1.04187
INPP5D	1.26295	2.72067e-62	1.49688e-60	4.66211	3.39915	22.4184	22.4125	17.017	48.6629	17.2032	9.13933	13.436	26.1096	66.8933	42.4722	34.3762	19.4619	4.09456	8.35108	28.5681	8.6154	44.9033	16.496	28.0693	10.9194	2.93822	24.2179	9.73852	13.2733	7.51573	13.3991	5.58313	5.71932	15.3883	8.14973	10.7564	4.08403	16.4697	2.98238	7.16035	5.84109	6.02273	18.8053	4.67991	5.03536	13.8485	7.99141	8.10431	13.114
PIK3R6	1.25889	7.01077e-64	4.08714e-62	1.34576	0.0868711	2.4848	1.89021	1.05623	3.88362	1.37901	0.531356	1.38078	4.72334	5.25836	1.37936	1.64719	1.74779	1.74398	0.157568	5.62988	0.585197	2.66828	3.96334	1.45497	0.662475	0.414807	0.51281	1.18556	0.891034	1.12175	1.51812	0.908881	0.66174	1.07918	0.966917	1.03581	1.17505	2.58888	0.110459	1.63478	0.51539	0.501894	2.79893	0.51999	0.696716	0.819208	0.197807	1.26019	1.22307
CYP2B7P	1.25273	1.61178e-08	1.65463e-07	2.94775	1.69501	29.4311	141.534	0.352076	174.704	0.137901	10.7547	0.132767	0.131204	0.172405	1.40968	0.680362	186.022	0.227476	0.315135	0.0930558	0.650219	3.43064	4.71316	0.914183	0.411192	0.311106	0.975994	1.90536	16.1308	1.00958	0.0990078	0.25968	0.33087	0.239818	10.6821	0.637419	0.415568	1.24854	0.0368195	0.163478	0.128848	0.209123	0.218666	163.182	0.0633379	6.59268	0.593422	0.0434547	87.3134
CSTA	1.25259	8.32232e-24	2.1611e-22	1.93871	0.686124	1.5461	2.27597	0.586794	3.47172	6.79164	1.59407	1.03558	4.06732	4.91355	2.2282	3.40181	1.51161	1.93354	1.10297	1.44236	0.617708	0.762365	7.60532	3.39922	1.94174	0.103702	9.99153	0.338731	2.73455	0.467396	1.2211	0.12984	1.03988	0.879333	18.6937	0.677257	0.530207	2.12985	0.405015	3.0407	0.858984	0.292772	1.22453	0.378175	0.316689	8.19208	0.593422	0.391093	2.83117
ADGRE2	1.25095	3.2427e-41	1.16512e-39	2.40891	1.15796	5.35612	6.40357	4.10756	9.76788	2.3788	0.99895	3.74403	12.1582	4.09463	2.10693	2.72145	3.54283	0.834078	0.892883	6.70002	1.13788	2.05839	1.66032	3.96575	3.26669	0.967884	1.57152	3.59902	2.796	2.00045	1.88115	0.908881	1.89069	3.23755	2.85471	1.83258	3.15258	4.25971	0.441834	2.256	0.816035	0.627368	4.11093	0.472718	1.39343	1.32634	2.17588	1.54264	4.05424
S100A7	1.25029	3.61756e-06	2.37033e-05	3.51711	2.26682	0.0552178	540.562	0.117359	19.065	0.103426	0.55261	0.0531069	0.787223	0.0431013	0.257683	3.75989	33.0191	1.85772	0.21009	1.20973	0.260088	6.86129	0.37491	7.71262	4.31751	0.518509	0.0165423	5.33502	109.505	0.0560875	0.0330026	5.06376	0.141801	5.23603	7.87347	0.119516	0.358248	9.23549	0.0184098	0.0326957	1.93271	0.669192	0.0437333	0.283631	0.0316689	15.916	1.81983	0.0434547	40.9048
CD72	1.25017	1.9156e-50	7.87992e-49	2.7324	1.48223	4.25177	3.54897	4.22492	11.7097	2.41327	3.762	2.78811	3.93612	22.7144	2.95577	9.02374	3.11769	4.17039	2.04838	6.32779	2.69841	1.14355	15.4784	4.37778	1.96458	3.38759	1.62114	3.26029	2.70383	3.21568	1.94715	2.07744	2.12702	2.55806	4.69646	2.50984	3.33887	7.14236	2.96397	6.86609	1.50322	1.12926	2.7552	7.32713	1.01341	1.67743	2.49237	1.71646	4.23544
CIITA	1.24464	4.97118e-38	1.64516e-36	5.17836	3.93372	45.8307	13.5015	25.9363	52.1346	5.06787	10.1808	7.7005	15.9194	259.815	33.1956	19.9095	23.1937	14.2551	3.04631	12.4229	5.49435	25.2343	18.4777	85.2508	18.892	15.7627	4.51604	19.0113	8.41873	7.77747	20.5276	8.17993	19.1905	32.6552	23.8046	6.41403	2.70835	63.3999	2.57737	12.7186	4.76736	11.8782	35.9925	11.9125	1.86847	30.5058	19.0686	15.0353	60.791
SLC46A2	1.24001	8.49287e-10	1.06197e-08	1.32306	0.0830451	2.15349	1.1187	0.117359	34.8349	0.137901	0.14878	0.0265534	0.306142	0.172405	0.151578	0.0358085	0.425139	0.0379126	0.945406	0.0930558	0.260088	0.0762365	0.160676	18.7214	0.22844	0.172836	0.0496268	6.22419	0.153627	0.373917	0.165013	0.25968	1.32348	0.399697	0.0460437	0.199193	0.0573197	0.0918041	0.0368195	0.130783	0.601289	0.627368	0.699733	0.803621	0.0950068	0.429109	0.316492	0.0217274	1.15512
SERTM2	1.2386	1.82445e-08	1.85031e-07	1.75601	0.517412	0.0552178	0.192879	0.117359	2.05949	0.758457	0.828916	0.106214	0.524816	0.172405	0.0303156	10.5993	1.93674	0.0379126	0.0525225	0.0465279	0.0650219	0.381183	0.0535586	0.502157	5.75668	0.0345673	6.08756	0.677462	1.19829	0.149567	0.0330026	0.38952	0.0472671	0.399697	0.0460437	0.0796773	0.0143299	3.0479	3.36898	0.0326957	0.0429492	0.0418245	0.349866	0.0472718	0.221682	4.21307	0.0395614	0.0217274	0.0452988
KRT13	1.23783	7.64819e-08	7.03154e-07	4.02341	2.78558	0.938702	0.578636	2.46453	0.529584	0.827408	0.361322	63.9407	0.524816	134.088	0.0606312	11.2439	0.141713	1.40277	1.68072	0.139584	8.16025	0.152473	0.428469	36.6188	0.388348	0.587644	19.0898	2.07473	0.368704	1.23393	0.957075	3.8952	0.236336	21.1839	3.82163	1.11548	0.0286598	0.0550825	0.257737	0.817392	6.91482	0.46007	0.0437333	1.22907	0.221682	16.5792	0.118684	0.0869095	0.498287
MTCO1P53	1.23308	1.20555e-10	1.67257e-09	0.565454	-0.667626	0.220871	0.231454	0.117359	0.529584	0.137901	94.1776	0.557622	0.131204	0.344811	11.1713	0.322277	0.188951	0.113738	0.105045	0.0930558	0.292599	0.533656	0.0535586	1.36484	0.0685319	3.4913	0.0827114	0.0846828	0.52233	14.8632	0.0330026	0.12984	0.0472671	0.119909	0.276262	0.0398387	12.3381	0.165247	0.073639	0.163478	0.171797	0.376421	0.218666	0.283631	0.158345	0.15604	0.0395614	0.130364	0.158546
CEACAM7	1.23067	2.76357e-06	1.86491e-05	4.1075	2.87683	1.32523	14.1959	2.81661	0.647269	6.06766	0.0637627	54.939	1.39951	277.271	0.0303156	1.61138	0.188951	0.0379126	0.945406	0.325695	0.35762	0.762365	0.107117	14.6784	0.0913759	0.0345673	0.661691	0.254048	24.3037	0.336525	10.3958	1.16856	1.98522	0.519606	12.4778	0.677257	0.702166	0.0183608	10.3647	0.490435	4.76736	1.00379	0.0437333	0.141815	0.0316689	51.8832	0.395614	0.0217274	8.35763
TF	1.23066	1.57328e-09	1.8843e-08	2.82326	1.5926	1.10436	6.90506	0.352076	2.23602	0.586081	0.340068	0.265534	0.437346	0.172405	0.75789	2.61402	3.73178	0.417039	0.21009	0.186112	0.455153	1.37226	0.428469	0.386275	0.0913759	1.72836	3.58967	0.465755	2.12005	0.168263	0.165013	0.779041	0.236336	0.519606	1.93383	0.159355	0.372578	0.881319	0.220917	1.5367	0.730136	0.167298	2.71146	1.8436	0.0633379	5.85149	1.34509	0.130364	3.44271
HLA-B	1.22914	7.37916e-38	2.43748e-36	11.5912	10.3621	5304.99	1108.78	1293.06	3810.89	566.706	761.774	473.58	2381.83	6905.82	3195.1	596.534	1718.51	2378.6	328.003	2421.13	1800.85	911.407	14865.9	4725.28	965.82	2324.2	696.678	815.284	3643.47	1061.33	668.929	560	644.062	2712.26	1028.94	276.719	1479.79	2507.39	240.487	1631.71	436.75	912.528	1103.39	892.35	275.773	1681.29	2178.61	1174.58	3407.99
SCG2	1.22417	2.23293e-12	3.62665e-11	1.5696	0.345427	0.441742	0.27003	0.704153	4.0013	0.51713	0.318814	0.185874	0.174939	0.991331	0.257683	4.90577	0.661327	0.113738	0.42018	10.4688	0.455153	0.304946	0.535586	1.51935	0.479724	0.38024	1.80311	0.29639	0.768133	0.280438	0.264021	0.51936	0.236336	0.759424	1.61153	0.398387	0.0429898	0.201969	0.257737	0.555826	0.386543	0.209123	0.612266	0.709077	0.855061	0.19505	0.0791229	1.84683	0.226494
DPYD	1.22395	8.39093e-33	2.56032e-31	3.35962	2.13567	1.10436	3.85757	3.52076	12.7689	4.86102	3.18814	10.7807	4.76707	26.4211	28.1329	4.6193	5.24338	0.265388	2.99378	9.63127	4.58404	0.22871	1.07117	13.9316	6.442	17.8022	3.12649	9.99257	8.60308	6.00136	4.02632	1.55808	1.41801	14.7488	3.22306	3.30661	1.16072	8.42762	2.39327	2.77913	3.65068	1.42203	3.97973	2.36359	6.0171	1.71644	0.791229	8.71267	3.60125
HCK	1.22029	6.62659e-35	2.09834e-33	4.18001	2.95971	9.99441	19.635	8.80191	24.0667	5.65396	8.79926	6.26661	33.2821	32.4553	12.7326	6.01583	11.1009	4.85282	6.9855	16.6105	4.55153	2.5158	19.4953	12.3737	14.1633	1.03702	6.4184	7.70614	16.6838	5.87049	8.08563	2.72664	4.06497	7.03467	17.911	12.4695	22.8132	17.6815	0.938897	4.77357	6.18468	3.59691	9.31519	1.22907	3.32524	6.08555	4.86606	6.97448	19.4558
DPT	1.21952	7.27151e-13	1.23335e-11	1.78042	0.560902	0.0552178	0.347182	1.17359	14.1222	1.06874	0.871424	0.238981	0.393612	2.19817	0.075789	2.25594	0.236188	0.15165	1.10297	10.7945	6.43717	6.93752	1.66032	0.283268	0.502567	0.0691346	3.27537	1.90536	2.85745	0.261742	0.165013	2.33712	0.141801	1.39894	0.782743	0.796773	0.0716496	4.33315	4.23424	0.130783	0.214746	0.627368	1.8368	0.378175	0.221682	0.975248	0.0791229	0.564911	0.0226494
SAMD3	1.2178	1.43923e-41	5.24618e-40	0.176096	-1.04171	0.220871	0.617212	0.704153	1.76528	0.827408	0.680136	1.48699	0.699754	4.13773	0.439576	2.82887	0.708565	0.113738	0.262613	0.790974	0.68273	0.914838	0.321352	0.70817	1.00513	0.311106	0.446641	0.0846828	0.98321	0.860008	0.495039	0.25968	0.378137	0.439667	0.322306	0.717096	0.128969	0.605907	0.184098	0.359652	0.343594	0.0836491	0.743466	0.330903	0.0633379	0.351089	0.0395614	0.456275	0.317092
CLEC7A	1.21741	2.05806e-35	6.57608e-34	2.33836	1.12095	1.38044	5.01485	2.46453	3.94246	1.96509	4.65468	1.91185	6.42899	11.465	4.54734	1.96947	3.82625	0.606602	1.05045	3.39654	1.46299	0.533656	3.21352	6.59242	4.06623	0.553077	3.29191	1.14322	4.67025	3.08481	4.71937	0.51936	1.13441	1.7187	2.07197	1.27484	5.35939	7.87679	0.441834	1.73287	1.58912	1.21291	3.36746	0.236359	1.17175	1.20931	1.10772	2.80283	4.57518
AQP9	1.21602	6.20251e-21	1.46974e-19	2.55051	1.33449	0.607395	17.0119	2.22982	22.1837	1.10321	7.29021	1.11524	30.3956	2.11197	1.21262	0.644553	3.16492	0.985728	2.52108	2.32639	0.910307	3.35441	11.6222	1.00431	55.351	0.483942	1.45572	4.10712	13.089	4.43091	1.78214	1.81776	2.45789	4.83633	1.42735	0.876451	3.45351	1.57903	0.128868	2.19061	2.83465	1.21291	3.06133	0.236359	1.07674	2.88673	3.48141	0.717003	6.88542
HLA-DQB1-AS1	1.21511	4.09677e-25	1.09284e-23	0.21311	-1.002	1.98784	0.115727	0.704153	1.11801	0.206852	0.573865	0.345195	0.262408	6.3359	1.87957	0.644553	0.755803	0.947816	0.262613	0.744446	0.455153	2.82075	0.267793	1.44209	0.502567	0.483942	0.198507	0.381073	0.491605	0.149567	0.13201	0.12984	0.141801	1.83861	0.322306	0.0796773	0.0573197	0.45902	0.0368195	0.686609	0.558339	0.292772	1.61813	0.0472718	0.0633379	0.507129	0.0395614	0.304183	0.588884
KLHDC7B-DT	1.21395	1.87666e-26	5.1305e-25	0.13059	-1.08336	0.662613	1.23442	0.234718	1.29454	0.344753	0.637627	0.159321	0.699754	4.18083	1.03073	0.608745	1.55884	0.492864	0.157568	0.511807	0.130044	3.88806	0.856938	0.669543	0.822383	0.103702	0.0827114	0.0846828	2.08932	0.0560875	0.0660052	0.25968	0.33087	0.319758	2.11801	0.159355	3.61114	1.41378	0.312966	0.261565	0.0429492	0.292772	0.437333	0.236359	0.0633379	0.858218	0.356053	0.130364	0.520936
DSG1	1.21143	1.22763e-08	1.285e-07	0.0747521	-1.13668	0.0552178	0.115727	0.234718	0.176528	0.0344753	0.085017	0.0531069	0.0874693	0.0862027	0.0303156	0.823596	0.0944753	0.0758252	2.41604	0.744446	0.227577	0.0762365	0.0535586	0.193137	0.0913759	0.0691346	0.0496268	1.82068	0.122901	0.0747833	0.0330026	0.12984	0.0472671	1.95852	0.368349	0.0398387	0.0143299	0.0183608	0.073639	0.22887	0.128848	0.125474	0.0874666	0.51999	1.17175	0.0780198	0.0791229	0.0434547	0.0452988
CXCR2	1.2106	8.71595e-16	1.72226e-14	0.515446	-0.695152	0.386524	8.911	2.11246	2.41255	0.379229	0.127525	0.132767	9.57788	0.258608	0.121262	0.286468	0.566852	0.0758252	0.262613	0.232639	0.195066	0.457419	0.0535586	0.733922	0.34266	0.138269	0.132338	0.508097	3.90211	0.112175	1.2541	0.12984	1.22895	4.63648	0.322306	0.0796773	0.0859795	0.201969	0.0184098	1.30783	0.128848	0.292772	0.1312	0.189087	0.126676	0.663169	1.7407	0.152092	1.65341
ASGR2	1.20884	2.88422e-17	5.97406e-16	0.44062	-0.768215	1.04914	0.694363	0.352076	1.52991	0.275803	0.14878	0.371748	0.612285	1.42234	0.287998	0.680362	0.755803	0.15165	0.525225	0.418751	0.0975329	0.0762365	1.44608	0.218889	0.22844	0.172836	0.264676	0.973852	0.583781	0.112175	0.990078	0.25968	0.709007	0.279788	0.230218	0.318709	0.157629	2.44199	0.128868	0.163478	0.343594	0.125474	0.349866	0.378175	0.0316689	0.819208	0.0791229	0.304183	0.702131
CD79B	1.20469	4.40754e-21	1.05577e-19	2.59287	1.38817	2.54002	2.3917	0.704153	24.6551	2.34432	2.93309	2.25704	3.71744	13.8355	1.59157	15.1112	3.87349	100.848	1.36559	18.8903	2.43832	6.86129	4.92739	2.15026	1.89605	0.345673	1.88582	0.88917	3.01108	1.06566	0.726057	1.68792	0.567206	1.19909	3.54536	1.71306	1.00309	3.19478	1.73052	1.89635	0.51539	0.669192	6.07893	0.945436	0.411696	3.35485	0.712106	0.695276	10.2602
POU2F2	1.20427	5.7386e-42	2.10049e-40	2.77007	1.56581	2.04306	3.43324	3.16869	14.4165	4.8955	3.57071	2.78811	10.059	10.3012	2.13725	17.2597	6.56604	9.66772	1.31306	15.5403	1.88564	0.838602	4.71316	5.33059	2.8555	1.97034	2.63022	2.4558	12.0136	1.47697	2.31018	1.81776	2.07975	1.99848	3.72954	2.19113	2.37877	5.32464	1.1414	4.21774	1.15963	0.585543	7.65333	2.12723	1.07674	2.61366	2.33413	2.82456	5.91149
ARL11	1.20338	2.11156e-41	7.66518e-40	1.18779	-0.0155858	0.828266	2.31454	1.40831	3.70709	1.65482	0.99895	0.690389	2.09926	4.26703	1.48546	0.751979	1.88951	0.606602	0.577748	2.09376	1.13788	1.21978	0.696262	1.4936	1.87321	0.276538	0.628606	0.59278	0.860308	0.616963	0.924072	2.98632	0.614473	0.959273	3.2691	0.438225	0.444227	1.6892	0.202507	2.35409	0.601289	0.334596	1.4432	0.0945436	0.60171	0.585149	1.14728	0.695276	1.65341
VAV1	1.20319	7.27575e-33	2.22777e-31	3.91008	2.70689	5.74265	7.29081	7.3936	17.2997	5.0334	6.29126	11.7101	11.1961	44.1789	30.0276	10.0622	10.1561	2.54015	2.25847	15.773	5.68942	3.73559	20.7272	10.0045	7.05879	10.8196	2.28283	4.9116	7.25117	2.95394	4.15833	15.451	3.11963	4.79636	17.911	5.13919	16.7947	9.71287	0.589112	11.9666	3.95133	1.46386	8.17813	1.65451	1.71012	3.94	11.9871	9.97286	67.3593
IFFO1	1.20291	3.80948e-67	2.41258e-65	3.16085	1.95793	5.02482	6.48072	2.11246	20.1242	7.86038	5.56861	3.98301	7.34742	20.5593	4.6686	11.8526	7.22736	1.17529	2.20595	8.32849	3.41365	7.9286	5.46298	5.49797	5.36833	1.31356	2.41517	7.62145	6.85174	3.62699	3.7953	4.02504	1.65435	4.75639	4.88063	2.9879	2.12083	6.04071	2.19076	3.10609	1.97566	1.12926	6.69119	4.06538	1.8368	3.1598	1.30553	3.8892	4.34868
CD226	1.20027	3.43647e-39	1.1748e-37	1.5705	0.370227	0.662613	2.19882	9.15399	3.23635	2.82698	1.44529	2.65534	1.74939	6.98242	1.50062	4.69091	2.31465	0.0379126	0.21009	13.0278	2.11321	2.5158	0.74982	4.24902	4.02054	1.00245	2.33246	0.550438	1.29046	2.28089	1.61713	0.779041	0.567206	1.27903	0.828786	0.916289	0.401238	0.918041	0.276146	0.817392	0.730136	0.418245	2.0992	1.60724	2.94521	0.741188	0.55386	0.717003	1.20042
MILR1	1.19486	1.7953e-34	5.63425e-33	1.90423	0.709377	0.773049	3.47182	2.93397	5.17816	1.68929	0.828916	0.77005	2.79902	5.64627	10.565	1.50396	3.16492	0.492864	0.840361	2.0007	1.17039	32.7817	6.31991	5.67824	2.94687	1.20986	0.678233	2.37112	3.50268	0.504788	7.12856	0.779041	2.74149	4.27676	1.33527	0.677257	0.974435	2.22166	0.147278	1.63478	0.901933	0.376421	1.968	0.472718	0.665047	14.8628	1.89895	1.36882	6.72687
SCGB1D4	1.19441	0.000161543	0.000679926	5.97397	4.77956	0.220871	0.231454	0.469435	7189.87	2.86145	0.0212542	0.132767	0.0437346	0.0862027	0.0303156	0.071617	0.0944753	0.189563	1.26054	0.0930558	0.520175	0.609892	1.01761	9.63111	0.045688	0.103702	0.0165423	1.43961	0.0307253	3.64569	5.18141	0.12984	2.8833	0.679485	0.0460437	0.199193	0.0429898	0.0183608	0.0368195	0.98087	0.0429492	0.0418245	4.41706	1.27634	0.0316689	0.0780198	0.27693	0.0217274	0.0905976
VSIR	1.19373	2.04341e-57	1.02497e-55	5.321	4.12727	30.2041	48.4897	9.9755	130.513	26.615	15.5156	23.1811	40.4108	192.792	32.9379	20.8764	25.4611	26.7284	15.3891	47.6911	27.7969	16.9245	17.8886	36.8763	18.298	8.71096	26.4346	36.9217	29.4041	7.98312	14.1251	12.7243	12.4785	15.7481	27.0737	9.6808	27.5134	39.384	8.59735	21.0887	31.0952	12.3801	25.4965	5.15263	8.67729	20.4412	9.89036	11.9066	37.3942
OSM	1.19046	1.20283e-31	3.60767e-30	1.77717	0.586704	6.51569	3.27894	2.46453	4.4132	1.24111	2.93309	0.557622	10.7587	2.97399	15.3094	1.93366	6.80223	0.909903	2.20595	0.837502	1.00784	5.41279	5.62365	5.20183	3.08394	0.311106	1.40609	1.18556	6.05288	1.12175	1.05608	0.649201	2.17429	2.11839	0.598568	2.39032	1.61928	2.88265	0.220917	1.63478	0.171797	0.46007	1.0496	0.283631	1.29843	1.01426	2.255	1.41228	3.7145
SDS	1.18905	7.70472e-41	2.73487e-39	3.18243	1.99338	6.46048	13.8101	4.45963	10.1209	2.62013	4.39963	3.15986	18.7622	12.1546	12.869	5.8726	7.93593	3.63961	3.04631	20.798	4.61656	2.66828	45.6855	5.76837	7.33292	1.83207	3.78818	3.30263	7.86568	2.74829	5.67645	2.5968	2.8833	3.63724	3.49932	2.07161	5.44537	7.87679	1.76734	4.83896	4.55261	0.794666	2.66773	0.850893	3.04022	2.57465	2.37369	2.86801	4.73372
FFAR2	1.18621	1.91281e-15	3.73772e-14	0.541913	-0.644301	0.276089	10.0297	0.352076	2.41255	0.103426	0.807661	0.451408	7.9597	0.991331	0.0606312	0.644553	0.519614	0.227476	0.525225	0.139584	0.162555	11.3592	2.41014	0.450654	0.593943	0.103702	0.446641	0.465755	4.94677	0.168263	0.627049	0.649201	0.709007	0.759424	0.138131	0.239032	0.329588	0.293773	0.0368195	0.359652	0.214746	0.125474	0.349866	0.236359	0.126676	1.24832	0.751668	0.0869095	2.80853
PSMB10	1.18499	5.0177e-51	2.10337e-49	5.801	4.61601	102.042	24.8428	8.21512	60.3137	21.8229	43.4649	21.4817	19.112	178.353	32.1345	17.0807	53.9454	25.8564	18.1203	38.1994	14.3373	27.4451	46.596	59.0871	27.6641	15.1059	8.94937	28.7075	50.4202	15.1623	21.1547	14.2824	38.8536	40.929	44.0638	20.1982	10.5468	17.9569	7.08775	13.111	38.01	41.3226	18.6304	23.3523	7.31552	62.5719	16.5367	20.0761	77.0532
SFTPA2	1.18321	1.00469e-11	1.55164e-10	0.131837	-1.05137	0.0552178	0.0771515	0.352076	0.823798	0.655031	0.191288	0.0265534	0.0437346	0.172405	0.0151578	0.96683	7.41631	0.0379126	0.367658	0.0465279	0.292599	0.0762365	0.267793	0.527909	0.022844	0.622211	0.0330845	1.27024	0.645231	0.0934792	0.0330026	0.649201	0.141801	0.519606	0.782743	0.318709	0.0143299	0.0183608	0.073639	0.326957	0.171797	1.71481	3.23626	0.803621	0.253351	0.0390099	3.40228	0.0651821	0.0226494
CD1A	1.17904	9.605e-14	1.7203e-12	1.45629	0.27725	7.7857	1.15727	0.352076	3.35403	1.68929	0.233797	0.238981	5.81671	0.172405	1.98567	0.465511	1.22818	0.417039	0.157568	0.186112	0.260088	1.37226	0.428469	0.437778	0.159908	0.76048	0.198507	5.03863	0.184352	0.261742	7.55759	2.33712	0.141801	1.11915	0.0920874	0.318709	0.272268	7.89515	0.0368195	2.41948	1.71797	3.13684	1.39947	0.378175	0.0316689	1.13129	0.197807	2.25965	3.01237
TPSAB1	1.17668	1.40079e-13	2.47614e-12	2.37292	1.19624	4.9696	1.73591	0.469435	5.70774	0.792933	4.10207	1.91185	7.17248	5.43077	0.909468	4.6193	2.22017	0.15165	1.26054	23.357	0.292599	0.762365	10.3368	0.15451	4.59164	0.0345673	0.380472	0.973852	1.35191	1.38349	0.89107	6.36217	0.0472671	2.67797	3.40723	1.11548	22.2974	1.79936	2.06189	0.261565	0.558339	0.627368	1.48693	3.07267	0.126676	1.1703	0.158246	0.0869095	0.294442
LOC283710	1.17581	3.3385e-20	7.67333e-19	1.15743	-0.0183843	0.331307	2.31454	3.9902	9.2383	0.482655	2.7418	0.371748	1.18083	3.53431	1.37936	1.53977	1.03923	0.15165	0.0525225	7.63057	0.227577	5.79397	0.589145	0.476405	1.39348	0.483942	0.115796	0.931511	0.553055	0.149567	1.58412	1.55808	0.378137	0.119909	1.97988	1.83258	0.730826	0.422299	0.110459	2.90992	0.171797	0.292772	2.01173	1.13452	0.0950068	0.780198	0.632983	0.173819	2.89912
MTRNR2L1	1.17237	7.05294e-06	4.3116e-05	3.49264	2.32027	6.79178	15.546	0.117359	26.3615	4.34389	2.06166	0.690389	0.262408	0.862027	0.106105	0.465511	0.236188	243.664	0.367658	0.0930558	0.292599	4.65043	0.37491	0.115882	0.296972	0.622211	0.0827114	0.127024	0.706682	0.0186958	0.0330026	4.93392	0.0472671	0.199848	0.138131	8.00757	0.114639	161.447	0.110459	7.48731	0.214746	0.0418245	0.0437333	0.614534	1.10841	0.0780198	21.0863	0.0434547	0.294442
NLRP3	1.17222	2.23118e-57	1.11597e-55	1.34796	0.17574	2.26393	2.31454	1.52566	4.17783	1.96509	1.14773	0.690389	3.2801	3.87912	1.77346	0.501319	3.40111	0.379126	1.10297	2.41945	2.40581	2.2871	1.66032	3.9915	1.96458	0.518509	0.744402	1.2279	1.81279	2.05654	1.38611	0.649201	1.03988	1.27903	0.87483	1.15532	0.558867	3.47019	0.349785	0.948175	1.63207	0.711017	3.32373	2.45813	0.823392	0.741188	1.46377	1.1081	1.6987
CD1D	1.17218	2.53127e-40	8.82485e-39	1.78333	0.611156	1.21479	10.1068	0.586794	9.29714	3.37858	5.12227	3.18641	1.31204	2.84469	2.50104	3.22277	3.40111	0.72034	0.945406	8.14238	1.56053	0.838602	2.14234	2.36915	1.69045	0.553077	0.827114	1.60897	5.03895	1.15914	2.31018	0.51936	1.65435	0.959273	2.80866	0.398387	1.08907	3.47019	10.7697	0.850088	0.773085	0.836491	2.84266	0.425446	0.696716	1.52139	0.356053	0.869095	0.770079
SELP	1.17015	1.82969e-23	4.72767e-22	2.25857	1.08842	0.662613	12.6914	1.05623	26.6557	6.58479	0.573865	0.716943	3.89238	7.32723	1.04589	2.22013	5.66852	0.227476	1.83829	4.65279	0.227577	12.7315	5.78433	1.71248	2.21587	0.345673	3.19266	4.53053	4.30154	1.66393	1.78214	0.38952	0.236336	2.95776	0.322306	1.39435	0.229279	7.01383	2.77987	0.22887	0.429492	1.54751	6.03519	2.83631	0.823392	3.74495	0.514299	0.108637	1.40426
C1S	1.16841	8.80472e-36	2.82876e-34	7.45638	6.28797	13.0866	134.321	115.95	934.128	154.76	78.5557	23.4201	164.836	174.948	744.051	166.116	88.0983	324.039	101.158	256.834	116.552	80.277	82.0518	116.153	83.3805	20.1527	198.921	64.0202	215.354	64.4632	62.3419	61.1547	44.1948	172.789	283.123	30.1977	45.3972	168.038	32.7878	93.0519	33.5433	35.5509	60.4394	40.4647	44.6532	112.934	42.5286	93.7536	112.975
BIRC3	1.16551	9.36477e-22	2.29953e-20	5.37797	4.21246	4.63829	25.8072	12.088	44.8381	7.79143	19.8515	9.58579	47.8019	100.814	51.4759	19.0859	68.1167	4.62534	2.52108	23.0778	14.7275	47.1142	13.6574	24.6057	39.68	12.4097	6.78233	11.0511	39.3898	9.59096	43.1014	2.20728	21.7429	15.5082	210.42	8.64499	106.443	35.3813	2.54055	6.0814	64.8103	41.3226	19.5051	3.63993	1.20342	8.54317	41.6186	78.5227	73.4746
AFAP1-AS1	1.16197	2.29549e-07	1.92266e-06	3.3659	2.20393	0.165653	1.00297	0.704153	0.470741	61.2627	0.085017	0.0796603	0.962162	1.20684	2.84967	0.143234	2.03122	0.606602	0.0525225	0.232639	0.455153	0.304946	8.83717	0.167386	0.11422	0.207404	0.72786	0.973852	0.0614506	3.04742	0.165013	18.0478	0.236336	1.47888	99.5464	67.7257	0.0429898	0.110165	0.184098	0.98087	0.128848	0.292772	0.481066	0.0945436	0.158345	0.15604	0.395614	21.7491	1.13247
CASP4LP	1.16189	1.30879e-40	4.62701e-39	0.681686	-0.4802	0.607395	0.848666	0.821512	3.29519	2.34432	1.59407	0.92937	0.830958	4.13773	1.53094	2.32755	1.84227	2.3885	0.577748	1.58195	0.975329	5.41279	8.4087	1.10732	0.822383	0.483942	1.57152	0.211707	0.98321	0.803921	0.495039	0.51936	0.189069	0.639515	2.39427	0.478064	0.601857	0.954763	6.09363	0.588522	0.343594	0.376421	1.09333	0.567262	0.443365	0.819208	0.27693	0.130364	0.498287
C2	1.16088	1.41975e-21	3.45729e-20	5.19937	4.03849	3.64437	48.914	26.4057	81.6148	18.3754	19.2351	13.3033	26.5032	165.423	64.7845	15.1112	11.4788	69.418	14.4437	22.5195	7.86765	245.253	107.064	55.9454	26.0878	9.26403	6.46803	8.34126	10.0472	8.46921	2.31018	10.3872	5.62479	8.8333	101.941	5.29854	27.1839	18.067	1.06777	38.7771	6.78597	2.0494	48.544	43.6792	3.6736	5.81248	8.86176	6.71376	34.5856
TNFSF14	1.16056	1.36215e-14	2.54857e-13	2.88082	1.72025	7.12309	6.09497	0.821512	5.70774	1.93062	0.743899	1.08869	3.84865	15.6889	13.7784	3.07953	24.4691	0.265388	0.315135	1.02361	0.292599	37.8895	0.428469	1.85412	2.44431	0.725913	0.794029	20.9167	2.9189	0.430004	5.87446	0.51936	4.11224	4.03694	1.01296	0.59758	0.100309	1.72592	0.073639	2.58296	0.300644	1.25474	7.25973	0.898165	0.0316689	3.43287	9.09913	0.717003	41.7428
HLA-DMA	1.15805	8.5428e-34	2.64797e-32	7.17388	6.01583	90.3362	70.7479	233.779	190.356	100.185	173.307	22.0925	54.4059	667.898	160.991	33.1229	145.161	161.622	25.5785	47.3654	40.021	485.855	163.247	236.22	171.398	17.1454	16.9724	90.3566	78.964	15.8915	79.5362	28.1753	32.8507	143.651	133.573	10.8361	15.8919	153.093	35.3467	55.8115	51.7108	211.883	95.9946	44.4355	5.98543	112.271	117.141	52.8844	240.559
LINC01094	1.15799	2.75189e-56	1.34957e-54	0.864454	-0.293532	1.43566	1.54303	2.58189	2.94213	0.723982	1.55156	0.238981	2.18673	3.1895	2.37978	1.32491	1.70056	0.454951	0.787838	1.1632	0.35762	0.457419	1.92811	2.03438	4.06623	0.276538	0.860198	0.973852	1.32119	0.860008	1.68313	0.649201	0.567206	1.19909	0.598568	0.358548	1.1034	1.48723	0.386605	1.04626	0.730136	0.46007	2.18666	0.472718	0.696716	0.663169	0.672545	1.23846	1.35896
FGA	1.15711	2.68261e-06	1.81514e-05	1.28455	0.127446	0.0552178	4.89912	0.117359	3.82477	0.0344753	0.871424	0.292088	0.0437346	0.0431013	0.0151578	0.393894	9.35306	0.113738	0.0525225	0.0465279	0.812774	0.381183	0.107117	0.0128758	0.548255	0.0691346	0.0496268	1.56663	7.83495	0.0186958	0.0990078	0.12984	0.0472671	0.119909	0.552524	0.0398387	0.0286598	0.0183608	0.0184098	0.523131	0.300644	0.250947	0.218666	0.330903	0.0316689	2.88673	0.0395614	0.0217274	12.2307
GBP1	1.15556	4.88384e-31	1.44028e-29	6.1061	4.95054	47.5425	30.7449	22.7676	52.1346	30.028	25.7602	23.3139	87.5567	283.046	81.0942	39.9981	34.1528	21.6481	4.14928	53.6001	37.7127	4.57419	23.298	161.913	44.1574	29.0365	62.8772	5.88546	55.1212	42.2526	24.3559	19.0865	19.5213	33.2148	56.3114	22.9869	8.98486	70.5239	72.6449	47.1472	27.7881	13.3002	12.2891	3.92356	9.88071	20.9483	12.1849	34.5682	27.2699
LY6D	1.14404	1.31913e-06	9.54441e-06	3.30895	2.16491	0.49696	0.887242	0.352076	0.764955	0.689507	1.14773	1.5401	0.0437346	516.914	0.13642	1.03845	0.141713	13.1178	5.83	0.0930558	0.260088	28.2075	0.428469	5.20183	2.14733	0.0691346	0.380472	32.8146	0.153627	0.186958	0.0660052	2.5968	0.0472671	0.479636	1.42735	0.59758	18.6719	2.31346	0.0368195	0.196174	0.472441	0.209123	0.0437333	0.378175	0.0633379	23.1329	0.0791229	0.391093	0.135896
STAT4	1.14296	2.96174e-48	1.17443e-46	1.75753	0.614576	2.4848	1.77448	1.52566	5.94311	5.65396	2.89058	2.6819	2.31794	12.758	1.69767	5.01319	4.0152	0.303301	0.735316	1.39584	1.56053	1.21978	1.76743	3.66961	2.53568	0.691346	1.2903	1.77834	2.02787	1.96306	1.08909	0.779041	0.99261	0.839364	1.65757	1.27484	1.20371	2.44199	0.423424	1.73287	1.63207	1.38021	2.624	1.98542	1.26676	1.59941	0.791229	1.12982	1.01922
TNFRSF4	1.13991	4.47513e-34	1.39945e-32	2.85916	1.71926	3.20263	7.17509	0.586794	21.9483	6.75717	8.67173	2.52258	8.04717	21.249	4.53218	13.2491	8.40831	11.26	2.88874	3.90834	5.3318	15.9334	7.33753	1.53222	2.2844	3.35303	31.1822	4.02243	3.37978	1.51436	0.858067	3.246	1.74888	3.51733	3.54536	2.11145	6.47712	3.47019	0.349785	1.37322	3.43594	2.0494	5.20426	2.41086	0.348358	2.3796	0.909913	1.71646	1.24572
CLEC4A	1.13989	2.59647e-39	8.92842e-38	1.1124	-0.0274917	0.607395	1.73591	0.821512	2.64792	0.896359	2.2317	1.22146	4.02359	4.00842	2.06146	0.859404	1.60608	0.568689	0.63027	1.675	0.910307	0.762365	2.24946	2.09876	1.25642	0.241971	1.50535	0.550438	1.62844	1.12175	1.68313	0.12984	1.18168	1.11915	1.01296	0.478064	0.902785	4.18627	0.184098	0.359652	1.33142	0.376421	1.61813	0.378175	0.760054	0.975248	0.158246	1.04291	1.51751
TPSB2	1.13416	1.8035e-11	2.69774e-10	2.51967	1.38551	2.4848	0.655788	0.821512	8.4145	0.758457	1.57281	2.12427	2.53661	2.67228	0.879153	6.87523	4.86548	0.15165	1.6282	21.682	0.162555	0.762365	7.39109	0.244641	7.5842	0.138269	0.198507	1.736	2.51947	0.785225	0.693054	5.1936	0.0945343	0.0399697	3.72954	1.43419	40.1381	2.93773	1.85938	0.261565	0.300644	0.836491	2.8864	5.57808	0.0633379	1.79446	0.356053	0.0217274	0.271793
LCP1	1.13138	1.20312e-30	3.51861e-29	6.96496	5.83358	38.3763	91.2316	64.7821	272.912	119.181	48.0984	81.4659	157.838	249.557	61.4801	69.003	73.4073	14.1793	22.0069	106.828	148.022	24.3194	209.95	319.333	58.4806	9.98995	34.3748	31.5867	62.0037	51.694	50.1969	20.2551	20.2776	149.726	50.0034	35.3369	13.4558	82.6604	11.0274	21.056	28.9478	21.0377	402.478	8.8871	15.3594	30.9739	15.0334	43.0854	89.8728
CST4	1.13087	2.10958e-05	0.000113201	3.24667	2.11579	0.0552178	0.192879	0.586794	13.9457	0.0689507	0.127525	0.0531069	0.0437346	0.344811	0.0454734	0.0358085	0.0944753	0.758252	2.41604	73.421	0.032511	0.22871	0.0535586	0.0257516	0.022844	0.0345673	0.0165423	17.6987	9.61702	0.0373917	0.0990078	0.51936	0.0945343	0.439667	0.0460437	0.159355	0.0143299	228.739	0.165688	0.261565	0.0429492	0.0836491	3.97973	22.9741	0.0316689	0.0780198	1.97807	0.0434547	0.226494
SEZ6	1.13079	4.79418e-08	4.54776e-07	0.799842	-0.330953	0.110436	0.192879	0.117359	0.0588427	0.172377	0.0212542	0.0796603	0.481081	0.0431013	0.27284	0.895213	0.0472377	0.15165	0.157568	40.014	0.227577	0.0762365	0.0535586	0.0772549	0.022844	0.483942	0.0496268	0.127024	0.0307253	0.0186958	0.198016	0.908881	0.709007	0.359727	0.0920874	0.199193	0.0573197	0.0918041	0.073639	0.359652	0.0858984	0.0418245	0.2624	0.283631	0.126676	0.15604	0.672545	0.108637	0.0452988
ADAP2	1.13067	1.58306e-72	1.19109e-70	3.42366	2.29299	4.69351	13.3858	10.0929	14.2988	4.79207	13.6877	4.222	14.2575	22.2403	12.0959	5.33547	9.30582	3.07092	13.2882	8.93336	4.1614	9.91075	22.7088	9.94013	14.1176	3.00735	3.82126	4.61521	9.46339	2.95394	9.27373	1.55808	4.11224	6.51506	9.76126	3.38629	17.1529	13.2198	4.5288	3.76	3.56478	3.97333	8.22186	1.93814	3.95862	4.44713	8.1101	5.49702	8.49352
IL15RA	1.13037	5.46453e-42	2.00434e-40	4.15817	3.0278	16.3445	17.5134	11.7359	37.777	6.27451	8.58672	7.3553	13.6452	55.5576	30.3004	11.1364	8.78621	5.49733	16.6496	12.6091	6.11206	4.04053	8.62293	19.4811	16.9274	3.87154	2.56405	5.08097	16.2844	5.01048	7.35958	9.47833	4.82125	22.8627	15.8851	2.62935	5.44537	13.3667	3.33216	4.28313	6.91482	3.38779	14.2133	2.12723	1.4251	9.71347	8.34747	13.1885	24.3481
PPP1R16B	1.12999	1.92738e-31	5.732e-30	2.89681	1.76682	2.4848	7.05936	3.52076	18.3001	6.96402	1.61532	6.77112	6.77887	14.4389	2.30399	9.09536	5.05443	4.5116	1.94333	13.4	4.38898	5.71774	1.71388	7.14608	1.82752	9.71341	1.86928	5.03863	2.58093	5.47788	1.94715	0.25968	1.03988	3.83709	4.18998	3.82451	0.988764	14.0093	1.43596	3.0407	1.93271	1.29656	6.12266	1.8436	0.950068	1.75545	1.26597	1.5861	8.13113
CEACAM5	1.12907	1.56574e-05	8.69056e-05	5.56731	4.43824	11.927	14.3116	124.87	1.58875	7.13639	0.318814	19.0123	4.59214	10.8184	0.151578	11.6378	0.425139	0.0379126	3.62406	96.685	0.32511	36.1361	0.0535586	43.958	0.159908	0.138269	0.446641	13.8456	12.6588	0.822617	32.9036	159.963	5.10485	3.31748	1.15109	3.98387	0.0143299	0.0183608	7.84255	0.326957	19.5848	3.13684	0.2624	0.378175	0.0316689	20.7533	0.356053	0.130364	2.58203
OVGP1	1.12742	7.13475e-06	4.35707e-05	7.65375	6.52633	75.5379	0.771515	319.685	12.4158	5.4471	7.82156	2.3367	2.31794	0.862027	6.65428	12.7836	2.69255	2.95718	0.577748	1.48889	1.00784	11.1305	148.036	2.35627	1.48486	1.10615	0.562437	3.51434	1.90497	2131.4	1488.55	1.68792	87.0661	14.5889	5.20294	2.86838	1.20371	1.02821	0.515473	2.02713	3.60773	0.627368	41.3717	10.8252	1.61512	6.86574	2.33413	3.0201	47.5637
AGAP2	1.12644	3.8883e-39	1.32622e-37	2.48325	1.35682	3.36828	4.39763	1.05623	9.41483	6.89507	3.93204	3.69093	5.11695	32.2398	1.60673	7.5914	4.95996	0.758252	1.57568	5.62988	1.26793	36.8985	5.57009	5.15033	2.48999	0.933317	32.3401	4.1918	3.53341	2.01915	1.51812	1.03872	1.51255	2.99773	1.97988	3.98387	0.730826	2.49707	0.957307	0.948175	1.03078	0.92014	3.71733	2.36359	0.60171	1.59941	0.435176	2.10755	2.17434
EPSTI1	1.12638	3.65491e-25	9.77938e-24	4.54794	3.42156	0.938702	21.3324	22.4155	19.4769	12.4456	8.48045	15.2417	47.1897	58.6609	28.4057	10.2054	11.6677	8.60617	3.78162	35.3612	29.5525	5.79397	6.58771	49.765	16.836	32.113	14.7392	4.27648	20.3709	20.958	4.22433	3.50568	5.19939	5.03618	10.59	4.50177	10.7331	9.76796	2.46691	8.3374	5.02506	9.61964	3.936	1.08725	4.43365	4.79822	4.90562	10.2553	5.52645
PRAM1	1.12565	5.89792e-41	2.10626e-39	1.92346	0.797809	2.54002	3.12463	1.40831	4.0013	1.51691	1.91288	3.05364	3.84865	7.32723	2.50104	5.58613	2.8815	0.909903	0.892883	1.90764	1.69057	1.98215	4.98095	3.34771	2.03311	0.414807	0.760945	1.52429	3.80994	0.747833	1.88115	0.649201	1.41801	1.319	1.4734	1.39435	1.17505	3.59872	0.239327	2.09252	1.41732	0.376421	4.41706	2.45813	0.253351	1.52139	1.30553	0.760458	3.03502
IRF1	1.1226	7.68286e-55	3.53171e-53	6.75624	5.63364	160.131	77.5372	71.2368	76.319	41.4049	38.6402	39.0601	62.1469	671.174	103.482	54.3931	86.5394	91.0282	19.4859	83.471	39.5333	42.0063	53.3444	198.094	43.1523	30.1772	30.1731	40.8595	76.9976	43.9165	67.8533	28.6947	110.463	69.6672	123.535	22.8674	34.2485	90.8493	18.0047	29.9819	91.7395	42.3682	41.809	21.0832	18.7797	70.1788	63.7731	96.8389	81.5378
APOBEC3D	1.12215	1.1243e-30	3.29906e-29	2.69696	1.57481	1.10436	6.63503	5.16379	5.35468	3.61991	5.29231	3.02709	2.88649	25.4298	2.2282	6.40972	4.06244	4.77699	0.787838	4.46668	3.2511	4.04053	5.40942	6.6053	2.01027	1.27899	1.22413	0.762145	2.85745	1.25262	1.94715	0.25968	4.01771	7.19455	11.0505	1.35451	4.49959	1.8728	0.312966	7.52001	1.11668	1.38021	3.71733	2.45813	0.158345	1.1703	6.44852	1.71646	2.60468
DOCK10	1.1206	1.14819e-39	3.96373e-38	3.35726	2.23665	3.75481	6.86648	5.75058	15.8287	11.4113	3.50695	4.80617	11.7646	24.1798	10.3983	12.8911	9.25858	0.417039	2.88874	15.6799	4.64907	0.0762365	0.856938	20.6271	5.89375	2.45428	14.9211	6.43589	4.33227	5.49658	8.01963	0.908881	1.98522	7.35442	4.78854	9.32225	1.18938	12.7057	1.39914	2.61565	7.51611	8.5322	10.3211	1.32361	7.12551	1.91149	3.40228	5.67084	4.86962
APOBEC3H	1.11968	1.17258e-30	3.43503e-29	0.508661	-0.611017	0.773049	0.424333	1.17359	2.70676	0.758457	1.4878	1.32767	0.437346	11.2494	0.62147	2.22013	1.70056	0.341214	0.42018	0.604863	0.032511	1.14355	0.107117	1.23608	1.05082	0.207404	0.380472	0.804487	0.798858	0.67305	0.462036	0.779041	0.33087	0.239818	0.690655	0.398387	2.00619	0.716072	0.110459	0.359652	0.429492	0.292772	0.612266	1.13452	0.0633379	0.507129	1.38465	0.173819	0.611534
TCN1	1.11966	6.37182e-07	4.90307e-06	2.87163	1.75197	0.110436	6.13354	1.40831	7.64955	0.827408	6.14248	1.80563	0.393612	1.93956	1.51578	0.0358085	3.54283	0.113738	0.21009	0.0465279	0.032511	48.7914	0.0535586	0.836928	0.411192	0.172836	0.314303	1.99005	30.6024	0.430004	2.24418	0.12984	0.189069	2.71794	1.10505	0.59758	0.229279	0.0367216	0.0184098	0.653913	2.27631	1.12926	0.655999	0.141815	0.0316689	0.663169	0.158246	0.108637	0.407689
CD300E	1.11917	1.92416e-19	4.34317e-18	1.2571	0.137929	3.53394	1.4273	1.29095	1.52991	0.586081	2.508	0.610729	8.26584	1.37924	2.03115	0.465511	1.98398	1.28903	1.05045	1.11667	0.520175	0.152473	2.41014	0.875556	14.5516	0.138269	7.24552	0.719804	2.21222	0.803921	0.528041	0.779041	0.378137	0.519606	0.782743	1.47403	2.43609	2.55215	0.073639	0.882783	1.58912	0.292772	0.874666	0.189087	0.506703	1.24832	0.395614	0.890822	0.996573
CD19	1.11831	6.35252e-17	1.30049e-15	1.63999	0.521689	2.70567	1.62018	2.93397	12.0039	2.72355	0.510102	0.345195	2.49287	7.19792	1.27326	22.5952	1.36989	9.25068	0.157568	6.88613	0.227577	0.0762365	3.05284	0.772549	0.22844	0.103702	0.330845	0.254048	0.706682	0.486092	0.825065	0.908881	1.98522	1.55882	1.10505	0.517903	0.0143299	1.89116	1.67529	9.90679	0.300644	0.209123	1.26827	0.709077	0.380027	1.52139	0.356053	0.173819	1.01922
APOL6	1.11626	2.47253e-40	8.63719e-39	6.18159	5.06533	31.5846	45.5579	44.5963	71.3173	24.6499	17.8323	12.5863	47.0147	222.661	63.4506	37.6706	48.3241	9.89519	5.14721	73.6071	38.7205	46.0468	25.119	184.601	47.2413	47.8411	28.2377	17.8257	61.85	35.3912	50.527	28.1753	31.5745	65.7502	57.3244	9.56128	15.0464	49.7945	5.78066	50.2533	28.4324	38.3949	43.6458	14.7961	13.2376	37.9566	31.3327	44.2586	66.4307
NTS	1.11617	0.000426937	0.00158881	5.91623	4.80006	1.27001	2.00594	0.704153	0.294213	3.99914	1.95539	0.0531069	0.0437346	1.20684	2.47072	0.322277	0.0472377	1.81981	0.0525225	0.558335	0.32511	0.0762365	0.589145	0.193137	2.99256	0.0691346	499.246	0.804487	0.184352	0.0373917	0.231018	0.12984	0.236336	0.119909	0.552524	6.81241	0.659176	0.918041	0.0368195	6.016	127.087	3.30414	0.0437333	0.141815	0.0316689	0.936238	0.0395614	0.0434547	0.0226494
NPL	1.11608	6.55927e-41	2.3377e-39	3.39546	2.27938	1.43566	9.48963	8.68455	12.9454	3.75781	3.97454	7.40841	12.7705	19.2663	9.14016	8.66566	12.9904	1.55442	3.88667	9.77086	3.96634	0.381183	7.92667	5.70399	8.56649	2.17774	4.74763	2.07473	5.31548	4.9544	5.97347	1.9476	2.93056	7.71415	6.63029	2.19113	4.91516	8.88664	1.27027	5.52557	4.55261	2.00758	4.9856	5.05809	2.12182	1.36535	1.81983	4.67138	13.0234
CLEC5A	1.11505	2.54284e-28	7.20922e-27	1.74344	0.628384	2.09827	1.65876	2.93397	4.64857	0.896359	4.86722	0.265534	8.09091	4.09463	8.97342	0.537128	3.77901	1.40277	0.892883	0.372223	0.975329	2.66828	2.1959	6.94007	7.65273	0.829615	1.55497	1.31258	2.64238	1.06566	3.36626	0.38952	1.89069	1.55882	0.690655	1.63339	0.315258	6.62826	0.294556	1.89635	2.96349	1.8821	2.4928	0.330903	1.61512	2.02852	1.10772	4.1282	5.09611
STAB1	1.11427	7.32697e-51	3.05684e-49	6.2496	5.13532	63.7765	97.2494	15.1393	154.521	46.0246	44.6764	14.0999	51.3007	76.8928	56.675	32.0128	72.7933	47.6562	30.4631	40.3397	15.7028	178.47	123.613	61.5335	53.9575	10.9233	16.4099	130.92	38.2837	22.3228	31.6165	15.1913	35.5922	37.8913	39.045	22.5487	27.7857	85.0106	9.00237	32.9572	17.9957	14.4713	60.9205	13.6616	33.3474	30.4667	21.6797	23.27	66.1136
SLC2A5	1.10502	4.7399e-30	1.38163e-28	3.23733	2.13231	3.86524	3.16321	7.51096	18.1235	3.34411	6.67383	60.5684	12.4644	10.0857	13.8239	6.51715	5.85747	2.57806	3.15135	8.65419	0.715241	1.52473	8.14091	8.11177	2.53568	2.52341	2.18358	8.63765	9.21759	4.07569	4.32334	5.45329	5.90839	4.31673	4.42019	3.94403	6.66341	13.4768	0.589112	5.23131	3.22119	2.25852	8.04693	1.03998	1.52011	2.41861	3.2836	5.51875	3.21621
CDK5R2	1.10395	2.07798e-08	2.09416e-07	0.0421256	-1.06183	0.220871	0.115727	0.117359	0.117685	0.103426	0.0212542	0.477962	0.0437346	0.0862027	0.0151578	0.644553	0.0944753	0.568689	0.105045	0.697918	1.59304	0.152473	0.0535586	0.0128758	0.022844	0.449375	0.264676	0.0423414	0.245802	0.0747833	0.0330026	0.51936	0.0472671	0.0399697	4.65041	0.119516	0.329588	0.312134	0.0184098	0.196174	0.0429492	0.0836491	0.0437333	0.0945436	0.126676	0.273069	0.0395614	0.108637	0.135896
HLA-H	1.1033	1.19307e-26	3.29236e-25	5.6356	4.5323	14.7431	12.2285	30.6306	59.843	7.75695	14.1553	18.2422	84.4516	45.4288	37.9703	9.48926	20.9735	25.4015	6.35523	49.7383	18.0111	8.46225	84.9439	96.6974	28.0067	1.7975	6.5342	36.5406	33.6135	10.0397	28.6462	13.8929	5.43572	64.0714	7.22886	4.97983	38.2179	32.1131	8.10029	14.9746	3.30709	11.3344	11.7643	12.6216	11.0208	14.3556	23.6973	12.1891	87.7664
NAPSB	1.10241	9.71266e-08	8.79183e-07	6.63831	5.5359	7.95136	8.52524	66.1904	292.801	5.92976	3.80451	2.76156	11.371	25.947	6.6088	15.5767	16.0608	1.32694	2.25847	8.23544	6.20959	1.60097	44.0787	13.7127	0.708163	0.587644	1.42264	10.8817	3.0418	16.9945	23.8939	0.908881	193.512	81.4982	16.7599	2.54968	1.23237	14.6152	0.423424	3.76	1.37437	1.67298	18.7616	1.8436	0.570041	3.66693	1.42421	2.04237	7.85934
GIMAP2	1.10175	4.36751e-38	1.44811e-36	2.95597	1.85422	3.86524	5.092	7.51096	12.0039	4.8955	2.97559	4.08923	3.80491	21.4645	4.04713	5.12062	8.69173	0.15165	1.31306	4.14098	4.55153	0.762365	1.49964	7.95726	3.86063	2.31601	3.54005	4.23414	4.67025	2.28089	4.78538	0.779041	1.65435	7.11461	3.17701	2.35048	0.730826	4.38824	0.957307	2.90992	1.41732	1.00379	4.81066	4.77445	0.570041	2.26258	10.5233	2.5421	9.42215
WIPF1	1.09936	3.44683e-56	1.68569e-54	5.43792	4.33856	15.8475	44.7093	22.885	78.4373	39.9569	19.3414	23.9777	56.199	119.994	25.1468	61.8771	39.2545	7.77209	24.1078	94.5447	32.5435	36.9747	14.8357	33.7862	45.6423	11.0961	110.42	20.0275	23.8428	21.1824	20.5936	8.43961	18.1978	22.5429	17.5887	28.405	16.2071	34.9039	7.41913	14.5496	18.4682	10.3307	31.969	7.42168	7.4422	13.0683	14.796	28.1152	13.1367
ALOX15	1.09869	5.58125e-06	3.50191e-05	3.95657	2.85788	106.957	2.43027	1.29095	0.235371	2.20642	1.29651	1.24801	0.131204	0.215507	0.0606312	4.65511	2.59807	0.227476	1.05045	0.0930558	0.0650219	0.152473	1.33897	0.579412	0.251284	2.45428	0.0827114	4.40351	0.829583	0.467396	0.330026	0.38952	5.29392	0.119909	1.19714	1.39435	0.401238	0.146887	7.29026	0.686609	0.343594	0.209123	1.09333	0.661806	0.0950068	0.936238	0.27693	0.0434547	17.5533
TAP1	1.09727	1.8784e-34	5.88455e-33	7.56242	6.46515	202.207	126.528	69.9458	166.701	39.7845	51.0952	46.973	220.904	611.651	271.825	44.4026	84.272	164.503	49.056	481.285	71.6867	69.6802	194.632	426.602	65.6764	149.746	178.557	71.5993	146.314	67.8659	67.7213	17.6583	59.7929	165.874	125.653	48.2446	93.6747	141.635	70.8591	42.439	47.2441	89.5045	40.8032	51.999	73.0919	67.2141	60.8851	150.571	130.936
GJB4	1.09546	2.17863e-10	2.92801e-09	0.699479	-0.395979	2.59523	0.154303	0.352076	0.117685	0.965309	0.871424	4.59374	0.0874693	7.67204	0.348629	0.143234	0.0944753	0.606602	0.682793	0.139584	0.227577	0.22871	0.0535586	2.08588	0.662475	0.276538	0.0827114	4.82692	2.98035	0.523483	0.0330026	0.38952	0.141801	0.399697	21.5945	0.358548	6.37681	1.63411	0.0184098	2.02713	2.96349	0.627368	0.218666	0.0945436	0.0633379	0.780198	0.435176	0.0869095	0.770079
HLA-L	1.09486	8.36019e-15	1.58439e-13	5.20086	4.106	45.7203	20.4451	8.09776	26.6557	7.688	6.80136	3.63782	15.001	66.333	8.24585	8.8447	19.9343	8.56825	14.5487	10.9806	20.742	2.5158	30.7962	28.8161	7.9497	2.07404	3.98669	66.6454	1.32119	3.32786	15.0162	3.246	13.093	82.8172	12.1555	9.04338	8.12506	3.45183	1.63847	22.9851	0.644238	26.7259	49.8997	18.3415	9.279	64.8345	46.2869	6.62685	22.9438
RAMP3	1.09377	1.51249e-18	3.31618e-17	5.10446	4.01069	6.847	48.7983	7.62832	117.156	12.8248	19.3201	5.65588	5.5543	30.7744	6.5027	10.85	20.8318	5.76272	16.1769	17.4945	2.69841	143.858	65.3415	10.3393	12.4043	3.52586	10.3058	34.3389	31.3091	9.94619	6.53451	4.15488	2.97783	19.1855	7.45908	8.40596	8.16805	10.1719	12.1504	5.2967	6.27058	7.86301	38.4853	23.1159	4.52866	28.5162	2.84842	3.4112	8.35763
CCN5	1.09349	7.37355e-11	1.04524e-09	1.84303	0.749534	2.4848	0.964393	0.234718	11.1801	3.30963	0.70139	0.0265534	0.262408	0.0862027	0.803364	0.608745	2.17293	1.09947	1.36559	0.279167	0.35762	1.44849	1.82099	0.721046	1.89605	0.483942	0.0330845	2.9639	0.706682	0.130871	0.231018	0.649201	2.17429	0.319758	1.93383	0.358548	8.9562	0.0367216	2.90874	0.784696	18.8547	3.38779	3.89226	0.898165	0.158345	0.234059	3.12535	1.52092	1.26837
HS3ST2	1.09244	3.69365e-20	8.45648e-19	0.114118	-0.978319	0.331307	2.08309	0.704153	1.47107	0.275803	0.212542	0.690389	4.11106	6.3359	0.075789	1.75462	0.141713	0.417039	0.42018	1.72153	0.780263	0.0762365	2.57081	0.128758	0.434036	0.38024	0.281219	0.127024	0.491605	0.22435	0.264021	0.38952	0.33087	0.0799394	0.506481	0.0398387	0.831135	0.146887	0.239327	0.621218	0.128848	0.0418245	0.743466	0.141815	0.158345	0.273069	0.197807	0.282456	0.271793
GPX2	1.08152	1.42008e-05	7.99548e-05	5.5946	4.51308	1.21479	0.308606	101.75	10.9447	0.551605	0.425085	53.5052	5.02948	2.84469	0.378945	2.90049	2.8815	0.0758252	174.9	107.247	0.780263	21.6512	0.642703	0.296144	0.822383	0.103702	22.6133	45.7287	10.3544	0.168263	0.396031	20.5147	0.614473	22.383	142.183	0.478064	3.81176	0.110165	0.533883	0.817392	0.300644	15.3914	0.830933	7.61076	4.02195	52.2733	1.26597	0.456275	0.566235
HLA-DOB	1.07999	4.58958e-21	1.09639e-19	2.3517	1.27171	6.62613	0.81009	4.34228	7.94376	3.03383	0.680136	0.902817	2.66781	14.0079	15.6883	4.08217	2.5036	7.92374	0.577748	2.18681	1.98317	6.32763	0.37491	9.81137	1.7133	1.31356	0.397015	3.51434	5.16185	1.14045	1.2211	3.11616	0.378137	2.47812	5.06481	1.235	0.415568	1.94625	0.165688	3.49844	0.429492	2.30035	9.18399	5.57808	0.0316689	0.780198	5.89466	0.803912	1.15512
SLC9A9	1.07828	5.84992e-43	2.17286e-41	1.97766	0.899378	1.82219	1.81306	2.69925	13.2984	2.48222	1.44529	1.67287	4.59214	5.86178	2.19788	4.44026	2.31465	1.09947	1.83829	6.70002	3.5762	1.29602	1.71388	2.58804	2.69559	0.725913	0.94291	2.03239	2.5502	1.55175	1.2541	0.779041	0.66174	1.35897	3.03888	1.235	1.04608	3.562	0.699571	3.46574	0.386543	0.961964	2.4928	0.850893	1.29843	0.975248	1.7407	1.62955	2.0611
NFAM1	1.07682	8.52938e-33	2.59807e-31	3.96401	2.8872	10.7675	7.67657	12.2053	18.9473	5.96423	9.20309	4.6734	15.6133	20.6455	10.3528	11.029	14.0296	3.71544	4.46442	9.25905	4.87664	5.56526	17.5137	12.335	10.3483	1.03702	2.31592	19.223	16.8682	3.1222	8.9767	25.4487	7.42094	14.9886	9.11665	6.73274	11.12	15.8087	1.82257	3.76	4.81031	6.56645	24.8842	2.07996	3.00855	7.60693	6.40895	6.80066	10.985
RNA5SP141	1.0751	9.45099e-05	0.000423502	0.981934	-0.0931645	0.110436	0.0385757	0.117359	0.0588427	0.0344753	0.0212542	0.0265534	43.9533	0.0431013	0.0151578	0.0358085	0.283426	0.0379126	0.157568	0.232639	0.032511	0.0762365	0.0535586	0.0128758	0.022844	0.0345673	0.0165423	0.0423414	0.0307253	0.0186958	0.0330026	0.12984	0.0945343	0.0799394	0.0920874	9.56128	0.0143299	0.0183608	0.0184098	0.0326957	0.343594	0.0418245	0.1312	0.0945436	0.0316689	0.0780198	0.593422	0.0217274	0.0226494
RASSF5	1.07155	4.90449e-39	1.66696e-37	4.08163	3.01008	12.2583	10.7241	5.51586	28.3622	13.4109	8.79926	8.12535	24.3602	64.9968	7.21511	30.2224	17.9976	1.25112	3.36144	20.9841	8.3228	15.0948	4.76672	14.2278	8.22383	2.48884	4.28445	10.67	10.4159	6.89876	5.0824	1.81776	4.63218	7.83406	5.43315	13.8639	1.97753	10.686	3.33216	8.17392	4.72441	3.17866	20.7733	9.59618	2.50185	6.16357	8.34747	4.3672	12.2533
CASS4	1.07039	1.06307e-29	3.0733e-28	0.525818	-0.544574	1.15957	2.08309	0.586794	3.00098	0.551605	0.403831	1.59321	4.19852	3.74982	1.51578	4.47606	1.18094	0.189563	0.63027	2.27987	1.52801	0.838602	0.428469	1.51935	0.959447	0.276538	0.694775	0.550438	0.952484	1.19653	0.528041	0.51936	0.614473	0.599545	0.460437	0.59758	0.128969	1.83608	0.165688	1.04626	0.0858984	0.167298	1.13707	0.425446	0.190014	0.351089	0.356053	0.847367	1.08717
NLRC3	1.0703	1.24031e-61	6.69842e-60	2.69911	1.6288	6.847	4.08903	3.16869	9.2383	6.41241	3.97454	5.54967	3.80491	26.9383	2.3343	9.34602	5.99918	1.13738	1.26054	6.56043	3.67374	5.26032	1.98167	7.80275	4.45458	1.20986	2.79564	2.28644	4.88532	2.91655	3.20125	1.2984	3.78137	3.75715	3.49932	3.74484	0.888455	2.90101	1.43596	2.41948	2.66285	1.92393	5.99146	5.95625	3.86361	3.70594	3.71878	2.80283	4.25809
LINC02167	1.06937	0.00020277	0.00082984	4.96215	3.89278	0.0552178	16.9347	0.117359	1.29454	0.103426	3.71949	0.0531069	0.174939	0.0431013	0.394103	5.62194	0.0944753	0.454951	0.0525225	0.0465279	0.260088	0.0762365	1.71388	0.0515033	0.045688	0.276538	0.198507	0.127024	40.158	383.377	0.0660052	1.55808	0.0472671	0.0399697	0.0920874	2.90822	0.100309	0.146887	0.0184098	647.407	3.22119	0.0418245	1.92427	0.0472718	235.68	0.0390099	1.70114	0.0434547	0.611534
PIK3CD	1.06799	1.34593e-48	5.37333e-47	4.45615	3.38816	15.7371	14.3502	9.50606	26.0085	12.8938	7.69404	12.8519	17.8	73.4016	11.4593	29.9359	15.2105	31.8087	5.77748	14.8889	14.0447	12.6553	9.69411	19.0562	8.93199	21.1897	4.94614	10.5854	13.5499	4.41222	7.12856	17.0091	10.1152	7.43436	12.8462	8.12709	35.094	34.6469	3.36898	16.0209	4.59556	3.76421	15.3941	3.26176	2.94521	6.04654	7.20018	30.8311	10.8264
RASGRP4	1.0665	2.8398e-38	9.45133e-37	0.298747	-0.767755	0.552178	3.78042	1.76038	1.6476	0.758457	0.616373	0.637282	5.64177	1.68095	0.409261	0.71617	1.03923	0.227476	0.63027	1.44236	0.617708	0.0762365	0.482027	1.08157	1.39348	0.38024	0.463184	0.550438	0.98321	0.4487	0.462036	0.38952	0.803541	0.559576	0.828786	0.318709	0.845465	0.477381	0.184098	0.784696	0.171797	0.167298	0.918399	0.141815	0.823392	0.390099	1.0286	0.651821	1.744
HLA-A	1.06601	1.92477e-31	5.732e-30	11.2997	10.2337	922.633	598.04	1640.68	2535.65	473.657	478.178	539.858	2453.16	5453.31	3175.74	451.366	1518.64	2863.54	873.345	1734.89	1227.87	1392.31	12701.3	1615.8	1142.4	1489.26	571.833	1130.13	2670.37	361.503	716.42	552.6	610.691	2116.8	1386.28	271.58	2289.46	1566.09	165.89	978.582	341.661	862.296	818.95	1423.35	795.492	2110.83	1664.98	1115.07	1967.1
SAMD9L	1.0649	6.21143e-27	1.71947e-25	4.5265	3.4616	3.47872	35.7983	4.92907	19.0062	11.7906	4.20834	6.2135	38.3115	74.867	42.8056	22.4877	13.8879	6.2935	2.04838	21.5889	25.9112	3.35441	9.64055	62.8211	11.6276	7.22456	26.1037	4.61521	15.7006	7.6466	16.6993	3.11616	5.34119	13.5098	11.5109	4.42209	1.74825	11.3286	1.6937	32.6303	3.65068	2.76042	20.9045	12.7634	3.13522	3.27683	6.72545	7.43076	13.114
ITGB7	1.06488	6.17872e-30	1.79509e-28	2.45827	1.39339	4.41742	3.39466	2.93397	10.2975	4.92997	3.50695	2.735	4.24226	22.973	2.25851	1.75462	5.62128	0.227476	0.525225	13.7257	1.7881	0.0762365	0.0535586	5.87137	5.07136	1.38269	1.37301	16.5131	2.5502	1.7761	4.12532	2.33712	1.70162	2.2383	3.49932	2.74887	5.87527	5.12267	2.20917	1.43861	3.52183	5.06077	5.46666	1.27634	3.89528	1.36535	2.80886	1.86855	2.74058
TBC1D10C	1.06276	4.9475e-27	1.37174e-25	4.00649	2.94372	8.33788	9.29675	2.69925	27.303	13.273	21.233	12.0553	6.47273	88.5301	32.7409	36.0234	14.0768	22.8613	1.41811	11.1667	5.3318	88.5106	14.4608	8.91007	8.93199	3.76783	2.26629	3.85307	13.8878	3.06612	3.49827	35.1867	5.24665	4.55655	8.7483	5.77661	11.9941	13.8257	2.98238	3.30226	2.96349	1.54751	13.3824	4.82173	0.60171	4.48614	2.92755	4.95384	5.75295
FMNL1	1.06179	1.16214e-54	5.3283e-53	5.04669	3.9849	24.9032	35.2968	6.10266	64.315	20.0991	17.556	23.2343	39.9735	104.909	22.1152	44.9397	29.7597	14.7859	10.9772	26.0556	15.6053	10.9018	14.9964	23.5885	20.6966	9.12576	5.50858	22.7797	18.681	10.0771	8.81169	19.476	8.50809	10.3522	37.8019	36.054	23.3864	24.1996	10.4751	28.4452	9.49177	13.5093	31.7066	11.298	3.83194	14.6677	16.0619	13.7534	18.5499
SERPINA1	1.05962	3.0804e-10	4.04728e-09	9.35643	8.29681	525.839	638.737	1230.86	3441.12	24.9946	34.4531	13.1439	126.787	514.156	95.4487	12.8553	1879.35	14.748	28.7298	23.0313	22.4976	12467.6	1071.28	655.727	798.831	20.1527	19.4703	830.527	3895.51	31.0912	178.841	31.0318	198.427	499.102	47.2408	14.82	131.592	165.651	9.37056	36.3576	21.5175	184.07	455.045	294.267	4.02195	48.9184	204.137	88.2131	753.296
SAA2-SAA4	1.05857	9.18216e-08	8.33305e-07	1.24789	0.189325	0.0552178	10.6083	0.117359	0.0588427	0.0344753	1.33902	0.0265534	0.0874693	2.67228	0.439576	0.071617	5.66852	0.0379126	0.0525225	0.0465279	0.032511	40.1766	13.1754	0.875556	9.84575	0.0345673	0.975994	1.82068	18.0665	0.0186958	0.75906	0.12984	0.189069	0.279788	29.8823	0.0398387	0.286598	1.8728	0.0184098	0.0326957	0.171797	0.794666	0.218666	0.0472718	0.0316689	5.22733	1.34509	0.0434547	4.12219
SFTA2	1.05815	1.29079e-07	1.14199e-06	3.51439	2.45624	0.110436	0.848666	9.03663	86.6164	7.17087	9.60692	6.77112	0.612285	14.5251	0.591154	0.0358085	10.6285	0.0379126	0.315135	0.139584	1.46299	60.1506	4.44536	0.540784	33.969	0.829615	0.132338	10.2043	9.34049	0.22435	12.97	0.51936	7.23187	4.99621	23.5283	0.0796773	9.57239	0.0734433	0.0368195	2.77913	3.39299	13.1329	3.28	0.709077	0.0633379	0.351089	0.474737	0.0217274	0.317092
RASGRP2	1.0565	2.56967e-31	7.62929e-30	2.532	1.4755	1.8774	5.20772	0.352076	29.1271	5.24025	2.52926	5.68243	5.81671	8.92198	1.62188	13.4282	5.38509	1.66816	1.26054	3.62918	1.36546	6.86129	2.89216	3.5151	1.57623	0.38024	1.10833	2.41346	2.9189	1.3461	1.35311	2.46696	1.32348	2.59803	2.9468	2.03177	1.79124	3.85577	2.31963	1.504	1.41732	1.17109	4.9856	2.88358	0.665047	3.31584	1.42421	1.36882	0.973924
NNMT	1.05592	1.9079e-13	3.34567e-12	6.29583	5.23991	2.81611	55.2019	8.33247	237.901	26.2013	39.4479	4.48753	19.6806	16.2923	43.0178	23.4188	40.0103	19.07	36.3456	33.0813	11.4764	447.661	159.926	31.2367	47.8353	205.537	52.1247	64.6977	361.022	6.7492	4.78538	32.2004	10.4933	29.9373	97.7507	8.52548	441.362	16.3044	7.56641	33.5785	19.8425	17.4827	10.1461	208.752	1.67845	25.9806	2.45281	14.6877	205.657
B2M	1.05564	6.94557e-45	2.66995e-43	11.2594	10.2038	1681.71	1650.85	2519.58	3252.76	948.692	990.193	742.434	1803.05	7203.87	3207.57	895.356	1562.76	804.733	578.326	2525.02	1152.77	370.204	2981.45	4673.81	1684.31	858.202	1382.7	522.874	2961.89	1359.79	1860.12	347.712	704.091	2247.42	1180.84	502.166	1438.74	1881.36	430.365	1317.18	791.768	1367.45	1185.61	456.315	140.008	1276.37	2334.32	1144.55	2566.38
KYNU	1.05498	6.85205e-16	1.35853e-14	3.08131	2.02632	13.9701	8.02375	6.45473	16.0052	1.34454	3.80451	1.48699	4.98575	5.25836	4.28966	2.43498	2.5036	0.796165	51.157	2.23334	0.585197	0.762365	1.87455	9.0517	9.11475	0.553077	1.24067	3.26029	2.70383	1.49567	24.6199	0.779041	3.63957	3.0377	7.09073	1.11548	1.33268	5.06759	0.184098	1.76557	1.63207	3.59691	1.5744	0.992708	1.58345	33.7826	0.870352	1.56437	3.96364
ITIH2	1.05419	6.77679e-07	5.18974e-06	3.1919	2.13771	1.93262	3.89615	1.52566	6.70807	9.89442	0.361322	0.292088	5.77297	0.301709	0.773048	1.61138	0.519614	0.227476	3.09883	0.186112	10.436	0.0762365	138.985	1.62235	0.137064	0.276538	0.0661691	0.338731	0.0921759	0.355221	4.48835	0.25968	2.50516	0.479636	0.230218	0.438225	0.0859795	0.110165	0.828439	3.30226	0.171797	0.0418245	0.5248	0.803621	0.316689	2.96475	0.791229	0.173819	3.17092
KCNJ10	1.05072	6.06309e-15	1.15652e-13	1.2379	0.187182	0.276089	0.848666	1.76038	1.76528	0.723982	0.722644	2.17738	2.62408	8.87887	1.12168	2.1127	0.944753	12.2079	0.262613	2.88473	0.747752	0.0762365	1.39252	0.772549	0.776695	0.414807	0.72786	1.90536	0.153627	0.8974	0.165013	0.908881	0.283603	1.27903	2.02592	0.358548	0.730826	2.35018	0.165688	1.17704	0.472441	0.669192	0.612266	1.41815	0.0950068	0.11703	0.395614	0.586639	0.611534
GSTA1	1.05051	4.25022e-07	3.38595e-06	2.91319	1.86268	7.89614	13.8101	5.86794	9.00293	1.58587	1.97665	26.0224	3.76118	0.0431013	11.1107	0.179043	0.519614	8.34078	3.09883	0.0465279	0.195066	0.838602	26.2437	4.69967	0.182752	0.138269	0.248134	0.0846828	0.0307253	0.710442	21.1217	2.07744	1.89069	0.199848	64.9216	1.15532	0.0286598	0.0367216	0.349785	15.2689	0.257695	0.125474	0.2624	2.36359	1.33009	1.52139	1.85939	0.0434547	3.8957
KLHDC7B	1.04877	1.47044e-11	2.22985e-10	3.51822	2.46945	2.09827	55.0862	1.05623	6.64922	3.99914	3.20939	1.43389	5.5543	261.668	2.44041	3.07953	21.5876	3.48796	0.577748	3.62918	3.67374	29.5798	3.80266	5.45935	4.7287	1.07159	3.83781	1.10088	3.44123	0.766529	0.75906	3.76536	13.4239	6.47509	6.99864	1.31468	1.64794	2.55215	2.72464	1.86365	1.71797	0.752842	1.8368	0.236359	0.348358	11.2349	1.14728	1.17328	1.33631
PTPRH	1.04832	1.93147e-12	3.16625e-11	2.93237	1.88405	4.52786	1.89021	5.04643	7.59071	9.13596	2.12542	47.4244	0.481081	74.6084	8.47321	0.286468	0.708565	0.113738	0.367658	5.11807	0.520175	40.4816	2.57081	14.7686	10.1199	1.24442	5.85596	6.85931	4.88532	0.616963	1.84814	0.51936	4.15951	2.15836	62.5734	1.39435	0.874125	1.96461	0.71798	0.653913	12.67	6.23186	2.14293	0.709077	0.126676	5.42238	5.18255	0.391093	15.2204
DMBT1	1.04767	7.86568e-06	4.74745e-05	5.57004	4.52236	1.8774	25.8072	58.6794	5.06047	0.51713	0.977695	0.982477	3.4113	0.172405	0.727575	0.214851	0.519614	2.76762	0.42018	0.0930558	0.422642	2.5158	16.1211	13.5196	0.274128	0.691346	1.95199	58.5582	6.39086	3.02873	4.38934	0.51936	1.70162	328.951	0.0920874	1.47403	0.257939	0.275412	0.349785	5.19861	1.03078	15.3496	12.7264	10.6834	0.0316689	16.8913	4.47044	0.152092	4.86962
CX3CR1	1.04709	2.5645e-20	5.94086e-19	1.78844	0.741352	1.04914	1.31158	3.28605	1.35338	2.20642	0.382576	0.902817	3.14889	1.29304	2.15241	0.71617	4.34587	0.303301	1.52315	0.930558	1.30044	0.0762365	0.535586	12.4509	1.00513	1.17529	0.744402	3.72604	2.0586	0.579571	4.91739	0.51936	0.709007	1.55882	0.828786	0.278871	0.501547	3.69052	2.35645	1.43861	0.128848	1.71481	17.6683	0.189087	0.633379	0.624159	1.81983	0.934277	8.19908
SECTM1	1.04577	1.37415e-20	3.21719e-19	5.63819	4.59242	86.4158	44.4778	6.33737	86.7341	10.7218	16.0895	7.64739	82.8334	1171.24	6.06312	21.3777	23.4771	37.8368	12.0802	12.0973	18.4337	4.95537	79.481	14.8458	9.06906	11.7529	6.18681	35.4821	22.5524	4.97309	21.9467	5.58313	11.0132	49.7623	18.6477	20.8755	21.1366	30.1301	4.89699	39.104	13.3142	31.6612	15.0005	12.3379	2.09015	40.5313	12.6597	12.1021	39.7723
RAB37	1.04519	6.82183e-26	1.84777e-24	1.4327	0.387506	2.37436	4.55194	0.93887	4.23667	2.5167	1.29651	6.66491	0.830958	11.3357	0.651786	4.2254	1.98398	1.2132	1.26054	3.21042	1.56053	4.95537	1.66032	3.28333	1.46201	0.518509	0.612064	1.18556	1.01393	1.40219	2.27718	0.25968	0.472671	0.879333	1.24318	0.876451	1.03175	1.21181	0.276146	0.523131	0.429492	0.543719	2.66773	0.756349	0.126676	1.48238	0.712106	0.41282	1.06452
WARS1	1.04284	5.98275e-33	1.83506e-31	8.31795	7.27512	285.31	143.695	154.092	195.063	90.4978	152.946	183.644	389.063	1593.63	100.86	80.963	106.19	117.377	112.451	290.148	128.678	152.244	344.703	755.102	144.145	197.206	159.352	105.981	217.074	143.659	145.673	109.325	126.251	113.314	228.745	120.711	153.531	235.147	596.55	123.001	118.969	104.059	93.3706	58.5698	174.527	192.787	91.8221	240.544	204.66
ADGRG5	1.03887	3.36203e-20	7.71734e-19	2.70177	1.6629	1.27001	2.08309	0.93887	19.9477	7.4122	5.95119	19.8089	1.74939	26.1625	3.27409	8.30757	11.9984	0.985728	0.42018	14.9355	1.72308	0.304946	9.53343	9.55386	3.35806	0.276538	0.975994	1.43961	1.16756	3.32786	3.96031	1.81776	2.12702	2.31824	4.51228	1.51387	0.300928	5.37972	1.54642	1.99444	2.40515	2.71859	3.97973	1.1818	0.0950068	2.34059	2.41325	0.956004	6.95336
PTAFR	1.0373	2.75521e-22	6.84178e-21	4.45263	3.41533	4.19655	24.2256	9.27134	21.7718	5.92976	9.77695	6.98355	26.7219	44.653	23.919	7.19751	10.534	19.525	3.36144	9.63127	3.80378	21.8799	21.3163	15.0518	32.4384	7.32827	5.88905	11.8979	63.5092	3.70178	16.6003	11.1663	4.39584	4.31673	25.1859	5.37822	44.5374	16.1392	1.76734	3.69461	16.9649	2.63495	7.69706	1.5127	3.04022	11.937	20.6906	5.82293	33.204
HLA-DPB2	1.03465	8.60256e-12	1.3356e-10	0.964783	-0.0698706	3.53394	0.694363	0.117359	0.353056	0.310278	0.318814	0.345195	0.481081	7.02552	0.27284	0.859404	0.0472377	0.113738	0.367658	1.11667	1.20291	7.9286	0.428469	4.50654	1.64477	0.691346	0.463184	0.677462	1.10611	0.168263	0.561044	0.25968	0.189069	0.0799394	1.15109	0.119516	0.759486	0.330495	0.331376	3.30226	0.730136	0.501894	5.81653	0.614534	0.0316689	1.36535	0.197807	0.108637	2.94442
PDZK1IP1	1.03223	1.36498e-09	1.65966e-08	6.64064	5.60841	22.5288	308.413	44.1269	299.215	9.61862	121.681	0.504515	15.5695	330.113	32.6348	1.79043	101.467	122.003	1.47063	0.0465279	9.59073	784.397	35.2416	27.1422	138.138	18.9083	2.1505	160.008	673.161	1.29001	30.0984	12.0751	19.1432	73.9439	419.78	9.99951	21.3946	98.1753	6.99571	23.7698	139.714	100.253	39.0538	5.76716	0.0316689	115.001	78.846	0.0869095	150.686
IL18	1.03179	1.17094e-22	2.94088e-21	4.17208	3.14029	7.17831	6.63503	12.9095	17.3586	22.8916	17.0459	26.102	5.72924	37.7568	8.09427	14.0727	11.2426	24.9844	4.77955	6.60696	6.11206	6.63258	22.0126	10.7642	15.374	2.45428	1.80311	8.25657	3.96356	3.6083	12.508	4.93392	3.7341	7.15458	185.096	4.42209	81.1933	24.016	0.994127	10.5934	47.9742	13.6766	10.5397	1.37088	0.918399	8.81624	8.42659	4.34547	6.34183
S100B	1.02982	5.89516e-17	1.20968e-15	1.90629	0.876468	4.47264	1.23442	1.05623	7.64955	2.34432	0.913933	0.292088	5.5543	2.75849	8.59447	1.11006	2.36188	5.26985	0.997928	1.11667	0.292599	0.381183	6.64127	3.25758	0.434036	0.241971	0.463184	4.02243	1.50554	0.486092	4.78538	2.20728	0.567206	1.47888	0.322306	0.398387	1.5333	7.41777	0.184098	3.17148	5.4116	1.33838	5.16053	0.141815	0.221682	1.5604	0.27693	1.86855	2.58203
MATK	1.02911	5.20367e-18	1.11727e-16	2.21806	1.18895	5.68743	1.73591	0.704153	12.0627	2.3788	1.84912	35.4754	2.23047	14.1372	2.00083	5.40708	2.5036	1.13738	0.682793	2.51251	2.40581	1.44849	10.1761	1.48072	2.26155	0.656779	0.87674	1.56663	1.32119	0.67305	1.15509	0.38952	0.803541	2.47812	1.10505	1.51387	2.35011	1.2669	1.34391	0.686609	1.03078	0.543719	2.2304	1.13452	0.190014	1.40436	8.6244	12.4715	2.03845
LYL1	1.029	3.11468e-38	1.03466e-36	2.47274	1.44374	2.54002	4.01188	0.586794	12.7689	4.20599	6.84387	1.85874	3.89238	9.95641	3.12251	8.80889	4.72377	3.905	2.73117	4.88543	2.53585	28.9699	12.5863	3.50222	3.08394	0.553077	2.53097	2.62517	5.00822	0.747833	1.35311	3.11616	1.32348	2.55806	5.38711	1.67322	4.12702	2.64396	1.38073	2.35409	0.901933	1.92393	5.46666	3.07267	1.39343	3.19881	1.06816	1.69473	2.03845
ALOX12	1.02812	4.14411e-17	8.52351e-16	1.315	0.286876	2.92654	0.964393	0.821512	1.05917	1.17216	0.743899	1.06214	1.18083	1.03443	1.33389	1.14587	1.65332	1.85772	0.63027	0.465279	1.65806	0.0762365	1.12473	0.605164	0.525411	2.14317	7.51019	1.43961	0.706682	0.822617	0.594047	0.38952	0.66174	0.799394	0.828786	1.55371	3.36753	0.642629	0.331376	0.850088	0.601289	0.627368	1.8368	1.5127	0.760054	1.05327	1.70114	1.17328	3.37476
SRARP	1.02284	7.52863e-06	4.56751e-05	3.22358	2.20074	3.47872	2.97033	0.469435	11.4155	5.89528	1.61532	0.0531069	0.0874693	0.0431013	0.106105	0.608745	0.141713	0.265388	5.04216	0.279167	0.0975329	2.05839	1.33897	3.27046	0.045688	0.207404	0.0992536	6.26653	1.10611	6.7305	0.198016	0.12984	0.189069	2.35821	0.0460437	0.557741	0.0143299	0.0734433	0.0920488	0.0326957	0.257695	0.46007	53.9232	28.4104	0.823392	2.06753	1.18684	0.0217274	1.54016
VPREB3	1.02235	3.1917e-12	5.09457e-11	0.99941	-0.0229425	1.8774	1.00297	1.29095	2.29486	2.30985	5.31356	0.982477	1.53071	3.3619	0.803364	8.02111	1.41713	1.06155	0.525225	2.60556	0.780263	0.686129	2.94572	0.218889	0.411192	1.10615	0.132338	1.52429	0.52233	0.130871	0.198016	0.649201	0.189069	0.199848	1.19714	0.677257	0.200619	0.624268	31.8489	0.359652	0.171797	0.250947	0.612266	0.756349	0.823392	0.858218	0.474737	0.0651821	0.0679482
HLA-E	1.02145	1.87367e-54	8.54605e-53	9.74061	8.71915	956.537	697.642	433.758	1817.59	363.991	408.698	291.689	554.074	2277.78	718.783	370.869	532.699	1442.27	209.67	729.883	504.44	814.587	3141.43	1350.44	442.83	529.847	261.087	309.473	873.582	287.654	289.433	459.894	296.129	635.718	551.005	250.864	830.204	658.786	170.032	241.033	376.793	444.469	280.899	260.42	140.483	415.963	362.581	400.088	1021.26
VNN3	1.02064	5.15848e-08	4.87494e-07	2.17542	1.15478	26.4493	15.8546	1.05623	6.0608	0.0344753	0.722644	0.0531069	11.1086	0.172405	13.733	0.823596	3.54283	0.492864	0.315135	0.0930558	0.292599	10.1395	21.2628	2.40778	0.593943	0.587644	0.0496268	0.719804	6.48304	0.0747833	2.27718	0.51936	6.38106	2.75791	41.5774	0.478064	3.46784	0.0367216	0.184098	0.457739	0.51539	0.250947	0.2624	0.898165	0.0316689	1.83347	0.514299	0.999459	3.37476
TRIM15	1.0196	7.71696e-09	8.34039e-08	1.97951	0.959916	0.110436	0.0771515	4.57699	7.53186	0.172377	6.35502	16.0117	0.131204	14.0079	5.07786	0.214851	5.763	2.08519	0.0525225	0.279167	1.88564	1.75344	0.107117	0.515033	4.9343	0.933317	0.115796	1.18556	0.768133	0.0373917	3.63028	3.246	1.84342	0.679485	1.70362	0.0796773	0.0429898	0.0367216	0.073639	3.76	5.3257	1.17109	0.481066	0.898165	0.0316689	0.11703	0.27693	2.19446	1.10982
IGFL1	1.01628	1.81467e-06	1.27541e-05	0.369825	-0.646455	0.386524	0.115727	0.117359	0.176528	0.965309	0.0212542	0.0265534	0.656019	0.258608	0.0606312	0.0358085	0.0472377	2.54015	0.472703	0.0465279	0.0650219	0.22871	0.535586	0.296144	0.0685319	6.01471	0.132338	0.846828	0.0614506	0.373917	0.0330026	1.16856	0.0945343	0.559576	0.0460437	0.995967	0.0143299	0.183608	0.147278	0.0326957	0.429492	0.0836491	0.0874666	0.0472718	0.0316689	0.975248	0.435176	0.0217274	1.17777
EMP3	1.01552	2.49422e-35	7.95529e-34	5.28867	4.27316	36.3885	16.0475	16.7823	133.867	39.4743	35.7922	11.1524	31.6201	62.4107	26.8445	25.997	27.3034	31.9983	15.1265	31.3133	22.6926	80.4295	65.9842	8.26628	37.8068	7.22456	50.2058	28.2841	27.3148	6.07615	10.3958	37.2641	12.5731	18.5459	16.2995	12.35	15.7056	23.8507	10.6777	11.2473	20.9163	15.726	19.9861	14.9379	24.5751	17.5935	15.3498	22.7486	14.3597
C11orf21	1.01504	6.1159e-19	1.35784e-17	0.263923	-0.75112	1.43566	0.347182	0.117359	1.29454	2.96488	0.70139	1.83219	0.918427	5.68938	0.606312	1.79043	0.472377	1.55442	0.0525225	0.88403	0.130044	1.14355	0.160676	1.51935	0.799539	0.276538	0.297761	0.465755	0.737407	0.355221	0.297023	0.12984	0.141801	0.279788	0.506481	0.358548	0.186289	0.532464	0.073639	0.163478	0.300644	0.167298	0.830933	0.51999	0.0316689	0.19505	0.158246	0.239001	0.996573
HNRNPA1P21	1.01384	2.11554e-19	4.76904e-18	0.309246	-0.704597	1.43566	0.385757	0.234718	3.35403	1.24111	1.04146	0.477962	0.481081	3.44811	1.00042	0.608745	2.07846	0.113738	0.367658	0.977086	0.195066	0.0762365	0.160676	0.502157	1.34779	0.38024	0.595522	0.423414	0.583781	0.467396	0.330026	0.38952	0.189069	0.439667	1.33527	2.70903	0.329588	0.734433	2.85351	0.882783	0.343594	0.167298	0.481066	0.283631	0.158345	0.702178	0.118684	0.41282	0.430339
FLI1	1.01282	3.55447e-43	1.33149e-41	3.58997	2.57715	2.98176	14.1959	5.63322	28.6564	11.6527	5.10102	5.07171	17.3626	18.8784	7.00291	13.0701	9.4003	2.27476	4.2018	15.9591	12.8743	7.9286	3.58843	11.2406	7.90402	1.62466	5.42587	11.9826	5.80708	5.08527	7.45859	1.68792	2.12702	7.15458	5.70942	4.06354	3.31021	9.14369	4.27106	3.33496	4.72441	4.2661	11.5456	3.21448	3.64193	4.01802	2.80886	6.23575	5.34526
LPXN	1.00881	8.63978e-72	6.36452e-70	3.95383	2.94502	9.44224	9.29675	15.4914	23.7724	10.1357	12.6038	11.418	12.5518	46.377	14.9456	21.2344	15.2578	3.6017	3.57153	15.4473	7.60756	7.77612	5.78433	14.6656	15.3968	6.32581	6.88159	7.40975	9.43267	8.544	11.9139	3.37584	5.43572	8.23376	6.49216	6.57338	3.96939	20.8395	2.09871	4.83896	9.66357	6.6501	13.2075	11.3452	3.48358	4.75921	5.85509	6.47475	7.6102
C7	1.00554	5.96979e-07	4.61953e-06	2.25076	1.24522	0.165653	3.35609	2.11246	7.06112	0.482655	0.212542	0.132767	0.174939	0.0862027	1.3642	2.9363	0.425139	0.15165	0.157568	191.555	0.650219	1.44849	3.21352	0.39915	0.022844	0.276538	3.02724	0.29639	0.399429	0.0186958	0.792062	0.908881	0.378137	1.63876	0.230218	0.916289	0.0429898	24.7504	12.3714	1.11165	0.0858984	0.0836491	0.306133	0.378175	0.0316689	2.10654	0.197807	0.0217274	0.181195
BCL2L14	1.00433	7.27226e-22	1.7907e-20	1.81679	0.812455	1.43566	1.15727	5.86794	1.6476	1.10321	2.93309	3.4785	1.96806	17.6284	1.71283	1.93366	2.69255	1.97146	0.157568	0.790974	0.845285	3.35441	2.1959	12.0518	1.91889	0.76048	0.446641	2.28644	0.768133	1.58915	6.03947	1.16856	0.898076	4.55655	2.30218	0.398387	1.00309	1.06493	0.552293	1.11165	3.73658	2.2167	3.936	1.27634	0.158345	2.84772	5.06387	0.195546	0.770079
TGM2	1.00389	1.12902e-22	2.83964e-21	8.08793	7.08405	59.5247	2007.25	129.681	1624.82	140.177	55.3673	58.3113	106.887	791.815	121.672	120.03	143.886	174.929	66.7036	107.061	133.035	329.875	36.5805	185.296	353.259	60.2508	47.7906	314.766	306.27	105.538	98.4137	103.353	164.253	209.921	458.917	78.4822	290.912	317.477	85.5869	95.5041	140.272	67.4211	128.27	87.5474	26.4119	149.837	75.2459	242.934	208.759
RRAD	1.00197	1.00882e-08	1.06867e-07	4.94986	3.94789	174.709	2.66173	8.44983	9.6502	1.75824	2.08292	82.8733	2.84275	20.6455	2.03115	4.69091	2.26741	4.35995	0.367658	2.88473	11.2163	20.5839	49.7024	10.8414	2.69559	0.345673	1.4888	0.59278	3.37978	0.953488	5.74245	3.37584	33.3233	24.9811	2.57845	1.07564	6.14754	2.64396	1.21504	5.16592	1.20258	5.14442	1.48693	1.70179	0.316689	6.70971	1.0286	2.91147	1.40426
MS4A14	1.00155	7.84731e-25	2.08386e-23	0.0705214	-0.931032	0.607395	0.655788	0.704153	1.41222	0.413704	0.340068	0.265534	2.36167	0.560317	1.16715	2.5066	0.991991	0.15165	0.367658	0.558335	0.390131	0.152473	0.642703	0.772549	1.34779	0.0691346	0.496268	0.338731	0.583781	0.149567	0.825065	0.38952	0.189069	0.279788	1.4734	0.318709	0.243609	0.862958	0.0552293	0.784696	0.128848	0.125474	0.787199	0.236359	0.253351	0.507129	0.0791229	0.499729	0.656833
PRR9	1.00107	0.00069134	0.00242417	2.63452	1.63345	0.165653	0.0385757	41.4277	0.0588427	0.0344753	0.0212542	0.0265534	0.0437346	0.0431013	0.0151578	0.107426	0.0944753	0.0379126	1.68072	11.3063	0.0650219	0.0762365	0.0535586	0.0128758	0.022844	0.0345673	0.0165423	4.02243	0.0307253	0.0186958	0.0660052	0.12984	0.0472671	18.506	0.0920874	0.0398387	0.0286598	0.0183608	0.0184098	0.0326957	0.0429492	0.0418245	0.0437333	0.0945436	0.0316689	0.0390099	0.593422	0.0217274	0.0226494
[truncated: 499 more columns]

## Sheet: down_High_immune_vs_Low_immune
#log2FC <= -1.000 #p-value cut-off <= 1.00 #q-value cut-off <= 0.05 #Condition pair: down_High_immune_vs_Low_immune
Gene_Name	log2FC	p_value	q_value	High_immune	Low_immune	TCGA-AX-A06J-01A	TCGA-EY-A214-01A	TCGA-AX-A05T-01A	TCGA-BG-A0M8-01A	TCGA-BG-A0LX-01A	TCGA-EY-A5W2-01A	TCGA-D1-A2G0-01A	TCGA-B5-A0KB-01B	TCGA-A5-A0G1-01A	TCGA-EO-A3KW-01A	TCGA-AP-A1DK-01A	TCGA-D1-A160-01A	TCGA-AX-A1C7-01A	TCGA-FI-A2D4-01A	TCGA-B5-A11X-01A	TCGA-AP-A1DQ-01A	TCGA-BS-A0V4-01A	TCGA-DF-A2L0-01A	TCGA-BK-A6W3-01A	TCGA-AJ-A3OJ-01A	TCGA-FI-A2EU-01A	TCGA-AX-A3FS-01A	TCGA-D1-A17R-01A	TCGA-DF-A2KZ-01A	TCGA-AJ-A5DW-01A	TCGA-EY-A1GH-01A	TCGA-AP-A05A-01A	TCGA-B5-A0K1-01A	TCGA-BG-A0MS-01A	TCGA-E6-A1LZ-01A	TCGA-B5-A11E-01A	TCGA-B5-A5OE-01A	TCGA-KP-A3W0-01A	TCGA-AJ-A3EM-01A	TCGA-BG-A0YV-01A	TCGA-AP-A1DR-01A	TCGA-AP-A0LG-01A	TCGA-BG-A186-01A	TCGA-AX-A1CK-01A	TCGA-AX-A2HC-01A	TCGA-A5-A0GP-01A	TCGA-B5-A11P-01B	TCGA-EY-A2OQ-01A	TCGA-DF-A2KR-01A
RGS13	-4.09341	4.72186e-57	2.34178e-55	-2.31569	1.77772	0.0552178	0.0385757	0.469435	0.470741	0.0689507	0.0425085	0.132767	0.0437346	0.517216	0.075789	0.96683	0.236188	0.0379126	0.0525225	0.697918	0.260088	0.0762365	0.0535586	0.218889	0.0913759	0.0345673	0.0661691	0.0423414	0.215077	0.0747833	0.0660052	0.12984	0.0472671	0.0799394	0.0460437	0.0796773	0.157629	0.44066	0.110459	0.0653913	0.0429492	0.0836491	0.174933	0.0945436	0.0633379	0.0780198	0.0395614	0.0434547	0.0226494
KRT71	-4.06268	3.56884e-49	1.44444e-47	-2.30978	1.7529	0.0552178	0.0771515	0.586794	0.0588427	0.0344753	0.0425085	0.0265534	0.0437346	0.129304	0.0606312	0.0358085	0.0472377	0.0758252	0.0525225	0.139584	0.0975329	0.0762365	0.0535586	0.0128758	0.022844	0.0345673	0.0992536	0.423414	0.0614506	0.0186958	0.0330026	0.12984	0.0472671	1.19909	0.184175	0.0398387	0.0286598	0.0734433	0.0368195	0.0326957	0.214746	0.0836491	0.0874666	0.189087	0.0316689	0.0390099	0.0395614	0.0217274	0.0452988
CPB1	-3.43047	2.38666e-36	7.69588e-35	-1.12405	2.30641	0.441742	0.54006	1.40831	0.176528	0.0344753	0.0425085	0.0265534	0.131204	0.0431013	0.13642	0.322277	0.236188	0.0379126	0.0525225	0.0930558	0.130044	0.0762365	0.160676	0.0515033	0.045688	0.241971	0.0165423	0.0846828	0.0921759	0.0560875	0.0330026	0.12984	0.519939	0.359727	0.0920874	0.199193	0.0716496	0.0367216	0.0552293	2.55026	0.0429492	0.0418245	0.5248	0.330903	0.0633379	0.0780198	0.237369	0.0217274	0.249143
TNMD	-3.39198	3.99998e-51	1.68478e-49	-2.59367	0.798309	0.165653	0.115727	0.117359	0.176528	0.137901	0.0425085	0.0531069	0.131204	0.0431013	0.0909468	0.071617	0.0472377	0.606602	0.105045	0.0465279	0.35762	0.0762365	0.267793	0.0772549	0.022844	0.0345673	0.14888	0.0423414	0.0307253	0.130871	0.0660052	0.25968	0.0945343	0.0399697	0.138131	0.0796773	0.0573197	0.0918041	0.110459	0.22887	0.0429492	0.0418245	0.0874666	0.0945436	0.158345	0.11703	0.0791229	0.0217274	0.0226494
CARTPT	-3.36119	3.78835e-31	1.12097e-29	-1.19464	2.16654	0.0552178	0.0385757	0.117359	3.23635	0.0344753	0.0212542	0.0531069	0.0437346	0.0431013	0.0303156	0.0358085	0.0472377	0.0379126	0.0525225	0.0465279	0.032511	0.0762365	0.267793	0.0128758	0.022844	0.0345673	0.0661691	0.0423414	0.0307253	0.0934792	0.0330026	0.38952	0.0945343	0.0399697	0.0460437	0.0398387	0.0143299	0.0183608	0.0552293	0.0653913	0.0429492	0.0418245	0.0437333	0.0945436	0.0633379	0.0780198	0.0395614	0.0217274	0.0226494
GFAP	-3.17753	4.03188e-37	1.31698e-35	-0.0416374	3.1359	0.441742	0.0385757	0.117359	0.470741	0.275803	0.127525	0.345195	0.0874693	0.129304	0.62147	0.25066	0.0472377	4.89073	0.0525225	0.139584	0.0975329	0.152473	0.214234	0.0257516	0.11422	0.172836	0.21505	4.40351	0.153627	0.0934792	0.13201	0.51936	0.425404	0.279788	0.184175	0.318709	0.229279	1.00984	0.165688	4.05426	0.687187	0.0418245	0.0437333	0.0472718	0.0633379	0.19505	0.158246	3.75883	0.158546
ERAS	-3.17486	1.53544e-52	6.69135e-51	-1.85642	1.31844	0.276089	0.0771515	0.117359	0.176528	0.103426	0.170034	0.265534	0.131204	0.129304	0.212209	0.823596	0.141713	1.81981	0.157568	0.0465279	0.455153	0.0762365	0.267793	0.244641	0.045688	0.483942	0.0496268	0.127024	0.215077	0.0560875	0.0330026	0.908881	0.283603	0.159879	0.138131	0.478064	0.358248	0.201969	0.0368195	1.07896	0.0429492	0.0836491	0.218666	0.51999	0.221682	0.234059	0.237369	0.0651821	0.0679482
GFRA4	-3.16198	1.60215e-36	5.17567e-35	-2.37623	0.785749	0.0552178	0.0385757	0.234718	0.0588427	0.0344753	0.0212542	0.0265534	0.0874693	0.0431013	0.0151578	0.0358085	0.0472377	0.0758252	0.0525225	0.0465279	0.032511	0.0762365	0.0535586	0.0128758	0.022844	0.0345673	0.0165423	0.0846828	0.0921759	0.0186958	0.0330026	0.51936	0.0472671	0.0399697	0.460437	0.0398387	0.186289	0.0183608	0.0184098	0.0653913	0.0429492	0.0418245	0.0437333	0.0472718	0.0316689	0.0390099	0.118684	0.0217274	0.0226494
DLK1	-3.13281	1.22344e-24	3.22937e-23	0.640642	3.77345	0.0552178	0.0771515	0.117359	0.117685	0.0344753	0.106271	0.0265534	0.0437346	0.0431013	0.0151578	0.107426	0.0472377	132.997	0.0525225	0.0465279	0.617708	0.304946	0.0535586	0.0128758	0.022844	0.0691346	13.0519	0.635121	0.0921759	0.0186958	0.0330026	0.12984	0.0472671	0.0399697	0.0460437	0.0398387	0.114639	1.12001	0.662751	0.22887	0.0429492	0.0418245	0.0437333	0.0945436	0.0633379	0.0780198	0.0395614	0.0217274	0.0226494
ERVW-1	-2.94352	5.24625e-45	2.02113e-43	-2.59563	0.34789	0.110436	0.115727	0.117359	0.0588427	0.172377	0.0637627	0.212427	0.0437346	0.129304	0.0606312	0.107426	0.0472377	0.0379126	0.0525225	0.465279	0.0975329	0.0762365	0.107117	0.0386275	0.571099	0.345673	0.0330845	0.550438	0.0307253	0.280438	0.0660052	0.25968	0.141801	0.239818	0.0460437	0.159355	0.0573197	0.110165	0.0184098	0.130783	0.0429492	0.125474	0.174933	0.189087	0.0950068	0.0390099	0.158246	0.0434547	0.0679482
LHX3	-2.9	1.43199e-30	4.18104e-29	-2.23618	0.663823	0.110436	0.0385757	0.117359	0.0588427	0.103426	0.0212542	0.0531069	0.0437346	0.0431013	0.0151578	0.465511	0.141713	0.0379126	0.0525225	0.186112	0.032511	0.0762365	0.0535586	0.0128758	0.022844	0.0345673	0.0165423	0.0423414	0.0307253	0.0186958	0.0660052	0.12984	0.0472671	0.0799394	0.0460437	0.0796773	0.0143299	0.0183608	0.957307	0.0326957	0.0429492	0.0418245	0.0437333	0.0472718	0.0316689	0.0390099	0.0395614	0.0217274	0.0226494
LINC00592	-2.86921	1.53924e-46	5.96912e-45	-2.45856	0.41065	0.773049	0.231454	0.117359	0.411899	1.44796	0.191288	0.0531069	0.306142	0.0431013	0.106105	0.179043	0.188951	1.02364	0.105045	0.0465279	0.032511	0.0762365	0.803379	0.180261	0.0913759	0.138269	0.0165423	0.211707	0.0614506	0.0560875	0.198016	318.628	0.0472671	0.0799394	0.184175	0.199193	0.630516	0.0550825	0.184098	0.261565	0.730136	0.0418245	0.174933	0.141815	0.0316689	0.0390099	0.0395614	0.0217274	0.203845
BPIFA1	-2.82267	1.70038e-23	4.40249e-22	-0.926289	1.89638	0.0552178	3.58754	0.117359	0.823798	0.0344753	0.0212542	0.0265534	0.0437346	0.0862027	0.0151578	0.179043	0.0472377	0.0379126	0.105045	0.0465279	0.0650219	0.0762365	2.03523	0.0128758	0.022844	0.103702	0.0165423	0.0423414	0.0307253	0.0186958	0.0330026	0.12984	0.141801	0.279788	0.0920874	0.0796773	0.0143299	0.0183608	0.073639	0.130783	0.128848	0.250947	0.0437333	0.0945436	0.0316689	195.323	0.0395614	0.0217274	0.113247
HTR3E	-2.6588	4.73511e-31	1.39876e-29	-1.77987	0.878937	0.165653	0.231454	1.40831	0.0588427	0.103426	0.0212542	0.0531069	0.0874693	0.0431013	0.0909468	0.931021	0.188951	0.189563	0.0525225	0.232639	0.0650219	0.0762365	0.0535586	0.0128758	0.045688	0.172836	0.0330845	0.211707	0.0307253	0.0186958	0.0330026	0.12984	0.709007	0.239818	0.138131	0.159355	0.0143299	0.0550825	0.0368195	0.588522	0.0429492	0.0836491	0.1312	0.378175	0.126676	0.780198	0.118684	0.0217274	0.0226494
SMR3B	-2.6072	3.14883e-23	8.0229e-22	-1.22725	1.37995	0.110436	0.0385757	0.352076	0.0588427	0.172377	0.0212542	0.0265534	0.262408	0.0431013	0.0151578	2.36336	0.0472377	0.0758252	0.105045	0.0465279	0.032511	0.0762365	0.214234	0.0901307	0.022844	0.0345673	11.4803	0.0423414	0.0307253	0.336525	0.0330026	0.12984	0.0472671	0.0399697	0.0460437	1.55371	0.0286598	0.165247	0.0368195	0.359652	0.0429492	0.0418245	0.0437333	0.850893	0.0316689	1.63842	0.0395614	0.0217274	0.0226494
SOX11	-2.4971	1.7274e-25	4.64315e-24	0.619853	3.11695	0.220871	0.771515	0.352076	0.176528	0.620556	0.382576	0.132767	0.349877	0.0862027	0.212209	1.75462	0.519614	177.772	0.472703	0.744446	37.5176	0.762365	0.428469	0.0772549	0.502567	6.98259	0.0330845	0.423414	0.368704	0.0747833	0.0330026	20.3849	0.425404	0.439667	0.138131	0.358548	0.329588	0.0734433	35.5308	3.69461	1.20258	0.543719	0.306133	0.567262	0.0950068	0.390099	0.118684	0.0217274	0.0452988
HTR3C	-2.40888	1.62361e-26	4.44561e-25	-2.28971	0.119168	0.0552178	0.231454	1.05623	0.117685	0.0344753	0.0425085	0.0265534	0.0437346	0.0431013	0.0151578	0.358085	0.0472377	0.265388	0.0525225	0.0465279	0.032511	0.0762365	0.642703	0.0128758	0.022844	0.241971	0.0165423	0.0846828	0.0307253	0.0186958	0.0330026	0.908881	0.189069	0.0799394	0.138131	0.0796773	0.0143299	0.0183608	0.110459	0.490435	0.0429492	0.0836491	0.1312	0.141815	0.0316689	0.19505	0.0791229	0.0217274	0.0226494
UPK2	-2.39756	1.52404e-35	4.88747e-34	0.739004	3.13656	2.65045	4.55194	0.469435	0.647269	1.17216	0.382576	0.106214	0.306142	3.1895	0.227367	2.14851	0.283426	7.2034	0.787838	0.325695	2.14572	0.304946	0.589145	14.5497	0.731007	0.553077	0.115796	4.57287	0.768133	0.168263	0.297023	56.9998	1.98522	0.839364	0.230218	2.11145	3.33887	1.4505	0.331376	1.70018	0.773085	1.46386	1.09333	0.472718	0.0950068	1.79446	0.909913	1.36882	0.905976
PROK2	-2.34949	1.58743e-25	4.27999e-24	-0.516692	1.8328	0.0552178	2.62315	0.117359	0.176528	20.5128	0.127525	0.185874	0.56855	0.0862027	0.27284	0.0358085	0.283426	0.113738	0.105045	0.0465279	15.6053	0.22871	0.589145	0.128758	0.205596	41.5153	0.0661691	0.0423414	0.829583	0.0934792	0.0990078	0.12984	1.51255	0.239818	0.0460437	2.39032	0.128969	0.0183608	0.0368195	3.008	0.0429492	0.125474	0.1312	0.330903	0.158345	0.312079	0.158246	0.369365	0.339741
L1TD1	-2.31831	6.24572e-34	1.94279e-32	-1.8576	0.460715	0.220871	0.0771515	0.117359	0.117685	1.55139	0.318814	0.0265534	0.174939	0.431013	0.0909468	0.96683	0.141713	0.0379126	0.157568	0.465279	0.0650219	0.304946	0.0535586	0.15451	0.182752	0.103702	1.43918	0.0846828	0.0614506	0.747833	0.0660052	0.25968	0.378137	0.159879	0.138131	0.239032	0.157629	0.0367216	0.0184098	0.163478	0.0858984	0.501894	0.0874666	0.141815	0.0633379	0.11703	0.0791229	0.0651821	0.0452988
IGF2	-2.29537	6.61552e-21	1.5655e-19	9.01006	11.3054	53.2851	147.552	38.3763	378.182	100.599	32.5403	1580.46	192.345	9.09438	73.4699	110.075	68.8253	1734.24	78.9939	43.364	3602.18	81.5731	9.64055	13.3909	24.1918	176.57	9.21405	2300.37	21.6613	82.6356	88.612	57.649	89.2876	78.9402	4.05184	34.2214	21.6812	256.464	40.7592	135.295	16.02	6.69192	97.0005	148.244	21.9466	120.619	22.6291	454.276	10.4414
CERS3	-2.28053	7.69528e-30	2.23201e-28	-1.9791	0.301431	0.110436	0.462909	0.117359	0.0588427	0.0344753	0.0637627	0.132767	0.0437346	0.0431013	0.0303156	0.501319	0.0472377	0.0379126	0.367658	0.186112	0.422642	0.0762365	0.0535586	0.103007	0.137064	0.172836	5.44241	0.550438	0.245802	0.0186958	0.0330026	0.12984	0.0472671	0.119909	0.0920874	0.0398387	0.372578	0.0734433	0.0368195	0.163478	0.128848	0.125474	0.174933	0.567262	0.253351	0.312079	0.0791229	0.0217274	0.181195
C11orf53	-2.22218	7.88836e-25	2.0916e-23	-1.46024	0.761939	0.552178	0.115727	2.22982	1.52991	0.172377	0.340068	0.0531069	0.0437346	0.0431013	0.0454734	0.25066	0.0472377	0.0379126	0.157568	1.675	0.260088	0.914838	0.0535586	0.0257516	0.022844	0.0345673	0.21505	1.14322	0.0614506	0.0373917	0.0330026	0.12984	0.425404	0.119909	0.0460437	0.0796773	0.0143299	0.257051	0.0920488	0.261565	0.730136	0.209123	0.218666	0.0945436	0.0316689	1.13129	0.0395614	0.0434547	0.0226494
COL9A3	-2.21527	2.99221e-28	8.45598e-27	2.6571	4.87238	1.15957	4.35906	1.17359	2.29486	6.99849	2.63553	2.94743	1.57445	2.32747	1.68252	10.9932	0.80304	375.487	0.315135	1.95417	17.881	0.838602	0.589145	1.05582	0.411192	0.345673	196.042	2.49814	2.36585	1.23393	0.198016	186.58	0.141801	13.4698	1.56549	1.47403	11.4066	22.7491	8.83668	3.43305	0.558339	5.18624	1.00587	0.945436	2.05848	2.22357	51.4694	66.1598	5.48115
IGF2-AS	-2.17982	1.32821e-22	3.32639e-21	-1.00106	1.17875	0.0552178	0.0771515	0.117359	0.470741	0.0689507	0.14878	5.20447	0.0437346	0.0431013	0.0909468	0.286468	0.0472377	81.1709	0.105045	0.0930558	5.3318	0.609892	0.0535586	0.0901307	0.205596	0.0345673	0.0165423	0.127024	0.0921759	0.112175	0.0990078	0.12984	0.0945343	0.199848	0.0460437	0.119516	0.0859795	0.532464	0.165688	0.130783	0.0429492	0.0418245	0.1312	0.189087	0.0316689	0.15604	0.0395614	0.260728	0.0226494
BPIFB4	-2.16137	2.80629e-23	7.1709e-22	-1.84863	0.312739	1.60131	0.501485	0.234718	0.0588427	0.655031	0.0637627	0.0265534	0.174939	0.0431013	0.0606312	0.25066	0.0472377	0.113738	0.157568	0.0930558	0.0975329	9.14838	0.0535586	0.0257516	0.022844	0.345673	0.0827114	0.338731	0.368704	0.0186958	0.0330026	0.12984	0.0472671	0.439667	0.0920874	0.517903	0.0429898	0.0183608	0.276146	1.04626	0.0429492	0.167298	0.0874666	0.0472718	0.0316689	0.507129	0.0395614	0.0434547	0.634183
C6orf15	-2.13005	2.98253e-14	5.51002e-13	2.32667	4.45671	0.110436	51.3057	1.40831	5.76658	0.861883	0.14878	0.0531069	0.437346	0.0431013	0.348629	0.071617	0.330664	0.189563	1.26054	138.048	0.227577	1.82968	0.0535586	0.0257516	0.022844	0.89875	0.181965	37.0911	0.798858	0.0747833	0.0660052	0.908881	0.141801	4.95624	0.0460437	0.398387	0.0286598	0.569185	0.0184098	0.098087	1.11668	9.82876	0.349866	0.0945436	0.158345	3.47188	6.68588	0.0869095	16.9191
ZFP42	-2.10663	1.54179e-19	3.48905e-18	-1.93352	0.173105	0.0552178	0.0385757	0.117359	0.117685	0.0344753	0.0212542	0.0265534	0.0874693	0.0431013	0.0151578	0.0358085	0.0944753	0.0379126	0.0525225	0.0465279	16.223	0.0762365	0.0535586	0.0128758	0.022844	0.0691346	0.0165423	0.0423414	0.0921759	0.0373917	0.0660052	0.38952	0.0945343	0.0399697	3.91371	0.0398387	0.0143299	0.165247	31.0757	0.0326957	0.0429492	0.0418245	0.0437333	0.0472718	0.0316689	0.11703	0.0395614	0.0217274	0.0226494
FREM3	-2.10505	5.20581e-23	1.31875e-21	-1.73192	0.373131	0.607395	0.0385757	0.117359	0.0588427	0.103426	0.0425085	0.0265534	0.262408	0.387912	0.0606312	0.0358085	0.0472377	0.0379126	0.21009	0.0465279	0.942818	0.0762365	0.0535586	0.0257516	0.022844	0.0345673	0.0165423	0.465755	0.0307253	0.0560875	0.0330026	0.38952	0.0945343	0.0799394	5.34107	1.07564	0.0286598	3.47019	0.0368195	0.098087	0.0858984	0.0418245	0.0874666	0.0472718	0.126676	0.0390099	0.0791229	0.912549	0.113247
PNMA5	-2.10203	1.7166e-12	2.83248e-11	1.23423	3.33626	0.0552178	1.81306	0.117359	0.0588427	0.0344753	0.0212542	0.0531069	0.131204	0.215507	0.166736	21.0196	0.0472377	0.227476	0.105045	0.0465279	0.650219	0.0762365	0.0535586	0.0386275	0.022844	0.172836	0.0330845	0.127024	0.0307253	0.0560875	0.0330026	0.779041	0.0472671	0.0399697	0.138131	0.159355	0.143299	0.0183608	0.0368195	19.127	0.0429492	0.0418245	0.1312	0.0945436	0.0316689	0.234059	0.0395614	0.0434547	0.0452988
ANO2	-2.0923	1.44741e-36	4.68439e-35	0.00555984	2.09786	0.276089	0.771515	1.64302	1.58875	1.03426	1.19024	0.345195	1.0059	0.344811	0.181894	0.71617	0.897516	6.02811	0.525225	0.232639	5.10422	3.27817	0.321352	0.412026	0.274128	1.9012	0.14888	0.846828	2.24295	0.616963	0.297023	1.9476	0.189069	0.119909	2.5324	0.318709	1.77691	3.50692	0.957307	1.96174	0.300644	0.376421	1.53067	1.1818	0.158345	0.585149	3.71878	0.499729	2.33289
BTBD17	-2.08039	3.10044e-19	6.936e-18	-1.42456	0.655836	0.110436	0.0771515	0.117359	0.117685	0.0344753	0.0212542	0.0531069	0.0437346	0.0431013	0.075789	0.0358085	0.0944753	48.2628	0.0525225	0.0465279	0.130044	0.304946	0.160676	0.0128758	0.0685319	0.0691346	0.14888	0.0423414	0.0307253	0.0373917	0.0330026	2.20728	0.0945343	0.0399697	0.230218	0.0398387	0.100309	0.0367216	0.0184098	0.261565	0.0858984	0.0418245	0.0437333	0.0472718	0.0316689	0.0390099	0.158246	0.0434547	0.0905976
KRT27	-2.02319	5.50492e-14	1.00435e-12	0.238329	2.26152	0.165653	0.0771515	0.586794	0.0588427	0.0689507	0.233797	0.371748	0.0437346	4.56874	0.0454734	0.0358085	0.0472377	0.15165	1.83829	2.18681	0.0975329	0.0762365	1.39252	0.0128758	0.0685319	0.0345673	0.0165423	27.0138	0.0614506	0.0186958	0.165013	0.12984	0.0472671	4.19682	0.230218	0.0398387	0.0429898	2.64396	0.0184098	0.359652	0.214746	0.250947	0.0437333	0.0472718	0.0633379	0.0390099	0.0791229	0.0434547	0.0226494
HEPACAM2	-2.0138	2.19745e-19	4.94736e-18	-1.85117	0.162631	0.276089	0.0771515	1.52566	0.0588427	0.137901	0.085017	0.0265534	0.0437346	0.0431013	0.0151578	1.64719	0.0472377	0.0379126	0.105045	0.651391	0.0975329	0.0762365	0.0535586	0.0128758	0.022844	0.103702	0.0165423	0.0846828	0.368704	0.243046	0.0660052	0.38952	0.0472671	0.0799394	0.0460437	0.0796773	0.0143299	0.0550825	0.239327	0.261565	0.0429492	0.0836491	0.0437333	0.0945436	0.0316689	1.05327	0.0791229	0.0217274	0.0226494
SLC7A10	-2.01331	2.79794e-23	7.15996e-22	-1.37603	0.637282	0.165653	0.0771515	0.117359	0.235371	0.206852	0.0212542	0.265534	0.0437346	0.0431013	0.227367	0.143234	0.0472377	11.26	0.105045	0.0930558	0.650219	0.0762365	0.0535586	0.0386275	0.0685319	0.414807	0.0827114	0.0846828	0.0307253	0.0186958	0.0330026	2.98632	0.0472671	0.0399697	0.828786	0.0796773	0.487217	2.82757	0.184098	0.686609	0.0429492	0.0418245	0.0437333	0.141815	0.0633379	0.15604	0.158246	0.0651821	0.0679482
NPY	-1.99636	4.16191e-16	8.30779e-15	-0.891551	1.10481	0.110436	0.347182	0.117359	0.588427	0.0344753	0.0212542	0.0531069	0.0437346	0.0431013	0.0606312	0.214851	0.0472377	0.834078	0.157568	0.0465279	0.0975329	0.152473	0.0535586	0.0128758	0.022844	0.138269	0.0330845	0.211707	0.0307253	0.0373917	0.0330026	0.12984	0.0472671	0.0399697	0.276262	0.0796773	0.0143299	0.0183608	0.0184098	0.0326957	0.0429492	0.711017	0.0437333	0.0472718	0.0950068	0.0390099	0.0395614	0.0869095	0.113247
SPOCK3	-1.95926	2.47055e-19	5.54802e-18	-0.385059	1.5742	0.0552178	0.0385757	4.92907	0.0588427	0.0344753	0.340068	0.0265534	0.0437346	0.0862027	0.924626	1.14587	0.141713	0.341214	0.0525225	0.0930558	21.4897	0.0762365	0.0535586	0.180261	0.022844	0.483942	0.264676	0.762145	0.153627	0.542179	0.0660052	1.81776	0.0945343	0.279788	0.0460437	4.30258	0.0143299	0.238691	0.497063	6.63722	0.0429492	0.0418245	0.1312	0.0472718	4.08529	0.11703	0.158246	6.25748	0.0679482
CITED1	-1.94748	1.21251e-19	2.7545e-18	0.568413	2.51589	0.386524	0.732939	1.40831	0.588427	0.448179	1.12648	0.504515	0.349877	0.301709	0.287998	0.644553	0.283426	1.2132	0.42018	1.1632	0.195066	2.05839	1.33897	0.321895	0.0913759	0.311106	0.479726	0.508097	0.337978	0.130871	0.0660052	0.649201	0.614473	0.199848	0.138131	0.159355	0.501547	0.0734433	0.331376	0.392348	0.51539	0.209123	0.1312	0.472718	0.823392	5.92951	0.0791229	0.217274	2.74058
PTPRT	-1.94189	1.83663e-17	3.84949e-16	0.411164	2.35305	0.165653	0.27003	0.704153	1.76528	0.0689507	0.191288	0.0265534	0.0437346	0.0431013	1.50062	0.107426	0.188951	10.3501	0.105045	0.0930558	1.65806	0.22871	0.74982	0.0128758	1.34779	0.138269	1.27375	0.338731	0.153627	0.0934792	0.0330026	2.98632	0.283603	1.03921	1.10505	0.0796773	5.04413	0.0918041	39.5994	0.22887	0.171797	0.0418245	0.437333	0.236359	0.0950068	0.19505	0.593422	0.0217274	0.317092
IGDCC3	-1.89264	1.16645e-27	3.25976e-26	0.0183836	1.91102	4.9696	0.462909	0.352076	0.88264	0.103426	0.0637627	1.06214	0.481081	0.0862027	0.106105	0.644553	0.0944753	3.52587	0.21009	0.139584	14.6624	0.304946	0.856938	0.218889	0.274128	0.103702	2.28283	0.465755	0.0921759	0.486092	0.0660052	17.7881	0.236336	0.399697	0.368349	0.278871	0.401238	3.08462	0.239327	1.5367	0.0429492	0.0836491	0.306133	0.141815	2.05848	0.429109	0.237369	0.41282	0.815378
LINC02303	-1.88341	1.23268e-17	2.60847e-16	-1.22607	0.65734	0.0552178	0.617212	0.234718	0.0588427	0.0344753	0.361322	0.0265534	0.0437346	0.0862027	0.545681	1.32491	0.0472377	0.492864	0.0525225	0.0465279	0.227577	0.686129	0.0535586	0.0386275	0.753851	0.0691346	0.0992536	0.0423414	1.13684	0.0186958	0.0990078	0.12984	0.0945343	0.0399697	0.230218	0.0796773	0.114639	0.0183608	0.147278	0.130783	0.0429492	0.0418245	0.0874666	0.0472718	0.0316689	1.1703	0.0395614	0.0651821	0.0679482
CALCB	-1.8661	3.00965e-12	4.81678e-11	1.96534	3.83144	0.0552178	0.0385757	0.234718	0.353056	2.27537	0.297559	0.0265534	0.174939	0.129304	0.318314	0.859404	0.708565	0.341214	0.21009	0.325695	0.877796	0.0762365	0.0535586	0.103007	0.593943	0.725913	0.760945	0.29639	0.0921759	0.130871	0.0330026	11.5558	0.0472671	0.399697	0.690655	1.27484	2.56506	9.95156	1.5096	1.86365	0.257695	0.292772	0.5248	0.0472718	0.0633379	0.351089	0.316492	0.434547	0.0226494
FLG	-1.84996	1.48208e-16	2.98552e-15	0.34339	2.19335	0.0552178	0.0385757	0.117359	0.411899	0.206852	0.0425085	0.557622	0.349877	0.0431013	0.212209	0.0358085	0.0472377	0.189563	0.525225	2.97779	4.55153	0.0762365	0.0535586	0.0901307	0.022844	0.76048	0.264676	17.5717	0.399429	0.280438	0.13201	0.12984	0.236336	1.35897	0.0460437	5.29854	0.157629	2.27674	0.0184098	3.40035	0.0429492	0.0418245	1.09333	2.12723	0.126676	0.0780198	0.356053	0.347638	0.0226494
SPSB4	-1.84971	2.83334e-27	7.88053e-26	-0.731541	1.11817	0.0552178	0.0771515	0.821512	0.353056	0.103426	0.127525	0.292088	0.218673	0.0431013	0.151578	0.71617	0.188951	6.5968	3.36144	1.02361	0.780263	0.22871	0.107117	0.128758	0.022844	0.518509	18.6101	0.635121	0.184352	0.168263	0.0330026	0.779041	0.283603	0.119909	0.0920874	0.0398387	0.0429898	0.165247	2.63259	0.948175	0.128848	0.543719	0.481066	0.189087	1.86847	0.507129	0.27693	0.434547	0.0679482
FBN3	-1.84834	1.05273e-21	2.5778e-20	2.85867	4.70701	5.57699	0.848666	1.64302	0.235371	1.34454	0.340068	3.42539	0.524816	0.172405	15.6883	63.023	0.236188	59.3333	0.472703	0.0930558	168.082	0.533656	1.07117	0.0386275	1.37064	8.12331	0.36393	5.75843	4.88532	1.21523	0.858067	56.87	16.0708	0.719455	0.644612	2.2708	22.6843	13.6604	8.1187	58.1329	0.0429492	2.71859	0.830933	0.898165	0.221682	3.23782	36.0009	27.8545	5.61705
LBX1	-1.84683	4.67862e-14	8.60729e-13	-1.54258	0.304254	1.15957	0.0385757	0.117359	0.0588427	0.0689507	0.0212542	0.0531069	0.743489	0.0431013	2.45556	0.071617	0.0472377	0.0379126	0.0525225	0.0465279	0.032511	0.0762365	5.40942	0.0386275	0.022844	0.276538	0.0330845	0.0423414	0.0307253	0.0186958	0.0330026	0.12984	0.0472671	0.0799394	0.230218	0.0796773	0.0143299	0.0183608	0.0184098	0.392348	0.171797	0.0418245	0.0874666	0.0472718	0.0950068	0.0390099	0.0395614	0.0217274	0.0452988
EPHA8	-1.80048	1.99411e-17	4.16468e-16	-1.11102	0.689461	0.0552178	0.0385757	0.117359	0.0588427	0.137901	1.44529	5.04515	0.0437346	0.0862027	0.075789	1.21749	0.0472377	0.303301	0.157568	0.0465279	0.487664	0.0762365	0.0535586	0.0386275	4.43173	0.172836	0.0165423	0.338731	0.921759	0.0560875	0.0330026	13.7631	0.0472671	0.0399697	1.7957	0.0398387	3.86908	0.0183608	0.349785	0.0653913	0.472441	0.209123	0.1312	0.236359	0.158345	0.0780198	0.514299	6.51821	0.656833
SULT1E1	-1.79629	2.05691e-18	4.47639e-17	-1.82148	-0.0251859	0.0552178	0.0385757	0.117359	0.176528	0.103426	0.0425085	0.159321	0.0437346	0.0431013	0.075789	0.572936	0.0472377	0.303301	0.0525225	0.0465279	0.260088	0.0762365	0.0535586	0.141634	0.274128	0.276538	0.661691	0.127024	0.0307253	0.0747833	0.0660052	7.40089	0.0472671	0.0399697	0.230218	0.119516	0.0143299	0.0734433	0.0552293	1.30783	0.171797	0.0418245	0.0437333	0.0472718	0.0316689	0.15604	0.0395614	0.0217274	0.0226494
KCNK2	-1.78866	7.04005e-20	1.60761e-18	-0.67886	1.1098	0.0552178	0.115727	0.234718	0.0588427	0.206852	0.085017	0.0265534	0.0437346	0.0431013	0.363787	0.286468	0.188951	0.0379126	0.157568	0.0930558	0.845285	0.381183	0.0535586	0.115882	1.66761	0.483942	0.0661691	0.169366	0.399429	0.130871	0.13201	0.51936	0.0945343	0.159879	1.97988	0.199193	28.9321	0.0918041	12.6659	0.261565	0.128848	0.0418245	0.3936	0.189087	0.380027	0.0390099	0.0395614	8.06085	0.0452988
ZNF536	-1.77991	4.56924e-21	1.09302e-19	-1.28681	0.493101	0.331307	0.231454	0.117359	0.823798	0.0689507	0.0637627	0.0265534	0.0874693	0.172405	0.0454734	1.11006	0.188951	0.15165	0.105045	0.139584	1.98317	0.686129	0.321352	0.0257516	0.045688	0.725913	0.21505	0.29639	0.0307253	0.0560875	0.198016	0.12984	0.236336	0.159879	0.138131	0.119516	1.51897	0.0734433	0.0368195	0.196174	0.0858984	0.209123	0.349866	0.189087	0.158345	0.312079	0.197807	0.0434547	0.135896
HOXC12	-1.77585	1.8899e-11	2.81502e-10	-0.766475	1.00938	0.49696	0.0771515	0.117359	0.0588427	0.0344753	0.0425085	0.0531069	0.0437346	0.0431013	0.0151578	0.0358085	0.0472377	0.0379126	0.0525225	0.325695	0.032511	0.0762365	0.0535586	0.0257516	0.022844	0.241971	0.36393	0.0846828	0.0307253	0.0373917	0.0330026	0.25968	0.0472671	0.0399697	0.736699	0.0398387	0.0143299	0.0183608	0.0184098	0.0326957	6.31353	10.8326	0.0437333	0.0945436	0.126676	0.0390099	0.0395614	0.0217274	0.0226494
SLC35D3	-1.76874	1.07957e-15	2.12844e-14	-1.5252	0.243548	0.110436	0.0385757	0.821512	0.0588427	0.0344753	0.106271	0.106214	0.0874693	0.0862027	0.0303156	1.14587	0.0472377	0.0379126	0.525225	4.79237	0.032511	0.457419	0.0535586	0.0386275	0.045688	0.0691346	0.0330845	9.73852	0.0307253	0.0560875	0.0660052	3.246	0.0945343	0.319758	0.0920874	0.119516	0.0143299	0.0183608	0.0184098	0.098087	0.128848	0.125474	0.0437333	0.0472718	0.0950068	0.0780198	0.0791229	0.0434547	0.0226494
MAGEC1	-1.75237	1.50745e-11	2.28204e-10	-1.04069	0.711673	0.0552178	0.0771515	0.117359	0.117685	0.0344753	0.0212542	0.0265534	0.0437346	0.0431013	8.60963	0.322277	0.0472377	0.0758252	0.0525225	0.372223	0.032511	0.0762365	0.0535586	0.0128758	0.022844	7.08629	0.0165423	0.0423414	0.0307253	0.0186958	0.0330026	0.12984	0.0472671	0.0399697	0.0460437	0.0398387	0.0286598	0.348856	0.110459	29.2626	0.0858984	0.0418245	0.0437333	0.0472718	0.0316689	0.0390099	0.0395614	0.0217274	0.0226494
SELENOV	-1.74593	1.16377e-20	2.72827e-19	-1.69504	0.0508892	0.110436	0.115727	0.117359	0.0588427	0.0689507	0.0425085	0.0531069	0.131204	0.0431013	0.0151578	0.214851	0.0472377	11.3359	0.0525225	0.0465279	0.0975329	0.0762365	0.0535586	0.0128758	0.022844	0.207404	0.430099	0.127024	0.0307253	0.0560875	0.0330026	0.649201	0.472671	0.0799394	0.0460437	0.0398387	0.0573197	0.0367216	0.220917	1.86365	0.0429492	0.0418245	0.0437333	0.141815	0.0633379	0.11703	0.55386	0.130364	0.0679482
SPRR2G	-1.74533	9.51418e-14	1.70577e-12	-1.74548	-0.000149281	0.110436	0.115727	0.117359	0.117685	0.0344753	0.0425085	0.0265534	0.0437346	0.0431013	0.0151578	0.286468	0.0472377	0.0379126	0.367658	0.977086	0.0650219	0.0762365	0.0535586	0.0128758	0.022844	0.0691346	0.0165423	0.169366	0.0307253	0.0186958	0.0330026	0.12984	0.0472671	0.999242	0.230218	0.0398387	0.0143299	0.0183608	0.0184098	0.0326957	0.0858984	0.0418245	0.0437333	0.0472718	0.0316689	0.0390099	0.0791229	0.0217274	0.0226494
LHX9	-1.74062	2.63692e-12	4.25144e-11	0.878646	2.61927	1.49088	0.192879	0.117359	0.0588427	0.172377	0.0425085	0.0265534	0.0874693	0.0862027	0.0303156	0.358085	0.708565	0.0379126	0.105045	1.34931	0.910307	0.152473	0.160676	0.0128758	0.45688	2.86909	0.132338	0.0423414	0.0921759	0.486092	0.0330026	0.51936	1.13441	0.279788	0.184175	1.19516	0.788146	0.0183608	3.774	2.256	0.0429492	0.0836491	0.218666	0.236359	0.0633379	0.0390099	0.0395614	0.0434547	0.0226494
PRRT4	-1.7298	1.83671e-25	4.92943e-24	-1.52589	0.203906	0.110436	0.0385757	0.117359	0.411899	0.344753	0.127525	0.265534	0.393612	0.0862027	0.0606312	0.680362	0.0944753	0.227476	0.21009	0.186112	0.585197	0.0762365	0.0535586	0.0643791	0.022844	0.172836	0.314303	0.169366	0.0307253	0.0934792	0.0330026	1.16856	0.141801	0.119909	0.322306	0.0796773	1.43299	0.183608	1.58324	0.457739	0.0429492	0.167298	0.0437333	0.141815	0.316689	0.234059	0.158246	0.108637	0.181195
GPM6A	-1.72909	4.12702e-17	8.49829e-16	0.353414	2.0825	0.0552178	0.231454	1.87774	0.941483	0.482655	1.08397	0.0531069	0.0437346	0.732723	1.42483	1.82623	0.330664	0.0379126	0.157568	0.232639	2.14572	1.29602	1.92811	0.0386275	0.022844	1.27899	0.21505	0.0846828	0.52233	0.0560875	0.396031	1.16856	0.236336	0.559576	0.460437	0.159355	0.0286598	0.771154	0.865258	0.22887	0.171797	0.0836491	0.874666	0.614534	0.253351	0.741188	0.0791229	27.6155	0.0679482
CCKBR	-1.72505	1.00642e-18	2.22881e-17	0.563049	2.2881	0.220871	0.0771515	0.234718	0.353056	4.03361	1.29651	0.477962	0.0874693	0.0431013	0.27284	0.537128	0.566852	1.74398	3.15135	0.418751	3.08854	2.5158	0.535586	0.0128758	0.776695	1.03702	0.21505	122.282	0.307253	0.112175	0.0660052	5.58313	1.08714	0.159879	0.598568	0.239032	0.114639	1.63411	0.257737	11.7704	4.03722	2.25852	0.1312	0.236359	0.0633379	0.351089	0.989036	0.847367	0.0226494
GCK	-1.72022	7.36702e-23	1.85822e-21	-0.595808	1.12441	0.0552178	0.231454	0.352076	0.647269	0.241327	0.085017	0.0796603	0.0437346	0.129304	0.106105	1.14587	0.283426	5.80063	0.157568	0.186112	3.44616	0.152473	0.0535586	0.759673	0.182752	0.103702	0.115796	0.169366	0.153627	0.0747833	0.0990078	8.05009	0.141801	0.199848	0.276262	0.119516	5.83228	4.71873	0.239327	5.264	0.0429492	0.0418245	0.218666	0.236359	0.0633379	0.351089	0.158246	9.51659	0.0452988
CD177	-1.71	2.32001e-15	4.49352e-14	0.0171783	1.72718	0.552178	0.385757	0.117359	0.0588427	0.413704	0.786407	0.238981	0.393612	0.172405	0.409261	0.214851	0.472377	0.834078	0.315135	0.372223	0.130044	48.4102	0.535586	0.283268	0.525411	0.0345673	3.2092	0.381073	0.98321	0.0560875	0.0660052	0.51936	0.189069	0.0399697	1.51944	0.0398387	0.143299	0.367216	1.34391	0.326957	0.558339	0.167298	0.1312	0.236359	0.0316689	1.83347	0.751668	0.130364	1.31367
PPFIA2	-1.70289	9.66579e-22	2.37014e-20	-1.35188	0.351011	0.0552178	0.27003	0.586794	0.529584	0.241327	0.0637627	0.0265534	0.131204	0.129304	0.13642	1.2533	0.236188	0.0379126	0.105045	0.511807	0.227577	0.381183	0.428469	0.373399	0.251284	0.172836	0.314303	0.0846828	0.337978	0.0934792	0.0660052	0.908881	0.236336	0.199848	0.230218	67.3274	0.0143299	0.275412	5.74384	0.326957	0.0429492	0.0836491	0.1312	0.0945436	0.0633379	0.15604	0.0791229	0.130364	0.0226494
APOA1	-1.68334	6.06454e-11	8.67362e-10	3.20545	4.88879	0.220871	0.462909	0.234718	1.2357	0.586081	1.7641	6.34627	0.218673	0.387912	11.8837	4.33283	0.236188	76.4698	0.63027	0.232639	4.97418	0.0762365	4.92739	0.15451	0.34266	62.2211	7.21243	0.338731	0.430154	0.691746	0.264021	36.0956	1.22895	0.159879	0.0920874	0.159355	0.616187	77.905	7.65846	5.06783	0.171797	0.125474	0.568533	0.425446	0.0950068	0.975248	0.197807	2.5421	2.24229
GAL3ST3	-1.6832	8.88071e-14	1.59545e-12	0.779336	2.46254	0.0552178	0.655788	0.117359	0.117685	0.448179	0.212542	0.0265534	0.0437346	0.0431013	0.424418	3.04372	0.0944753	7.92374	0.157568	0.0465279	19.409	0.0762365	2.1959	0.0643791	0.11422	0.0345673	0.248134	0.59278	0.184352	0.0934792	0.0330026	37.2641	0.141801	0.0399697	0.0920874	0.0398387	12.8969	4.57184	0.312966	10.6261	0.0429492	0.0418245	0.174933	0.0472718	0.158345	0.468119	0.593422	5.75775	2.12904
DEFA5	-1.67923	2.5966e-06	1.76577e-05	3.66468	5.34392	0.0552178	0.0385757	1332.61	0.529584	0.655031	0.0212542	0.0265534	0.174939	0.0431013	0.0151578	0.0358085	0.0944753	0.0379126	0.0525225	26.8931	0.032511	0.0762365	0.0535586	0.0128758	0.022844	0.0345673	0.0165423	0.381073	0.0307253	0.560875	0.0330026	0.12984	0.0472671	0.0399697	0.0460437	0.0398387	0.0143299	0.0183608	0.0184098	0.0326957	0.0429492	0.125474	1.09333	2.97812	0.0316689	0.0390099	0.435176	0.0217274	0.0226494
SP9	-1.66484	9.79073e-13	1.64638e-11	0.294554	1.95939	1.04914	0.115727	0.117359	0.294213	0.103426	0.0212542	0.0265534	0.0437346	0.0431013	0.106105	2.04109	0.0472377	0.0379126	13.1832	0.186112	0.552686	0.0762365	0.0535586	0.0901307	0.022844	0.103702	0.496268	1.736	0.430154	0.0186958	0.0330026	38.5625	0.283603	0.199848	2.16405	0.0398387	0.372578	0.752794	17.6734	0.0653913	0.0429492	0.167298	0.218666	10.778	45.7299	0.0390099	3.91658	0.0217274	0.0226494
SHISA3	-1.66413	1.433e-14	2.67827e-13	-0.557997	1.10613	0.607395	0.154303	0.117359	4.70741	0.241327	0.233797	0.0531069	0.218673	0.215507	0.0454734	0.179043	0.0944753	0.0379126	0.577748	1.25625	0.0650219	0.0762365	0.0535586	0.0257516	0.182752	0.241971	8.4531	0.0846828	12.9661	0.149567	0.0990078	0.779041	0.0472671	0.239818	0.0920874	0.876451	0.0143299	0.0918041	0.865258	0.098087	1.50322	0.167298	0.2624	0.141815	0.443365	0.0780198	0.158246	0.0651821	3.55596
NKAIN2	-1.66226	1.91701e-17	4.00842e-16	-1.41251	0.249756	0.0552178	0.115727	0.117359	0.176528	0.0344753	0.0637627	0.106214	0.131204	0.0431013	1.09136	0.465511	0.0944753	0.0379126	0.157568	4.04793	0.715241	0.686129	0.107117	0.0386275	0.022844	5.7036	0.132338	0.127024	0.0614506	0.0186958	0.0330026	1.03872	0.189069	0.159879	0.138131	0.956128	0.0429898	0.0918041	0.0552293	0.719305	0.214746	0.0418245	0.174933	0.0945436	0.411696	0.351089	0.0395614	0.0434547	0.0226494
CRABP1	-1.66067	6.47405e-12	1.01227e-10	3.63271	5.29338	0.883484	1.65876	0.117359	4.47204	5.89528	19.4476	8.0988	1.57445	0.0862027	0.424418	2.32755	4.53482	72.1477	13.8659	0.0465279	2.79594	0.0762365	222.215	0.386275	0.251284	19.2885	764.948	17.4023	0.737407	0.355221	0.0990078	43.1069	0.803541	0.239818	0.782743	34.1816	4.8865	32.2967	132.753	15.5304	6.05584	0.292772	0.5248	1.22907	0.0633379	0.702178	4.62869	0.108637	5.75295
CTXND1	-1.65758	4.79187e-14	8.79725e-13	1.17792	2.83549	0.0552178	0.81009	0.352076	0.294213	0.51713	31.8389	0.185874	0.131204	0.215507	0.13642	2.5424	0.283426	1.81981	0.682793	0.0465279	2.11321	0.609892	0.0535586	0.270392	75.0882	0.207404	0.446641	3.42965	2.02787	0.0560875	0.0990078	9.73801	0.614473	0.439667	0.782743	2.66919	0.229279	0.403938	0.294556	0.359652	60.6013	34.7562	10.7147	1.08725	0.380027	0.0780198	0.395614	3.32429	0.135896
LHFPL4	-1.65066	1.04119e-17	2.20858e-16	-1.36487	0.285786	0.110436	0.771515	0.469435	0.941483	0.275803	0.0637627	0.0531069	0.0874693	0.0862027	0.075789	0.393894	0.141713	0.0379126	0.0525225	0.0465279	0.032511	0.22871	0.107117	0.0772549	0.045688	0.241971	0.909825	0.0846828	0.122901	0.0373917	0.0660052	3.50568	0.425404	0.0799394	0.0460437	0.119516	0.0429898	0.0550825	0.0368195	0.163478	0.171797	0.0418245	0.218666	0.378175	0.126676	0.273069	0.237369	0.0434547	0.135896
HMGA2	-1.64225	9.95504e-21	2.34101e-19	3.9015	5.54375	1.93262	0.81009	3.63812	2.00065	10.4116	6.97139	70.4463	1.66192	18.7491	3.86524	4.01055	8.17212	188.843	12.3953	4.69932	51.855	9.45333	0.37491	7.06882	7.76695	2.62711	28.7505	6.35121	10.5388	0.729138	14.4881	54.0135	6.09746	8.35367	0.184175	5.37822	0.343918	22.6022	13.9362	17.4268	13.2713	12.631	1.92427	8.46166	25.0501	7.0998	2.84842	54.2315	25.5032
SLC9A3	-1.64205	1.09469e-21	2.67681e-20	-0.128459	1.51359	1.27001	0.154303	0.704153	0.411899	0.586081	0.127525	3.85025	0.131204	0.301709	0.303156	1.21749	0.566852	0.113738	0.0525225	1.02361	0.162555	0.0762365	0.321352	0.141634	0.388348	2.76538	0.397015	0.211707	0.430154	1.47697	0.297023	1.9476	0.519939	0.599545	0.0920874	5.33838	0.429898	0.385577	1.06777	0.784696	0.128848	0.209123	1.00587	4.63264	0.696716	0.19505	1.97807	0.391093	1.38161
BMPER	-1.64011	1.02759e-18	2.27282e-17	-0.652303	0.98781	0.110436	0.192879	0.469435	1.29454	0.758457	0.127525	0.0265534	0.0437346	0.0431013	0.13642	0.393894	0.141713	1.32694	0.21009	0.232639	4.03136	0.152473	0.0535586	0.334771	0.0685319	0.345673	220.724	0.423414	0.614506	0.822617	0.231018	0.779041	0.0945343	1.43891	0.0460437	0.239032	0.0286598	0.569185	0.441834	0.130783	0.0858984	0.292772	0.349866	0.236359	0.348358	0.312079	0.197807	0.41282	0.203845
C1QL4	-1.63959	1.12504e-18	2.48526e-17	1.78552	3.42511	3.20263	0.192879	4.34228	1.94181	2.55117	3.86827	0.610729	1.61818	0.0431013	1.43999	1.03845	3.73178	134.135	0.577748	0.0930558	8.77796	14.7899	1.28541	0.321895	5.59677	6.18755	1.2903	2.62517	0.583781	0.0186958	7.72261	13.6332	68.821	0.679485	1.97988	0.478064	2.2498	18.1405	2.94556	1.99444	31.0952	3.93151	0.962133	0.189087	0.158345	0.15604	0.672545	5.54048	0.181195
CGA	-1.6327	2.29166e-13	3.9908e-12	-1.25066	0.382033	0.0552178	0.462909	0.117359	0.0588427	0.413704	0.0425085	0.0531069	0.131204	0.0862027	0.0606312	0.322277	0.0944753	0.0379126	0.0525225	0.232639	0.0650219	0.0762365	1.39252	0.0128758	0.251284	0.0345673	0.0496268	0.59278	0.491605	0.0373917	0.0330026	4.5444	0.141801	0.0399697	0.0920874	0.159355	1.64794	0.0367216	0.994127	0.0326957	0.0429492	0.0418245	0.0437333	0.0472718	0.0633379	0.0390099	0.0395614	0.195546	0.181195
SOHLH1	-1.61697	3.96924e-12	6.31277e-11	-0.415967	1.20101	0.0552178	0.192879	0.117359	0.0588427	0.655031	0.488848	0.0265534	0.0437346	0.0431013	0.0606312	0.071617	0.141713	0.0758252	0.105045	0.0465279	1.07286	105.283	0.267793	0.103007	0.434036	0.0345673	0.132338	0.169366	1.65917	0.0373917	0.0990078	0.51936	0.0945343	0.119909	0.0460437	0.119516	0.0143299	1.28526	0.0184098	23.5082	0.0858984	0.0418245	0.0437333	0.0472718	0.0316689	0.429109	0.0395614	0.847367	0.0226494
SCGB2A2	-1.6108	5.29441e-08	4.98734e-07	4.95057	6.56138	26.0628	27.6588	2.11246	99.7972	1.96509	30.7549	0.0531069	0.0874693	2.54298	0.378945	0.644553	8.59726	0.265388	74.6345	0.232639	0.195066	2792.39	0.0535586	12.0646	35.8879	0.311106	0.0992536	2.79453	11.4913	0.990879	3.33326	0.12984	0.898076	1.19909	0.230218	1.59355	0.0573197	0.165247	0.0184098	0.719305	1.24553	0.250947	1.8368	6.09807	0.0316689	0.858218	0.118684	0.260728	2.35554
KCNJ4	-1.60181	1.14275e-16	2.31521e-15	-0.305659	1.29615	1.27001	0.0385757	0.352076	0.0588427	0.0689507	0.14878	1.61976	0.0437346	0.301709	0.121262	0.214851	0.188951	1.47859	0.21009	0.0465279	1.52801	0.0762365	0.0535586	0.0257516	0.11422	0.795048	0.281219	0.169366	0.368704	0.0373917	0.165013	38.0432	0.66174	0.239818	1.88779	0.0398387	0.444227	0.844598	0.110459	1.11165	0.0429492	0.0836491	0.0874666	0.0945436	0.0633379	0.0390099	0.514299	37.1103	0.0226494
DLX2	-1.5846	2.9877e-11	4.39077e-10	-0.173835	1.41076	1.5461	0.0385757	0.469435	0.0588427	0.379229	0.0212542	0.106214	0.262408	0.0431013	0.13642	0.572936	0.0944753	0.0379126	0.0525225	8.60766	0.260088	0.0762365	0.107117	0.103007	0.022844	0.103702	97.3016	0.0846828	0.0307253	0.0186958	0.0660052	1.68792	0.33087	0.0799394	0.184175	0.398387	0.0286598	0.146887	0.110459	0.0653913	0.0429492	0.0836491	0.174933	0.0472718	3.6736	0.19505	0.118684	0.0869095	0.135896
TSPEAR-AS1	-1.5822	2.14751e-15	4.17779e-14	-0.339128	1.24308	0.220871	0.0771515	0.234718	0.411899	0.0689507	0.0212542	0.212427	0.174939	0.0431013	0.0151578	0.537128	0.0472377	9.81937	0.105045	0.88403	4.48651	0.22871	0.107117	0.0257516	2.03311	0.103702	7.37785	0.127024	0.245802	0.0747833	0.0330026	0.38952	0.0472671	0.159879	0.87483	1.7529	0.0716496	2.01969	0.239327	11.2473	0.0858984	0.0418245	0.0874666	0.0472718	0.538372	0.0390099	0.158246	0.0651821	0.0679482
TNNT3	-1.57807	9.87527e-14	1.76512e-12	-0.0728581	1.50521	0.773049	0.0771515	0.117359	0.176528	0.137901	0.127525	1.1418	0.174939	0.603419	0.106105	0.214851	0.0944753	15.6579	0.0525225	0.977086	0.68273	0.22871	1.49964	0.0643791	0.137064	0.0691346	33.7793	0.0846828	0.0614506	0.0186958	0.0660052	0.38952	3.5923	0.0799394	0.368349	0.0796773	0.0573197	0.422299	0.257737	0.490435	0.0429492	0.0418245	0.1312	0.189087	0.0633379	0.468119	0.0791229	0.0651821	0.0905976
TSPEAR-AS2	-1.56769	1.27141e-14	2.3864e-13	0.268561	1.83626	0.220871	0.308606	0.234718	0.294213	0.103426	0.170034	0.292088	0.131204	0.0862027	0.075789	0.823596	0.236188	13.8002	0.157568	0.744446	7.64007	4.11677	0.321352	0.0386275	3.74641	0.0345673	9.09825	0.127024	0.184352	0.22435	0.0330026	1.16856	0.189069	0.159879	0.828786	2.43016	0.157629	1.781	0.239327	11.9666	0.0429492	0.125474	0.0437333	0.0472718	1.29843	0.0390099	0.237369	0.391093	0.181195
UPK1A	-1.5637	2.65991e-19	5.95806e-18	-1.18123	0.382466	0.276089	4.01188	0.117359	0.235371	0.655031	0.0212542	0.876263	0.0874693	0.0862027	0.0303156	0.322277	0.141713	0.0379126	0.262613	0.232639	4.51902	0.152473	0.0535586	0.180261	0.0685319	0.38024	0.0661691	0.211707	0.0614506	0.0186958	0.0330026	12.205	1.03988	0.159879	0.782743	0.517903	0.257939	0.0550825	6.49864	1.24244	0.0429492	0.125474	0.0874666	0.141815	0.0316689	0.0390099	1.78027	0.499729	0.158546
KRT28	-1.55686	1.63272e-09	1.9515e-08	-0.725961	0.8309	0.0552178	0.0385757	2.81661	0.0588427	0.0344753	0.0637627	0.0265534	0.0437346	0.0431013	0.0151578	0.143234	0.0472377	0.0758252	0.42018	14.7028	0.032511	0.0762365	0.0535586	0.0128758	0.022844	0.0345673	0.0330845	6.22419	0.0307253	0.0186958	0.0330026	0.12984	0.141801	2.07842	0.230218	0.0796773	0.0143299	1.61575	0.0184098	0.0326957	0.257695	0.0836491	0.0437333	0.0472718	0.475034	0.0390099	0.0395614	0.0217274	0.0226494
POU3F2	-1.551	1.70379e-14	3.17428e-13	-0.841046	0.709952	0.110436	0.0771515	0.117359	0.0588427	0.206852	0.14878	0.185874	0.306142	0.0431013	0.0909468	1.86204	0.283426	0.0758252	0.105045	35.873	0.0975329	0.152473	0.0535586	0.0643791	0.0685319	0.103702	6.26952	0.211707	0.0921759	0.0560875	0.165013	8.69929	0.141801	0.159879	0.184175	0.557741	0.0429898	0.0734433	0.0552293	0.0653913	0.472441	0.125474	0.1312	0.236359	8.58228	0.0390099	4.54957	0.0651821	0.0452988
SLIT1	-1.54882	2.27071e-17	4.7144e-16	1.04711	2.59593	22.9706	0.848666	0.821512	2.94213	0.965309	0.637627	0.902817	0.56855	0.387912	0.575997	2.36336	0.283426	9.66772	1.52315	0.511807	6.04704	0.22871	5.78433	0.206013	1.02798	0.483942	0.760945	0.29639	1.75134	0.299133	0.231018	30.3826	0.803541	0.159879	1.01296	0.199193	0.745156	0.22033	1.52801	2.74644	0.0858984	0.125474	0.437333	0.756349	0.760054	0.975248	0.395614	3.78056	3.30681
DEFA6	-1.546	2.67479e-07	2.21716e-06	0.511103	2.0571	0.0552178	0.0385757	0.93887	0.0588427	0.103426	0.0212542	0.0265534	0.0437346	0.0431013	0.0151578	0.0358085	0.0472377	0.0379126	0.367658	31.639	0.032511	0.152473	0.0535586	0.0128758	0.022844	0.0345673	0.0165423	0.0846828	0.0307253	0.0560875	0.0660052	0.12984	0.0472671	0.0399697	0.0460437	0.0398387	0.0143299	0.0183608	0.0184098	0.0326957	0.0429492	0.0418245	0.0437333	0.0472718	0.0316689	0.0390099	0.0791229	0.0217274	0.0226494
RP11-553A10.1	-1.54561	2.75926e-20	6.38364e-19	-1.44728	0.098331	0.165653	0.732939	0.469435	0.0588427	0.0689507	0.0212542	0.106214	0.0437346	0.0431013	0.0909468	7.62721	0.236188	0.15165	0.21009	0.0930558	0.0975329	0.0762365	0.535586	1.1202	0.411192	0.414807	8.27114	0.0846828	0.153627	0.112175	0.561044	0.908881	0.33087	0.159879	0.184175	0.956128	0.530207	0.367216	0.441834	0.163478	0.0858984	0.167298	0.0874666	0.330903	3.19856	0.0390099	0.435176	0.0651821	0.0226494
LINC02575	-1.5401	3.21795e-13	5.549e-12	-1.20321	0.336893	0.0552178	0.154303	0.117359	0.117685	0.0689507	0.0637627	0.212427	0.174939	0.0431013	0.0303156	0.107426	0.0944753	2.46432	0.105045	0.186112	1.30044	0.0762365	0.0535586	0.0128758	0.0685319	0.103702	12.4067	0.127024	0.0921759	0.112175	0.0660052	0.38952	0.0472671	0.0399697	0.184175	0.438225	0.0716496	0.973123	0.0184098	6.63722	0.0429492	0.0836491	0.1312	0.0945436	0.0316689	0.11703	0.0791229	0.0434547	0.158546
LHX1	-1.52942	8.52994e-09	9.16279e-08	1.56048	3.0899	0.110436	1.04154	1.87774	0.0588427	0.241327	0.106271	0.132767	0.131204	0.0431013	0.954942	11.6378	0.0472377	55.5799	0.157568	1.44236	0.032511	0.0762365	0.107117	0.0128758	0.045688	1.72836	0.0330845	0.169366	0.829583	0.0373917	0.0660052	0.12984	0.141801	0.119909	0.0920874	0.0398387	1.2467	0.0367216	0.202507	0.196174	0.51539	0.0418245	0.0437333	0.283631	0.0316689	0.19505	0.118684	0.0434547	0.113247
GRIN2B	-1.52828	4.95764e-18	1.06574e-16	-0.915499	0.612782	0.0552178	0.424333	1.64302	0.411899	0.758457	0.127525	0.0531069	0.174939	0.0431013	0.0454734	0.322277	0.0944753	0.87199	0.0525225	0.0465279	0.162555	0.152473	0.0535586	0.30902	0.045688	0.829615	0.21505	0.127024	0.768133	0.0186958	0.231018	2.33712	0.378137	0.0799394	0.184175	0.358548	1.63361	1.43214	1.39914	0.130783	0.0429492	0.125474	0.0874666	1.41815	0.0633379	0.11703	0.593422	1.54264	0.0905976
CLDN19	-1.52503	2.24011e-11	3.31981e-10	-0.332893	1.19213	0.110436	0.0385757	0.117359	0.0588427	1.82719	0.0212542	0.637282	0.0437346	0.258608	0.0151578	0.71617	0.141713	47.8078	0.315135	0.0465279	2.50334	9.30085	0.107117	0.0386275	0.022844	0.103702	22.2163	0.0423414	0.0307253	0.0560875	0.0330026	3.76536	0.141801	0.119909	3.77558	0.119516	6.16187	0.0734433	0.0184098	9.57983	0.0858984	0.0418245	0.0874666	0.141815	0.0633379	0.15604	0.0791229	0.0217274	0.0452988
DAB1	-1.52169	9.43607e-17	1.92059e-15	-0.17308	1.34861	0.165653	0.0771515	0.352076	0.411899	0.241327	0.361322	0.0265534	0.218673	0.0431013	0.151578	0.179043	0.188951	0.682427	0.945406	0.232639	11.4113	0.0762365	0.0535586	0.128758	1.05082	0.483942	0.36393	0.762145	0.276528	0.112175	1.58412	2.72664	2.55243	0.319758	0.0920874	1.99193	0.802475	2.14822	0.423424	3.10609	7.08662	0.46007	0.1312	0.189087	0.0316689	0.11703	0.237369	0.630094	0.0905976
HIF3A	-1.51601	9.78359e-15	1.84334e-13	2.55593	4.07194	0.0552178	0.81009	1.52566	4.35436	0.792933	0.488848	7.56773	1.31204	0.172405	4.35029	1.07426	0.236188	110.515	0.157568	0.465279	53.7081	0.914838	0.589145	0.0386275	0.0913759	23.9551	0.496268	0.381073	0.153627	1.23393	1.2871	30.6423	10.3042	0.359727	28.8233	0.318709	1.57629	8.83155	1.65688	29.3934	0.0429492	0.0418245	1.5744	1.60724	0.158345	0.468119	5.22211	5.30148	1.42691
PLA2G4D	-1.51182	1.76423e-12	2.90562e-11	-0.173895	1.33792	0.110436	0.231454	0.117359	0.235371	0.103426	0.0425085	0.0531069	0.0874693	0.0431013	0.181894	0.214851	0.141713	0.0379126	0.0525225	44.8064	0.130044	0.0762365	0.160676	0.0772549	0.022844	0.172836	3.17612	6.39355	0.245802	0.0186958	0.0330026	0.12984	0.236336	1.07918	0.230218	0.478064	0.0429898	0.0183608	0.423424	0.326957	0.0429492	4.18245	0.918399	0.378175	0.0316689	0.351089	0.356053	0.0217274	0.271793
TTYH1	-1.51003	1.56605e-20	3.65675e-19	1.21944	2.72948	2.92654	2.27597	0.469435	6.29617	6.58479	0.935187	0.318641	0.787223	0.344811	0.909468	2.5066	2.26741	147.973	0.682793	0.372223	0.35762	13.4939	1.5532	0.489281	0.251284	1.93577	0.562437	1.60897	1.13684	0.168263	0.396031	2.72664	1.08714	2.19833	1.38131	0.756935	2.00619	1.19345	0.810029	1.11165	0.343594	0.250947	0.962133	2.1745	0.28502	1.32634	1.34509	0.673548	1.72135
DLX1	-1.50966	3.16965e-10	4.15524e-09	0.0694888	1.57915	6.68135	0.0771515	0.469435	0.0588427	0.241327	0.446339	0.185874	0.0874693	0.129304	0.0454734	0.214851	0.0472377	0.0758252	0.157568	8.70072	0.0975329	0.0762365	0.0535586	0.0643791	0.11422	0.0691346	126.962	0.0846828	0.0921759	0.0373917	0.0660052	5.71297	0.0945343	0.159879	0.184175	0.0796773	0.100309	0.550825	0.073639	0.0326957	0.128848	0.0836491	0.174933	0.472718	9.21566	0.0390099	0.0791229	0.0217274	0.0226494
DPYSL5	-1.50948	1.26459e-09	1.54829e-08	0.482224	1.99171	0.331307	0.0385757	0.117359	7.47302	0.0344753	0.0212542	0.371748	0.0874693	0.0431013	0.075789	0.537128	0.141713	16.492	0.105045	0.0930558	0.0975329	0.0762365	0.0535586	0.0772549	0.045688	0.241971	1.85273	0.0846828	0.0307253	0.523483	0.0660052	12.7243	0.0472671	0.199848	1.059	0.0398387	0.143299	0.0367216	0.0184098	0.22887	0.0429492	0.0418245	0.0437333	0.0472718	2.91354	0.0390099	3.20448	0.0434547	0.0226494
OTX2	-1.49903	7.56907e-10	9.50507e-09	-0.631214	0.867821	0.0552178	0.115727	0.117359	0.0588427	0.620556	0.233797	0.0796603	0.131204	0.0431013	0.0606312	0.465511	0.0944753	0.0379126	0.157568	0.465279	0.032511	0.0762365	10.0155	0.360523	0.022844	0.0345673	3.92052	0.0423414	0.0307253	4.30004	0.0660052	0.12984	0.425404	0.0399697	0.0460437	0.756935	1.23237	0.110165	12.3161	0.261565	0.343594	0.0418245	0.0437333	0.0945436	0.158345	0.0390099	11.4333	0.0217274	0.0452988
UGT3A1	-1.4954	7.3432e-11	1.04178e-09	-0.551774	0.943628	0.0552178	0.0385757	0.117359	0.0588427	0.999785	3.03936	0.0531069	0.0437346	0.0431013	0.0151578	0.358085	1.1337	0.265388	0.0525225	0.0930558	0.195066	0.0762365	0.214234	0.0128758	0.045688	0.0345673	0.0496268	0.0423414	0.0307253	0.0560875	0.0330026	0.908881	0.236336	0.239818	4.18998	0.0398387	74.9741	0.0550825	0.0368195	0.294261	0.0429492	0.0418245	0.0437333	0.141815	0.0316689	0.11703	0.0395614	0.0434547	0.0226494
NKX6-1	-1.48405	1.06601e-12	1.78915e-11	0.230751	1.71481	31.0876	0.0385757	0.117359	0.117685	0.0344753	0.488848	0.132767	0.131204	0.0431013	3.34987	3.07953	0.0944753	188.615	3.83415	11.1202	1.17039	0.381183	2.57081	1.72536	0.045688	8.26158	0.330845	0.211707	0.0614506	0.785225	0.0660052	3.246	0.189069	0.0799394	0.644612	4.54161	0.372578	0.0367216	3.51626	0.130783	1.63207	0.92014	0.2624	0.0472718	0.0950068	0.429109	0.0395614	0.73873	0.0226494
CRLF1	-1.48349	5.10585e-15	9.76044e-14	3.506	4.98949	89.6184	2.73888	5.75058	1.6476	3.51648	0.913933	5.86831	3.49877	1.42234	2.98609	5.8726	1.41713	5.23194	2.46856	12.9813	1.30044	5.87021	90.3534	2.09876	5.5054	1.20986	26.7654	1.18556	9.43267	1.29001	4.02632	21.6833	18.8596	1.15912	2.25614	4.50177	2.85165	4.29643	1.01254	16.3805	1.24553	0.585543	0.699733	0.661806	1.61512	6.08555	1.97807	2.69419	0.543586
UGT3A2	-1.4813	1.109e-14	2.086e-13	-0.291206	1.1901	0.276089	0.115727	0.352076	0.117685	0.0344753	5.90868	0.610729	0.918427	0.0431013	0.0606312	0.358085	0.0472377	1.89563	34.3497	0.279167	0.715241	0.0762365	0.0535586	0.141634	0.022844	0.345673	0.314303	0.0423414	0.0307253	0.168263	0.0330026	0.908881	0.141801	0.0399697	16.9441	0.0796773	6.59176	0.0183608	0.0552293	5.264	0.128848	0.376421	0.5248	0.0945436	0.126676	0.0390099	4.86606	0.977731	0.0679482
CLDN6	-1.47696	3.71439e-08	3.60505e-07	4.56099	6.03795	0.220871	19.0178	2.69925	0.88264	28.7869	0.871424	1.88529	0.262408	7.24102	9.88289	0.358085	0.188951	845.717	1.20802	0.0465279	58.7798	0.533656	0.642703	0.592288	0.0913759	3.38759	1.07525	0.0846828	0.122901	1.14045	0.297023	490.146	1.03988	0.359727	0.230218	0.0796773	328.313	165.486	0.239327	238.155	0.601289	0.0836491	0.1312	0.0945436	0.253351	0.15604	0.0791229	3.1722	1.04187
ASXL3	-1.46766	1.24198e-15	2.44316e-14	-0.172643	1.29501	0.0552178	0.154303	0.469435	0.294213	2.44775	0.191288	0.0531069	0.0437346	0.0862027	0.773048	4.33283	0.283426	9.0232	0.577748	12.7021	6.79479	0.457419	0.214234	0.0257516	0.319816	2.31601	24.1848	0.804487	0.184352	0.0934792	0.0660052	2.46696	0.236336	0.119909	0.0460437	2.19113	0.0143299	0.201969	6.88525	0.098087	2.06156	0.585543	3.19253	0.189087	3.99028	0.273069	1.0286	0.82564	0.0452988
TENM2	-1.46442	2.10361e-17	4.38817e-16	-0.443226	1.0212	0.110436	0.192879	1.17359	0.353056	0.586081	0.233797	0.185874	0.174939	0.129304	0.545681	0.358085	0.330664	0.265388	0.21009	0.511807	0.227577	1.21978	0.214234	0.682418	0.388348	0.138269	21.5215	0.677462	1.41336	0.130871	0.297023	0.779041	0.614473	0.319758	0.138131	0.358548	0.100309	0.22033	0.110459	0.359652	0.128848	0.250947	0.218666	0.378175	0.60171	0.15604	5.30123	7.32212	0.203845
GABRQ	-1.4607	4.01103e-15	7.70099e-14	-0.060939	1.39976	0.110436	0.231454	0.117359	0.647269	0.241327	0.106271	0.451408	0.0437346	0.0431013	0.62147	2.36336	0.61409	4.17039	1.05045	12.6091	3.54369	0.762365	0.0535586	0.103007	0.045688	1.31356	1.1745	0.677462	0.153627	0.0934792	0.0660052	7.92025	0.0472671	0.199848	13.5829	0.836612	0.0716496	1.67083	0.110459	6.8334	0.214746	0.125474	0.2624	0.0945436	0.190014	0.11703	0.356053	0.782185	0.0452988
CNTFR	-1.45777	1.50997e-12	2.5009e-11	1.71872	3.17649	0.552178	0.0771515	0.821512	1.2357	0.172377	0.255051	1.99151	0.306142	0.0431013	0.121262	0.96683	0.188951	10.7293	3.09883	2.74515	18.3687	0.0762365	0.0535586	0.0257516	0.571099	11.4418	2.24975	0.846828	0.276528	1.7948	0.330026	39.4714	1.41801	0.199848	0.138131	0.995967	0.372578	2.73576	0.257737	9.35096	0.0429492	0.0836491	1.7056	0.141815	146.849	0.936238	1.58246	20.9669	0.294442
PMEL	-1.45648	9.34612e-21	2.20278e-19	2.1712	3.62768	4.41742	3.35609	2.81661	4.17783	6.06766	2.06166	3.90335	1.79312	3.57741	1.87957	1.96947	0.850278	17.8948	2.31099	1.62848	2.86096	2.05839	1.87455	2.7683	1.21073	2.90365	1.00908	4.06477	27.5299	3.64569	2.97023	5.71297	2.12702	1.87858	17.7268	2.31064	2.12083	1.85444	2.61418	7.02957	3.26414	3.76421	2.8864	2.1745	1.01341	1.75545	12.541	0.869095	1.99315
GCGR	-1.4559	2.99438e-10	3.94309e-09	0.316289	1.77219	0.49696	0.115727	0.117359	1.11801	0.241327	0.318814	0.0265534	0.0437346	1.24994	0.0303156	1.28911	0.0472377	2.6918	0.0525225	0.0465279	1.26793	2.2871	1.07117	0.0128758	0.0913759	0.103702	0.0827114	0.465755	0.276528	0.0373917	0.0330026	4.93392	0.141801	0.0399697	0.230218	0.0398387	11.5356	1.81772	0.202507	0.0653913	0.0429492	0.0418245	0.174933	0.141815	0.0316689	0.11703	0.949475	1.32537	0.452988
IRAG2	-1.45321	1.90995e-17	3.9984e-16	1.90338	3.35659	2.04306	2.73888	4.34228	9.12062	2.41327	0.446339	1.88529	3.80491	8.40476	1.10652	9.95477	2.83426	0.417039	0.367658	8.79377	1.65806	0.533656	1.44608	2.72967	1.57623	0.38024	1.07525	0.635121	2.27367	1.86958	1.58412	0.38952	1.98522	3.67721	3.2691	1.235	1.07474	4.38824	0.644341	3.17148	0.816035	2.67677	2.66773	0.756349	0.506703	5.14931	2.01763	1.71646	1.7893
TMEM59L	-1.44862	1.3753e-16	2.77678e-15	1.53017	2.97879	3.47872	0.887242	1.05623	3.88362	1.17216	0.573865	0.238981	0.349877	0.0862027	1.53094	1.14587	0.425139	2.3885	1.20802	3.6757	2.89347	0.838602	1.33897	0.15451	0.936603	1.6938	0.446641	1.736	1.72062	0.8974	0.264021	38.8222	0.99261	1.11915	0.276262	0.995967	0.186289	3.47019	0.478654	6.93148	0.171797	0.250947	1.53067	1.03998	1.04507	0.351089	1.93851	0.912549	0.226494
ATP1A4	-1.44675	2.65529e-13	4.60582e-12	-0.935985	0.51076	0.276089	0.154303	0.117359	0.294213	0.655031	0.977695	0.0531069	0.0437346	0.0431013	0.0606312	4.1896	0.0944753	0.0758252	0.157568	0.0465279	0.0650219	0.0762365	0.107117	1.08157	0.0685319	0.0691346	0.0330845	0.29639	0.184352	0.467396	0.0330026	0.779041	0.236336	0.199848	0.0460437	0.119516	0.128969	0.367216	0.0184098	0.130783	0.0429492	0.0418245	0.306133	1.89087	2.18516	0.0780198	40.7483	1.78164	0.0679482
SP7	-1.44241	5.49522e-10	7.00064e-09	-0.46326	0.979145	0.0552178	0.0385757	1.9951	0.117685	0.0344753	0.0212542	0.0796603	0.0437346	0.0431013	0.0303156	0.0358085	0.0472377	0.0379126	0.367658	6.8396	0.032511	0.0762365	0.0535586	0.0128758	0.022844	0.0691346	1.9189	3.64136	0.0307253	0.112175	0.0330026	0.12984	0.0945343	8.79333	0.0920874	0.0398387	0.0143299	0.183608	0.0184098	0.163478	0.0429492	1.38021	0.1312	0.236359	145.74	0.0390099	0.27693	0.478002	0.0905976
HMX1	-1.4286	2.22987e-09	2.60684e-08	-1.18196	0.24664	0.0552178	0.115727	0.117359	0.0588427	0.0344753	0.0212542	0.0531069	0.0437346	0.0431013	0.0303156	0.0358085	0.0472377	0.0758252	0.0525225	1.02361	0.032511	0.152473	0.0535586	0.0128758	0.045688	11.0615	0.264676	0.0846828	0.0614506	0.0186958	0.0330026	0.12984	0.0472671	0.0399697	1.33527	0.0398387	0.128969	0.0918041	0.0184098	0.098087	0.0858984	0.0836491	0.1312	0.0472718	0.0316689	0.11703	0.0791229	0.0217274	1.10982
COX4I2	-1.42108	1.82043e-20	4.23949e-19	0.351939	1.77302	0.331307	0.501485	0.352076	2.47139	1.55139	1.40278	0.238981	0.218673	0.431013	1.47031	2.25594	0.425139	2.80553	0.472703	0.88403	1.26793	13.9513	14.5679	0.0901307	0.639631	0.138269	0.827114	0.59278	2.51947	0.22435	0.198016	142.435	0.189069	0.719455	2.71658	0.995967	1.76258	0.716072	0.828439	2.02713	0.386543	0.711017	0.962133	1.89087	0.0950068	1.05327	0.316492	0.934277	0.226494
DDX25	-1.41786	2.96828e-15	5.74281e-14	-1.1518	0.26606	0.0552178	0.0385757	1.17359	0.176528	0.0344753	0.0637627	0.132767	0.349877	0.129304	0.0606312	0.537128	0.283426	5.76272	0.0525225	0.0465279	3.44616	0.686129	0.0535586	0.15451	0.0685319	0.138269	0.0992536	0.0846828	0.0307253	0.112175	0.0660052	1.81776	0.283603	0.0399697	0.0920874	0.239032	0.100309	1.52395	0.147278	0.098087	0.0429492	0.125474	0.1312	0.0945436	0.0633379	0.15604	0.27693	6.01848	0.0226494
COMP	-1.41693	4.1935e-10	5.41678e-09	4.23466	5.65159	0.276089	0.385757	4.34228	5.29584	14.8589	31.1587	1.1418	0.174939	0.129304	6.35112	3.90313	5.52681	49.9309	3.41396	11.2132	33.1612	14.2562	60.5212	0.141634	71.7072	0.38024	1.38955	22.2716	301.907	0.467396	0.0660052	14.1526	0.850809	2.11839	10.8203	13.9037	23.3291	17.5713	7.43754	51.6592	5.11095	0.961964	17.1435	9.35982	0.253351	1.40436	0.237369	0.0434547	0.135896
COL25A1	-1.41048	1.57118e-13	2.77454e-12	1.41635	2.82684	0.110436	0.347182	1.40831	0.117685	7.79143	0.913933	0.0796603	1.83685	0.0431013	18.9624	1.36072	0.283426	41.4764	0.0525225	0.186112	3.47867	0.152473	2.1959	1.35196	0.274128	11.9257	0.0165423	0.719804	0.706682	2.11263	0.0330026	32.0705	0.709007	0.319758	0.966917	0.796773	8.01042	4.02102	4.62085	9.12209	0.0429492	0.376421	0.481066	1.79633	0.28502	0.273069	18.9499	10.5595	0.430339
AQP4	-1.40902	4.74001e-14	8.71112e-13	-1.32009	0.0889359	6.62613	0.0771515	0.117359	0.0588427	0.0344753	0.0637627	0.0796603	0.0874693	0.129304	0.121262	0.286468	0.188951	0.265388	0.157568	0.651391	0.520175	0.0762365	0.0535586	0.0257516	0.022844	0.276538	0.0661691	0.0846828	0.0307253	0.0186958	0.0660052	0.12984	0.0472671	0.0399697	0.0920874	0.478064	0.0573197	0.0550825	0.0552293	0.457739	0.128848	0.125474	0.218666	0.0472718	0.158345	0.0390099	0.118684	0.152092	0.113247
LINC00626	-1.39916	2.27807e-12	3.69656e-11	-0.367823	1.03134	0.0552178	0.0771515	1.17359	0.176528	0.0344753	0.0425085	0.0796603	0.131204	0.0431013	0.0303156	0.179043	0.0472377	0.265388	0.0525225	0.0465279	0.292599	0.0762365	0.535586	0.0515033	2.19302	0.0345673	5.9883	0.169366	0.0614506	2.48655	0.594047	10.6469	0.0945343	0.799394	2.44032	0.0796773	0.0429898	0.0183608	0.699571	0.098087	0.0429492	0.0418245	0.218666	1.65451	0.158345	0.390099	3.04623	0.195546	0.158546
MUC2	-1.39772	2.76488e-10	3.67108e-09	1.82541	3.22314	12.4792	0.887242	2.93397	0.411899	1.27559	1.42403	0.0531069	0.0437346	6.4652	0.257683	2.07689	6.61327	0.189563	0.315135	0.0465279	0.032511	4.49795	0.214234	0.55366	0.799539	0.276538	0.165423	1.39727	0.0614506	0.130871	0.13201	6.88153	4.34858	0.919303	0.276262	0.876451	0.0429898	0.257051	3.33216	0.490435	0.257695	0.250947	1.13707	0.898165	0.0316689	6.70971	0.632983	0.0434547	0.0452988
P2RX2	-1.39724	2.82132e-13	4.88419e-12	-0.566994	0.830242	0.165653	0.0771515	0.117359	1.6476	0.137901	0.127525	0.106214	0.218673	0.215507	0.0454734	0.71617	0.236188	3.63961	0.0525225	0.139584	1.26793	0.0762365	0.0535586	0.0257516	0.022844	0.103702	0.0661691	0.846828	0.0614506	0.0934792	0.0990078	3.11616	0.709007	0.639515	0.0920874	0.119516	0.358248	29.0101	0.441834	0.098087	0.0429492	0.0418245	0.174933	0.0945436	0.158345	0.0390099	10.8003	0.108637	0.158546
EGFL6	-1.38483	3.08466e-20	7.11776e-19	3.21475	4.59959	3.20263	5.97924	11.0317	5.47237	24.2362	3.33692	3.1333	7.12874	1.81026	9.39784	2.64983	1.36989	20.5866	5.93505	0.139584	32.576	1.06731	5.73077	5.67824	1.75899	3.87154	11.3811	0.973852	4.6088	12.601	17.5574	17.3986	9.26436	1.59879	8.24182	4.34242	12.725	10.2637	48.9331	34.0362	8.76163	3.05319	1.4432	0.614534	0.253351	6.70971	3.7979	5.86639	4.07689
LA16c-380H5.4	-1.38448	1.93374e-14	3.59507e-13	-0.574586	0.809895	0.110436	0.231454	0.352076	0.176528	0.206852	0.658882	1.1418	0.131204	0.517216	0.27284	0.537128	0.708565	1.06155	0.0525225	0.0465279	0.032511	10.9781	0.214234	0.0901307	0.296972	0.103702	0.0496268	2.75219	0.0921759	0.0373917	0.363028	6.23233	0.189069	0.0799394	1.10505	0.0796773	0.730826	0.275412	2.24599	0.261565	0.429492	0.585543	0.437333	0.0945436	0.0316689	2.06753	0.395614	0.0434547	0.203845
NOL4	-1.38233	5.05115e-14	9.24433e-13	-1.3326	0.0497299	0.110436	0.0385757	0.704153	0.0588427	0.172377	1.61532	0.0265534	0.0437346	0.0431013	0.409261	3.18696	0.519614	0.0758252	0.0525225	1.675	0.68273	0.0762365	0.0535586	0.167386	0.319816	0.933317	0.198507	0.29639	0.122901	0.0934792	0.0330026	0.12984	0.0472671	0.0399697	0.0920874	0.677257	0.0573197	0.0183608	0.0184098	1.14435	0.128848	0.125474	0.349866	0.0472718	0.348358	0.0390099	4.03527	2.60728	0.0226494
GDF10	-1.3816	4.29587e-12	6.8261e-11	-0.412509	0.969093	1.27001	0.0385757	0.117359	0.411899	0.792933	0.743899	0.0265534	0.56855	0.301709	0.0909468	5.15643	0.519614	1.13738	0.315135	8.8403	1.13788	0.152473	0.160676	12.129	0.822383	0.0345673	0.115796	0.59278	0.553055	4.91701	0.264021	0.25968	0.189069	0.0399697	0.138131	0.0796773	0.0143299	0.128526	0.349785	0.0653913	0.0858984	0.167298	1.53067	0.283631	0.0950068	0.11703	285.119	0.217274	0.0226494
TLX1	-1.37914	8.84736e-08	8.04995e-07	0.292427	1.67157	0.220871	0.0385757	0.117359	0.117685	0.310278	0.0212542	0.610729	0.0437346	0.0862027	0.0151578	0.0358085	0.236188	3.33631	0.945406	0.0930558	0.032511	0.0762365	0.37491	0.0257516	0.0913759	0.103702	4.99577	0.254048	0.0307253	0.0186958	0.0660052	0.25968	0.0472671	0.0399697	0.322306	3.54564	0.0573197	0.0550825	0.073639	0.0326957	0.0429492	0.0418245	0.0437333	0.0945436	0.0316689	0.0390099	0.0791229	0.0217274	0.317092
RP11-54O7.1	-1.3738	1.14793e-20	2.69472e-19	-0.998672	0.375125	0.773049	0.0385757	0.352076	0.117685	0.241327	0.0425085	1.5401	0.0437346	0.0862027	0.257683	0.358085	0.188951	0.985728	0.105045	0.186112	1.17039	0.22871	0.37491	0.0386275	0.776695	0.691346	0.992536	0.211707	0.430154	0.0373917	0.0990078	0.908881	1.84342	0.279788	0.0920874	0.398387	0.300928	0.514103	0.331376	2.2887	0.128848	0.0836491	0.174933	0.236359	0.823392	0.0780198	0.395614	0.499729	0.0452988
TCHH	-1.37371	1.3256e-12	2.21009e-11	1.16556	2.53927	0.49696	0.655788	3.16869	0.588427	0.206852	0.446339	0.982477	0.218673	0.387912	0.378945	1.43234	0.661327	0.113738	63.1846	70.7689	0.877796	0.152473	0.642703	0.296144	0.205596	0.933317	0.132338	101.958	0.645231	0.130871	1.15509	0.38952	3.0251	24.6213	0.506481	0.199193	0.0716496	0.422299	0.0184098	1.96174	0.0858984	0.292772	0.481066	8.41438	0.158345	0.273069	0.751668	0.152092	0.860677
FLJ16779	-1.36911	2.15e-12	3.50165e-11	0.496806	1.86591	0.220871	0.154303	0.469435	0.88264	1.37901	0.85017	1.9384	0.0437346	0.0431013	0.151578	1.39653	0.850278	4.01874	0.315135	0.0930558	11.4113	3.04946	0.321352	0.0643791	1.98743	0.103702	0.860198	2.58283	2.02787	0.0560875	0.0990078	6.23233	0.0472671	0.199848	0.0460437	0.119516	1.08907	7.2158	0.257737	1.11165	0.128848	0.125474	0.481066	1.03998	0.0633379	1.98951	0.632983	0.195546	0.74743
SPRR2A	-1.36869	4.23847e-08	4.06219e-07	0.632164	2.00085	0.0552178	1.273	0.234718	0.647269	0.0344753	2.21044	0.132767	0.0437346	0.0431013	0.0606312	1.07426	0.0472377	0.0758252	0.525225	0.744446	0.455153	0.0762365	0.0535586	0.296144	0.365504	0.103702	0.0165423	0.762145	3.31833	0.0186958	0.0330026	1.03872	0.141801	1.51885	1.38131	0.0398387	0.0143299	0.0918041	0.0184098	0.0653913	5.36865	0.250947	0.0437333	0.425446	0.0316689	0.468119	0.712106	0.0217274	0.407689
CAMKV	-1.36585	4.62904e-15	8.87787e-14	-1.13948	0.226367	0.773049	0.0771515	0.234718	0.117685	0.206852	0.0425085	3.23952	0.0874693	0.0431013	0.0606312	0.214851	0.283426	1.93354	0.42018	0.0930558	0.130044	0.0762365	0.535586	0.180261	0.022844	0.103702	0.612064	0.211707	0.0307253	0.186958	0.0330026	3.246	0.141801	0.239818	0.138131	0.796773	0.214949	1.2669	1.82257	0.359652	0.0429492	0.0836491	0.0874666	0.0945436	0.0316689	0.0390099	0.474737	6.9093	0.0452988
SLC6A10P	-1.36359	1.42377e-08	1.47452e-07	-0.281757	1.08184	0.0552178	0.115727	0.117359	0.117685	0.0344753	0.0425085	0.0265534	0.262408	0.0431013	11.8989	3.54504	0.141713	4.09456	0.0525225	0.0930558	3.08854	0.0762365	0.0535586	0.0128758	0.022844	1.65923	0.0496268	0.0423414	0.0614506	0.0186958	0.0330026	0.12984	0.0472671	0.0399697	3.03888	0.0398387	0.0143299	0.0367216	0.0552293	2.256	0.0429492	0.0418245	0.0437333	0.0472718	0.0633379	0.0390099	0.593422	0.0217274	0.113247
TRPM5	-1.36258	1.50699e-14	2.81358e-13	-0.389057	0.973523	0.110436	0.27003	0.352076	0.117685	5.13682	0.14878	1.67287	0.131204	0.258608	0.75789	1.00264	2.1257	2.3885	0.0525225	0.232639	1.75559	0.533656	0.321352	0.0128758	0.022844	0.241971	0.264676	0.211707	0.122901	0.0747833	0.165013	1.03872	0.33087	0.159879	0.322306	0.358548	0.329588	2.95609	0.220917	0.98087	0.128848	0.167298	0.349866	0.141815	0.0316689	0.741188	1.70114	0.0651821	0.0452988
PTPN5	-1.36208	4.16199e-13	7.12802e-12	-0.878923	0.48316	0.110436	0.154303	0.234718	0.647269	0.0344753	0.0212542	0.0531069	0.524816	0.0862027	0.0606312	0.107426	0.236188	0.265388	0.157568	0.325695	0.552686	0.0762365	0.267793	0.0257516	0.045688	0.0691346	0.347388	0.211707	0.0921759	0.0560875	0.13201	0.25968	3.92317	0.199848	9.11665	0.239032	35.0223	0.0918041	0.0920488	0.752001	0.0429492	0.125474	0.2624	0.189087	0.0950068	0.0780198	1.34509	0.0869095	0.135896
SCUBE3	-1.34911	8.29048e-20	1.88826e-18	2.77356	4.12267	4.91438	10.7626	4.10756	1.2357	25.7186	0.913933	0.584175	8.9656	1.63785	0.575997	10.5993	1.36989	18.3876	3.78162	2.74515	10.4685	6.17516	1.92811	2.11163	6.83035	3.45673	0.893283	14.7772	6.08361	1.15914	2.14517	11.2961	3.21417	2.51809	0.782743	9.24257	7.2796	20.2153	13.973	6.57183	2.14746	9.87059	2.14293	1.60724	2.53351	1.59941	6.5672	0.847367	9.46745
SLITRK2	-1.34535	7.56341e-09	8.19454e-08	0.483639	1.82899	0.331307	8.13948	0.117359	0.0588427	0.172377	0.127525	0.0265534	0.0437346	0.0862027	5.07786	1.03845	0.188951	0.0758252	0.0525225	0.744446	6.85981	0.0762365	1.49964	0.0128758	0.022844	9.16033	0.198507	0.0846828	2.94963	0.0934792	0.0330026	12.5945	0.189069	0.0799394	3.54536	0.637419	0.0286598	8.94172	0.0552293	5.85253	1.07373	0.0418245	0.437333	0.0945436	0.0633379	0.0780198	0.0395614	2.17274	0.0452988
VAX1	-1.34232	1.20692e-09	1.47974e-08	-0.564547	0.777773	0.0552178	0.385757	0.117359	0.0588427	0.0689507	1.40278	0.106214	0.0437346	0.0431013	0.0606312	0.286468	1.32265	0.0379126	4.8846	0.0465279	0.0650219	0.0762365	0.428469	0.0257516	0.0913759	0.483942	6.48457	0.0423414	0.0614506	0.0186958	0.0330026	0.38952	0.283603	0.0399697	1.24318	0.0796773	0.558867	0.0183608	0.294556	2.256	0.0429492	0.0418245	0.3936	0.567262	0.0316689	3.5499	0.118684	0.0217274	1.24572
RHOXF1	-1.34227	4.94316e-14	9.06554e-13	-1.07151	0.270762	0.662613	0.0771515	0.117359	0.588427	0.103426	0.361322	0.0796603	0.218673	0.215507	0.424418	0.429702	0.519614	0.758252	0.0525225	0.0930558	0.68273	4.72666	0.803379	0.167386	0.0685319	0.241971	0.0661691	0.0423414	0.0614506	0.130871	0.0330026	0.12984	0.189069	0.0799394	0.460437	0.119516	0.128969	0.0367216	0.110459	23.7371	0.0429492	0.0836491	0.3936	0.0472718	0.253351	0.0390099	0.316492	0.0869095	0.0226494
SOX3	-1.33923	5.11389e-09	5.69482e-08	-1.11221	0.227013	0.0552178	0.0385757	0.117359	4.17783	0.0344753	0.0212542	0.0265534	0.0437346	0.0431013	5.06271	0.0358085	0.0472377	0.0379126	0.0525225	0.0465279	0.032511	0.0762365	1.44608	0.0515033	0.022844	0.0345673	0.0827114	0.0423414	0.0307253	5.23483	0.0330026	0.25968	0.0472671	0.0799394	0.276262	0.0398387	0.0143299	0.0367216	29.3267	0.0326957	0.0429492	0.0418245	0.0437333	3.82902	0.0316689	0.0780198	0.0395614	0.0217274	0.543586
C1QL1	-1.33724	2.64178e-10	3.51028e-09	1.86626	3.2035	0.386524	0.231454	0.352076	0.588427	1.62034	2.508	0.796603	0.437346	0.387912	0.197051	17.0449	0.236188	1.32694	0.892883	0.139584	1.75559	0.304946	0.160676	0.30902	0.548255	0.725913	0.297761	8.67999	1.99714	0.0747833	0.0660052	25.189	0.378137	0.759424	5.84755	1.19516	0.573197	14.1195	1.08618	0.98087	24.6528	0.794666	0.1312	0.141815	1.07674	0.273069	1.58246	10.4726	0.407689
LHX1-DT	-1.33145	2.16747e-08	2.18184e-07	0.673951	2.0054	0.331307	0.578636	1.05623	0.0588427	0.103426	0.191288	0.0796603	0.0437346	0.0431013	0.833679	3.72409	0.0472377	181.526	0.157568	1.39584	0.032511	0.304946	0.642703	0.0128758	0.022844	0.414807	0.0330845	0.0423414	0.430154	0.0373917	0.0330026	0.12984	0.283603	0.199848	0.0460437	0.0398387	2.09217	0.0550825	0.276146	0.098087	0.171797	0.0418245	0.0874666	0.0472718	0.0950068	1.05327	0.0791229	0.0217274	0.0226494
NKX3-2	-1.32964	2.00882e-14	3.73072e-13	-0.586095	0.743546	0.220871	0.27003	0.821512	0.117685	0.930834	0.680136	0.265534	0.218673	0.172405	0.0606312	0.608745	0.141713	0.72034	0.682793	0.0930558	1.23542	0.0762365	0.0535586	0.0386275	0.959447	0.691346	0.165423	1.43961	0.399429	0.130871	0.0660052	0.649201	0.472671	0.559576	0.0460437	4.58145	0.0286598	0.110165	0.497063	0.621218	0.257695	0.585543	1.4432	0.236359	0.28502	0.11703	0.237369	0.717003	0.0452988
MAPK4	-1.32948	6.13764e-17	1.25797e-15	0.30522	1.6347	0.165653	2.31454	0.93887	0.529584	0.206852	0.127525	0.238981	1.74939	0.0431013	0.409261	4.79834	0.850278	0.758252	3.2564	14.7028	6.27461	0.0762365	0.321352	0.0772549	1.5077	0.449375	0.314303	2.58283	1.56699	1.53306	0.0660052	3.8952	4.39584	0.199848	0.138131	0.478064	0.157629	0.45902	0.423424	1.17704	0.257695	1.17109	4.3296	1.1818	4.14863	0.234059	1.34509	5.45357	0.294442
TRIM71	-1.32564	2.44611e-10	3.2626e-09	-0.334696	0.990943	0.165653	0.0385757	0.117359	0.0588427	0.0344753	0.106271	7.67394	0.0437346	0.0431013	0.0606312	1.14587	0.236188	0.909903	0.105045	0.0465279	8.55038	0.0762365	0.0535586	0.0128758	0.045688	0.414807	2.54751	0.0846828	0.0307253	0.598267	0.13201	0.25968	0.425404	0.0799394	0.138131	0.199193	1.16072	0.22033	6.31454	0.098087	0.0429492	0.0836491	0.174933	0.0945436	8.64562	0.0780198	0.0791229	0.0869095	0.0452988
TRPA1	-1.32541	1.91016e-10	2.59093e-09	-1.03777	0.28764	0.0552178	0.0385757	0.352076	0.411899	0.137901	0.191288	0.0531069	0.0874693	1.42234	0.0303156	0.25066	0.141713	0.0379126	4.25433	0.325695	0.32511	0.0762365	0.0535586	0.836928	0.0685319	0.414807	0.0992536	1.27024	0.645231	0.0747833	0.0330026	0.38952	0.0945343	0.599545	0.0460437	0.0796773	0.0859795	0.0734433	0.128868	0.098087	0.0429492	0.0418245	0.174933	0.0472718	0.0316689	0.0390099	0.0395614	0.0869095	0.0226494
SLC6A11	-1.32447	5.35551e-10	6.83749e-09	-0.249896	1.07458	0.0552178	0.154303	0.117359	0.176528	0.0344753	0.0637627	0.0265534	0.218673	1.16374	0.121262	0.179043	0.0472377	0.492864	0.21009	0.0465279	7.21743	0.22871	0.0535586	0.0515033	0.434036	0.967884	0.0330845	0.0423414	0.0307253	0.0186958	0.0330026	1.42824	0.0945343	0.0399697	9.20874	0.119516	1.71959	0.532464	20.8398	0.130783	0.0429492	0.125474	0.0874666	0.0472718	0.0316689	0.15604	2.65062	0.912549	5.6397
SPRR1A	-1.32394	3.16392e-07	2.58248e-06	0.690477	2.01442	0.0552178	0.115727	0.117359	0.117685	0.172377	0.595119	0.0265534	0.131204	0.0431013	0.0606312	1.39653	0.141713	0.0379126	4.8846	1.95417	0.0975329	0.0762365	0.0535586	0.30902	0.022844	0.0691346	0.0165423	4.06477	0.645231	0.0186958	0.0330026	0.649201	0.0472671	0.799394	0.322306	0.756935	0.0143299	0.0183608	0.0184098	0.098087	3.00644	1.54751	0.0437333	0.330903	0.0316689	0.0780198	8.14966	0.108637	0.0679482
KLK3	-1.3232	2.10813e-10	2.84412e-09	-0.784358	0.538843	1.49088	0.462909	0.117359	0.529584	0.0689507	8.48045	0.0531069	0.0437346	0.0431013	0.0454734	2.1127	0.0472377	3.56379	0.472703	0.0930558	0.292599	0.0762365	0.0535586	0.0128758	0.022844	0.76048	0.0165423	0.0846828	0.0307253	0.0560875	0.198016	0.12984	0.236336	0.239818	2.25614	0.0796773	0.128969	0.0183608	0.0184098	0.752001	0.0429492	0.0418245	0.218666	0.567262	0.0633379	0.312079	0.0395614	0.0217274	0.0226494
TDRD12	-1.31392	7.11649e-09	7.74026e-08	1.08326	2.39718	0.110436	0.115727	0.117359	0.764955	0.0344753	0.233797	0.77005	0.437346	0.258608	0.242525	3.7957	0.188951	0.454951	0.105045	0.744446	61.8358	0.0762365	0.107117	0.0901307	0.22844	0.518509	0.181965	0.169366	0.0614506	0.149567	0.13201	0.12984	0.378137	0.199848	1.28922	0.358548	0.143299	0.312134	0.239327	2.74644	0.0429492	0.334596	0.306133	0.567262	0.221682	0.273069	0.0791229	0.347638	0.430339
KIRREL3	-1.30421	1.85103e-13	3.24918e-12	-0.0814874	1.22272	1.8774	0.192879	0.117359	0.588427	7.44667	0.340068	0.265534	0.437346	0.517216	0.121262	1.07426	0.188951	0.303301	4.41189	0.372223	0.585197	0.609892	0.856938	0.450654	0.159908	0.103702	3.39117	2.49814	1.93569	0.0934792	0.0660052	0.51936	0.141801	1.11915	0.230218	1.99193	0.444227	0.0918041	9.33374	0.0653913	0.944882	0.125474	0.218666	0.756349	0.443365	0.234059	0.632983	0.32591	0.38504
PAX2	-1.30173	1.73907e-06	1.22914e-05	4.54065	5.84238	0.0552178	1.77448	0.117359	0.176528	0.241327	0.0425085	0.185874	0.0437346	0.0862027	1.30357	0.608745	11.8094	0.606602	1.31306	0.0465279	4.12889	0.152473	0.107117	0.0128758	0.296972	7.77764	0.612064	1.18556	327.624	0.0934792	0.0330026	519.75	0.472671	0.639515	86.6082	0.836612	0.0429898	226.224	0.368195	0.261565	2.06156	0.0836491	127.483	0.0472718	0.221682	1.20931	1.30553	0.152092	6.45508
ARHGDIG	-1.30015	1.00509e-10	1.40664e-09	0.147254	1.44741	0.441742	0.115727	0.704153	0.470741	0.482655	4.29336	11.0728	0.0874693	0.517216	0.0909468	0.644553	0.0944753	2.95718	0.577748	0.186112	0.32511	144.392	0.214234	0.0643791	0.571099	0.103702	10.2231	0.0846828	0.0921759	0.186958	0.165013	2.5968	0.283603	0.0799394	0.0920874	0.0398387	0.659176	0.293773	3.31376	0.0326957	0.0858984	0.250947	0.218666	0.141815	0.0950068	4.13505	1.85939	0.456275	0.249143
CLDN9	-1.29523	2.18877e-12	3.5615e-11	2.76119	4.05642	2.4848	26.0772	0.704153	19.5946	11.3424	0.212542	1.48699	3.4113	6.5514	5.47197	6.37391	0.236188	59.2574	0.367658	0.139584	3.83629	1.98215	18.8526	2.04726	0.799539	9.12576	0.21505	3.09092	0.153627	0.67305	1.41911	75.567	12.7149	0.519606	4.51228	0.278871	1.03175	17.1674	13.2918	3.07339	2.19041	0.167298	0.437333	0.283631	0.0316689	8.23109	1.18684	7.6263	64.1884
AC007389.3	-1.29173	1.03808e-10	1.44821e-09	-0.946203	0.345525	0.220871	0.0771515	0.704153	0.117685	0.792933	0.0637627	0.0531069	0.131204	0.0431013	0.879153	0.071617	0.0472377	117.074	0.0525225	0.0465279	0.812774	0.0762365	0.589145	0.0257516	0.022844	0.967884	0.0165423	0.0423414	0.0307253	0.130871	0.0990078	0.38952	0.0472671	0.0799394	0.0460437	0.478064	0.0429898	0.0918041	0.220917	12.6859	0.0858984	0.0418245	0.1312	0.236359	0.0316689	0.546139	0.27693	5.3232	0.0679482
MATN4	-1.29124	3.93231e-18	8.4636e-17	-0.563666	0.72757	0.662613	0.0771515	0.117359	0.235371	0.172377	1.08397	0.451408	0.393612	1.07753	0.48505	4.76253	0.472377	12.2458	0.105045	0.0930558	2.34079	0.0762365	0.321352	0.811177	0.11422	0.483942	0.0827114	1.10088	0.307253	0.112175	0.0660052	2.85648	0.425404	1.03921	0.368349	0.478064	0.429898	0.110165	0.349785	3.26957	5.45455	1.54751	3.23626	0.378175	0.0633379	1.75545	0.83079	0.782185	0.838028
CYTL1	-1.28844	2.00463e-11	2.97584e-10	1.00022	2.28867	0.165653	0.732939	20.7725	0.941483	0.413704	0.127525	0.265534	0.56855	0.301709	0.166736	0.393894	0.519614	4.70117	0.21009	0.232639	16.7757	0.0762365	0.214234	0.180261	0.137064	0.138269	1.96853	0.254048	0.122901	0.747833	0.264021	2.5968	0.0945343	0.599545	0.644612	0.278871	6.97867	0.624268	0.77321	8.37009	0.128848	0.334596	0.830933	0.189087	13.871	0.429109	2.17588	1.54264	0.181195
SHD	-1.28647	1.13605e-11	1.73924e-10	-1.1693	0.117171	0.165653	0.0771515	0.234718	0.235371	0.172377	0.0637627	0.477962	0.262408	0.0862027	0.075789	0.572936	0.236188	0.606602	0.105045	0.0465279	0.032511	0.0762365	0.428469	0.128758	0.022844	0.241971	0.14888	0.0423414	0.0921759	0.0186958	0.0330026	0.908881	0.189069	0.159879	0.460437	0.239032	0.100309	0.0183608	0.073639	0.0653913	0.0858984	0.0418245	0.655999	0.0945436	0.0316689	0.0780198	0.870352	0.0869095	0.430339
TMSB15A	-1.28439	3.45811e-18	7.4612e-17	1.38412	2.66851	0.276089	0.308606	1.9951	0.823798	8.06723	1.38153	1.77908	2.36167	0.0862027	0.545681	3.47343	1.08647	20.2453	15.0214	0.279167	15.1826	1.44849	3.15996	0.437778	0.639631	2.07404	33.5808	0.973852	1.56699	1.3274	0.396031	6.75169	0.519939	1.07918	0.414393	8.20677	0.128969	0.587546	2.48532	12.6532	1.28848	1.12926	1.8368	0.756349	27.4253	0.546139	1.2264	1.45573	0.113247
SLC18A2	-1.28187	8.10379e-11	1.14232e-09	0.613839	1.89571	0.828266	0.154303	1.40831	0.176528	0.0344753	0.085017	0.371748	0.56855	0.129304	0.106105	0.823596	0.377901	0.0758252	1.94333	2.04723	0.292599	0.0762365	0.0535586	0.618039	0.388348	0.276538	0.181965	8.08721	0.245802	0.747833	0.297023	0.12984	0.141801	0.559576	0.138131	1.79274	0.687836	0.587546	0.147278	0.359652	2.96349	0.418245	0.3936	0.330903	0.696716	0.15604	0.989036	0.304183	0.158546
DIPK1C	-1.28069	1.17125e-12	1.96017e-11	-0.523753	0.756941	4.25177	0.964393	1.17359	1.58875	0.620556	0.085017	0.185874	0.218673	0.0862027	0.0454734	0.429702	0.0944753	1.70607	0.0525225	0.139584	0.390131	0.0762365	0.589145	0.0901307	0.0913759	0.0345673	0.14888	0.338731	0.98321	0.355221	0.13201	0.12984	0.141801	0.839364	0.0460437	0.159355	0.100309	0.146887	0.239327	0.261565	0.0858984	0.501894	0.5248	0.189087	0.0316689	0.273069	0.237369	0.0651821	0.475637
TFAP2B	-1.26893	1.61836e-09	1.93566e-08	0.447876	1.7168	0.220871	0.231454	0.704153	0.588427	3.68886	0.99895	0.292088	0.0437346	0.0431013	0.530523	0.107426	8.17212	0.0379126	0.315135	0.139584	0.032511	0.0762365	0.0535586	0.0128758	0.11422	0.0345673	1.95199	5.67375	0.430154	0.934792	4.35634	0.12984	14.5583	0.0799394	0.0460437	1.47403	2.37877	0.0183608	0.0368195	0.425044	0.171797	3.63873	0.0874666	21.745	0.0316689	0.0390099	0.0395614	0.0869095	0.0226494
SCARNA5	-1.26861	1.67503e-08	1.71158e-07	-1.0055	0.263114	0.0552178	0.308606	0.352076	0.117685	0.0344753	0.170034	0.0265534	0.830958	0.0431013	0.197051	0.071617	0.283426	1.70607	0.472703	0.232639	0.0650219	0.762365	0.214234	0.0128758	0.0685319	0.103702	0.0165423	0.0846828	0.0307253	0.0560875	0.198016	0.12984	0.0472671	0.119909	0.506481	0.756935	0.0286598	0.0734433	0.0184098	0.0653913	0.0429492	0.0836491	0.1312	0.0945436	0.0633379	0.351089	0.27693	0.0434547	0.0905976
ADAMTS16	-1.26801	1.11558e-11	1.71386e-10	1.28486	2.55287	0.220871	0.54006	0.234718	2.23602	0.379229	0.467593	0.0531069	0.131204	0.172405	0.27284	0.465511	0.330664	0.454951	2.5736	0.232639	14.7275	0.914838	0.535586	0.476405	0.616787	0.0691346	0.281219	2.07473	0.614506	0.860008	0.75906	23.8906	0.567206	0.479636	20.3053	0.239032	12.2951	0.495742	0.073639	3.92348	0.214746	0.167298	1.48693	1.41815	0.158345	0.390099	0.395614	0.586639	0.113247
DLX6-AS1	-1.26554	1.68146e-15	3.2893e-14	4.90117	6.16671	2.42958	0.115727	26.6404	2.00065	24.8222	13.1351	4.83272	4.5484	6.89621	0.439576	17.0807	12.2818	0.15165	19.696	1.81459	50.0669	3.04946	0.214234	20.4339	14.1633	3.595	28.8663	47.2954	9.00251	17.8171	38.613	283.051	28.2658	42.7676	18.6016	42.6672	11.7649	497.339	0.957307	3.59652	70.3937	22.878	30.0885	16.8288	88.4196	9.01129	246.349	154.112	3.12562
TG	-1.26122	5.61949e-11	8.05674e-10	0.859971	2.12119	0.165653	0.617212	0.821512	0.764955	0.413704	2.93309	4.51408	0.918427	0.517216	1.10652	1.03845	0.566852	0.72034	0.157568	0.651391	0.390131	0.152473	0.535586	0.746798	0.411192	2.21231	1.43918	0.635121	1.19829	0.486092	0.264021	1.55808	0.378137	0.239818	1.70362	0.199193	0.171959	0.403938	0.0920488	0.588522	0.51539	0.292772	0.612266	0.756349	0.348358	0.819208	0.316492	0.521457	2.51408
SIX3	-1.26067	2.07397e-08	2.09132e-07	1.27857	2.53923	24.1302	0.308606	1.05623	0.353056	5.1713	0.0212542	0.0265534	0.56855	0.172405	2.78904	4.72672	0.141713	0.379126	0.105045	0.0465279	5.20175	0.0762365	0.964055	0.412026	1.37064	0.138269	0.0992536	0.0423414	0.0307253	0.149567	0.13201	0.12984	1.03988	0.0399697	9.71522	2.23097	23.3291	4.22299	0.257737	3.76	0.128848	0.0418245	0.0437333	0.283631	0.0316689	0.429109	3.95614	3.84574	0.951275
MYOZ1	-1.25984	1.30355e-14	2.44152e-13	0.0611114	1.32095	0.110436	0.27003	3.52076	0.117685	0.413704	0.14878	0.132767	0.0874693	0.129304	0.454734	0.71617	0.141713	9.89519	0.21009	0.558335	1.85312	2.82075	3.53487	0.218889	0.137064	0.933317	0.926367	1.14322	0.276528	0.654354	0.231018	1.16856	0.189069	0.279788	0.138131	0.0796773	0.773816	0.716072	0.257737	8.20661	2.7917	3.59691	1.79307	0.378175	0.0633379	0.19505	0.593422	1.26019	1.08717
IL13RA2	-1.25865	6.64702e-11	9.47591e-10	0.354327	1.61298	0.552178	1.15727	5.28115	1.17685	0.103426	0.0637627	0.0531069	0.56855	0.0862027	2.0463	0.143234	0.141713	23.7333	0.105045	0.325695	0.130044	0.0762365	46.6495	0.167386	0.205596	0.103702	1.10833	0.169366	0.184352	0.261742	3.66329	0.38952	0.0472671	0.359727	5.01876	0.239032	0.415568	0.110165	0.220917	16.7402	0.300644	0.292772	0.174933	0.0472718	0.126676	0.273069	0.474737	0.434547	0.317092
[truncated: 109 more rows]
[truncated: 499 more columns]
