# Supplementary material for: Immune alterations and overexpression of CTCF in endometrial carcinoma: insights from molecular subtyping
Source: Cancer Cell Int. 2024 Dec 2;24:392. doi: 10.1186/s12935-024-03576-y (PMC11613940; doi:10.1186/s12935-024-03576-y)
Supplement: Supplementary file 7 — Additional file 7. [file 12935_2024_3576_MOESM7_ESM.xlsx]

## Sheet: BP_result
ID	Term	Ontology	Count	Size	numInt	numTotal	p_value	fdr	Enrichment_Score	Fold_Enrichment	GeneRatio	Genes
GO:0009410	response_to_xenobiotic_stimulus	Biological Process	16	418	206	18660	1.72202e-05	0.0569643	4.76396	3.46727	0.0776699	ABCA3//ABCC2//ABCD3//CCND1//CYP1B1//CYP2D6//GSTA4//KCNK3//LOX//MAP2K6//PPP1R12A//PRKAA2//REST//SEMA3C//SLC1A1//VAV3
GO:0009100	glycoprotein_metabolic_process	Biological Process	13	320	206	18660	5.91034e-05	0.0694367	4.22839	3.67992	0.0631068	DPY19L1//EDEM3//GALNT1//GALNT7//GLCE//GXYLT1//MAN2A1//NDST4//PLOD2//SRD5A3//STT3B//SULF1//TMTC1
GO:0051384	response_to_glucocorticoid	Biological Process	8	127	206	18660	8.39621e-05	0.0694367	4.07592	5.70599	0.038835	ABCA3//ADAM9//CYP1B1//NR3C1//PAPPA//REST//SLIT2//STC1
GO:1902652	secondary_alcohol_metabolic_process	Biological Process	8	127	206	18660	8.39621e-05	0.0694367	4.07592	5.70599	0.038835	ACLY//CYP2D6//IDH2//IDH3A//LBR//LEPR//PMVK//PRKAA2
GO:0008202	steroid_metabolic_process	Biological Process	11	256	206	18660	0.000134688	0.0811242	3.87067	3.89222	0.0533981	ABCD3//ACLY//CYP1B1//CYP2D6//LBR//LEPR//NR3C1//PBX1//PMVK//PRKAA2//SRD5A3
GO:0035295	tube_development	Biological Process	23	895	206	18660	0.000147142	0.0811242	3.83226	2.32782	0.11165	ABCA3//ADAM15//CEMIP2//CYP1B1//E2F7//IL6ST//ITGAV//LEPR//LOX//MAN2A1//MET//MIB1//MICAL2//NPR3//NR3C1//NRP2//PBX1//PODXL//SEMA3C//SLC1A1//SLIT2//SMAD5//VAV3
GO:0048846	axon_extension_involved_in_axon_guidance	Biological Process	3	11	206	18660	0.000204952	0.0823597	3.68835	24.7043	0.0145631	ALCAM//NRP2//SLIT2
GO:1902284	neuron_projection_extension_involved_in_neuron_projection_guidance	Biological Process	3	11	206	18660	0.000204952	0.0823597	3.68835	24.7043	0.0145631	ALCAM//NRP2//SLIT2
GO:0031960	response_to_corticosteroid	Biological Process	8	149	206	18660	0.000253654	0.0823597	3.59576	4.86349	0.038835	ABCA3//ADAM9//CYP1B1//NR3C1//PAPPA//REST//SLIT2//STC1
GO:0006066	alcohol_metabolic_process	Biological Process	12	324	206	18660	0.000267877	0.0823597	3.57206	3.35491	0.0582524	ACLY//COQ2//CYP1B1//CYP2D6//IDH2//IDH3A//LBR//LEPR//NAAA//PMVK//PRKAA2//SRD5A3
GO:0006694	steroid_biosynthetic_process	Biological Process	7	114	206	18660	0.000273869	0.0823597	3.56246	5.56208	0.0339806	ABCD3//ACLY//LBR//PBX1//PMVK//PRKAA2//SRD5A3
GO:0072350	tricarboxylic_acid_metabolic_process	Biological Process	3	15	206	18660	0.000547034	0.107836	3.26199	18.1165	0.0145631	ACLY//IDH2//IDH3A
GO:0009101	glycoprotein_biosynthetic_process	Biological Process	10	255	206	18660	0.000557379	0.107836	3.25385	3.55226	0.0485437	DPY19L1//GALNT1//GALNT7//GLCE//GXYLT1//NDST4//PLOD2//SRD5A3//STT3B//TMTC1
GO:0035239	tube_morphogenesis	Biological Process	18	680	206	18660	0.000562	0.107836	3.25026	2.39777	0.0873786	ADAM15//CEMIP2//CYP1B1//E2F7//ITGAV//LEPR//LOX//MET//MIB1//MICAL2//NPR3//NR3C1//NRP2//PBX1//PODXL//SLC1A1//SLIT2//VAV3
GO:0097035	regulation_of_membrane_lipid_distribution	Biological Process	5	62	206	18660	0.000606557	0.107836	3.21713	7.30504	0.0242718	ABCA3//ATP11C//ATP8B3//TLCD1//TMEM30A
GO:0016125	sterol_metabolic_process	Biological Process	7	131	206	18660	0.000634718	0.107836	3.19742	4.84029	0.0339806	ACLY//CYP1B1//CYP2D6//LBR//LEPR//PMVK//PRKAA2
GO:0070085	glycosylation	Biological Process	9	214	206	18660	0.00063862	0.107836	3.19476	3.80955	0.0436893	DPY19L1//FUT11//GALNT1//GALNT7//GXYLT1//PLOD2//SRD5A3//STT3B//TMTC1
GO:0006855	xenobiotic_transmembrane_transport	Biological Process	3	16	206	18660	0.000667813	0.107836	3.17535	16.9842	0.0145631	ABCA3//ABCC2//TMEM30A
GO:0048731	system_development	Biological Process	58	3513	206	18660	0.000679919	0.107836	3.16754	1.49553	0.281553	ABCA3//ADAM15//ALCAM//ANK3//ATL1//ATP2B4//BEND6//CCND1//CEMIP2//CXADR//CYP1B1//DIPK2A//DMRTA1//E2F7//EFNA3//FARP2//FBN1//FBN2//GNB4//HOOK3//IGF2BP3//IL6ST//ITGAV//KIF2A//KITLG//LEPR//LOX//MAN2A1//MAP2K6//MET//MIB1//MICAL2//NCKAP1//NEGR1//NPR3//NR3C1//NRP2//PBX1//PHLPP2//PLAG1//PLEKHA5//PLS3//PODXL//REST//SEMA3C//SHLD2//SHTN1//SLC1A1//SLIT2//SMAD5//STC1//SULF1//TCF12//TLL1//TNIK//UHMK1//VAV3//ZNF4…
GO:0006695	cholesterol_biosynthetic_process	Biological Process	4	37	206	18660	0.000716231	0.107836	3.14495	9.79271	0.0194175	ACLY//LBR//PMVK//PRKAA2
GO:1902653	secondary_alcohol_biosynthetic_process	Biological Process	4	37	206	18660	0.000716231	0.107836	3.14495	9.79271	0.0194175	ACLY//LBR//PMVK//PRKAA2
GO:0035583	sequestering_of_TGFbeta_in_extracellular_matrix	Biological Process	2	4	206	18660	0.000717168	0.107836	3.14438	45.2913	0.00970874	FBN1//FBN2
GO:0007275	multicellular_organism_development	Biological Process	63	3930	206	18660	0.000803989	0.115635	3.09475	1.45209	0.305825	ABCA3//ADAM15//ALCAM//ANK3//ATL1//ATP2B4//BEND6//CCDC47//CCND1//CEMIP2//CXADR//CYP1B1//DIPK2A//DMRTA1//E2F7//EFNA3//FARP2//FBN1//FBN2//GNB4//HOOK3//IGF2BP3//IL6ST//ITGAV//KIF2A//KITLG//LATS1//LEPR//LOX//MAN2A1//MAP2K6//MET//MIB1//MICAL2//MMP15//NCKAP1//NEGR1//NPR3//NR3C1//NRP2//PBX1//PHLPP2//PLAG1//PLEKHA5//PLS3//PODXL//REST//SEMA3C//SHLD2//SHTN1//SLC1A1//SLC30A1//SLIT2//SMAD5//STC1//SULF1//TCF12…
GO:1901615	organic_hydroxy_compound_metabolic_process	Biological Process	14	481	206	18660	0.000948127	0.130683	3.02313	2.6365	0.0679612	ABCD3//ACLY//COQ2//CYP1B1//CYP2D6//IDH2//IDH3A//LBR//LEPR//NAAA//PMVK//PRKAA2//SLC1A1//SRD5A3
GO:0071526	semaphorin-plexin_signaling_pathway	Biological Process	4	41	206	18660	0.0010611	0.140404	2.97425	8.83732	0.0194175	FARP2//MET//NRP2//SEMA3C
GO:0000278	mitotic_cell_cycle	Biological Process	16	610	206	18660	0.00125055	0.148925	2.9029	2.37594	0.0776699	ANK3//ANLN//CCNB3//CCND1//CCNE2//CLIP1//DLGAP5//E2F7//EXOC6//KIF2A//LATS1//PBX1//PLK2//PPP1R12A//STAG1//STAG2
GO:0006486	protein_glycosylation	Biological Process	8	190	206	18660	0.00126055	0.148925	2.89944	3.814	0.038835	DPY19L1//GALNT1//GALNT7//GXYLT1//PLOD2//SRD5A3//STT3B//TMTC1
GO:0043413	macromolecule_glycosylation	Biological Process	8	190	206	18660	0.00126055	0.148925	2.89944	3.814	0.038835	DPY19L1//GALNT1//GALNT7//GXYLT1//PLOD2//SRD5A3//STT3B//TMTC1
GO:0016126	sterol_biosynthetic_process	Biological Process	4	44	206	18660	0.0013862	0.158123	2.85817	8.23477	0.0194175	ACLY//LBR//PMVK//PRKAA2
GO:0050919	negative_chemotaxis	Biological Process	4	46	206	18660	0.00163799	0.167	2.78569	7.87674	0.0194175	ITGAV//NRP2//SEMA3C//SLIT2
GO:0051056	regulation_of_small_GTPase_mediated_signal_transduction	Biological Process	10	296	206	18660	0.0017215	0.167	2.76409	3.06022	0.0485437	ARHGAP28//ITGAV//KITLG//MET//PSD4//RALGAPA1//RDX//SIPA1L2//SLIT2//VAV3
GO:0051301	cell_division	Biological Process	14	513	206	18660	0.00173842	0.167	2.75984	2.47204	0.0679612	ANK3//ANLN//CCNB3//CCND1//CCNE2//CCSAP//EXOC6//KIF2A//LATS1//NR3C1//SGO2//STAG1//STAG2//SYCE3
GO:0050793	regulation_of_developmental_process	Biological Process	44	2567	206	18660	0.00175405	0.167	2.75596	1.55264	0.213592	ADAM9//ATP2B4//BEND6//BRWD3//CCND1//CCSAP//CEMIP2//CSMD3//CTSC//CYP1B1//EFNA3//F3//FBN1//FBN2//HOOK3//IL6ST//INPP5F//ITGAV//KITLG//LATS1//LOX//MAN2A1//MIB1//PBX1//PLAG1//PLEKHB2//PLK2//PPP1R12A//PTBP3//PTPN13//RDX//REST//SEMA3C//SGMS2//SHLD2//SHTN1//SLIT2//SMAD5//SULF1//SYCE3//TCF12//TNFSF9//TNIK//ZNF488
GO:0006102	isocitrate_metabolic_process	Biological Process	2	6	206	18660	0.00176693	0.167	2.75278	30.1942	0.00970874	IDH2//IDH3A
GO:0051414	response_to_cortisol	Biological Process	2	6	206	18660	0.00176693	0.167	2.75278	30.1942	0.00970874	CYP1B1//SLIT2
GO:0008203	cholesterol_metabolic_process	Biological Process	6	117	206	18660	0.00190666	0.171727	2.71973	4.64526	0.0291262	ACLY//CYP2D6//LBR//LEPR//PMVK//PRKAA2
GO:0032271	regulation_of_protein_polymerization	Biological Process	8	204	206	18660	0.00197447	0.171727	2.70455	3.55226	0.038835	ARHGAP28//CLIP1//LATS1//MET//NCKAP1//RDX//SLIT2//SPTBN5
GO:0036293	response_to_decreased_oxygen_levels	Biological Process	10	303	206	18660	0.00204286	0.171727	2.68976	2.98952	0.0485437	ADAM15//CPEB2//EGLN3//ERO1A//FAM162A//KCNK3//PLOD2//REST//SLC1A1//STC1
GO:0001568	blood_vessel_development	Biological Process	14	523	206	18660	0.0020765	0.171727	2.68267	2.42477	0.0679612	ADAM15//CEMIP2//CYP1B1//E2F7//ITGAV//LEPR//LOX//MIB1//NPR3//NRP2//SEMA3C//SLC1A1//SLIT2//VAV3
GO:1903047	mitotic_cell_cycle_process	Biological Process	14	523	206	18660	0.0020765	0.171727	2.68267	2.42477	0.0679612	ANK3//ANLN//CCNB3//CCND1//CCNE2//DLGAP5//E2F7//EXOC6//KIF2A//LATS1//PBX1//PLK2//STAG1//STAG2
GO:0006986	response_to_unfolded_protein	Biological Process	6	120	206	18660	0.00216712	0.171994	2.66412	4.52913	0.0291262	CCND1//EDEM3//ERMP1//ERO1A//HSPA4L//STT3B
GO:0071385	cellular_response_to_glucocorticoid_stimulus	Biological Process	4	50	206	18660	0.00223374	0.171994	2.65097	7.2466	0.0194175	CYP1B1//NR3C1//REST//STC1
GO:0044772	mitotic_cell_cycle_phase_transition	Biological Process	7	164	206	18660	0.00233314	0.171994	2.63206	3.86633	0.0339806	CCNB3//CCND1//CCNE2//E2F7//LATS1//PBX1//PLK2
GO:0034087	establishment_of_mitotic_sister_chromatid_cohesion	Biological Process	2	7	206	18660	0.00245574	0.171994	2.60982	25.8807	0.00970874	STAG1//STAG2
GO:0070666	regulation_of_mast_cell_proliferation	Biological Process	2	7	206	18660	0.00245574	0.171994	2.60982	25.8807	0.00970874	ENPP3//KITLG
GO:0140331	aminophospholipid_translocation	Biological Process	2	7	206	18660	0.00245574	0.171994	2.60982	25.8807	0.00970874	ATP11C//TMEM30A
GO:0009725	response_to_hormone	Biological Process	18	776	206	18660	0.00246163	0.171994	2.60878	2.10114	0.0873786	ABCA3//ADAM9//APPL1//CCND1//CPEB2//CYP1B1//FBN1//LATS1//LEPR//LOX//NR3C1//PAPPA//PRKAA2//RDX//REST//SLIT2//STC1//TCF12
GO:0048856	anatomical_structure_development	Biological Process	76	5174	206	18660	0.00249568	0.171994	2.60281	1.33055	0.368932	ABCA3//ADAM15//ADAM9//ALCAM//ANK3//ANLN//ATL1//ATP2B4//BEND6//CCDC47//CCND1//CEMIP2//CXADR//CYP1B1//DIPK2A//DMRTA1//E2F7//EFNA3//FARP2//FBN1//FBN2//GNB4//HLF//HOMER1//HOOK3//IGF2BP3//IL6ST//ITGAV//KCNK3//KIF2A//KITLG//LATS1//LBR//LEPR//LOX//LRP10//MAN2A1//MAP2K6//MET//MIB1//MICAL2//MMP15//NCKAP1//NEGR1//NPR3//NR3C1//NRP2//PBX1//PHLPP2//PLAG1//PLEKHA5//PLS3//PODXL//PTBP3//RBM47//RDX//REST//SECTM1/…
GO:0010232	vascular_transport	Biological Process	5	86	206	18660	0.00263813	0.174539	2.5787	5.26643	0.0242718	ABCC2//ATP2B4//LEPR//SLC16A7//SLC1A1
GO:0150104	transport_across_blood-brain_barrier	Biological Process	5	86	206	18660	0.00263813	0.174539	2.5787	5.26643	0.0242718	ABCC2//ATP2B4//LEPR//SLC16A7//SLC1A1
GO:0000082	G1|S_transition_of_mitotic_cell_cycle	Biological Process	5	87	206	18660	0.00277434	0.179951	2.55684	5.20589	0.0242718	CCND1//CCNE2//E2F7//LATS1//PLK2
GO:0044843	cell_cycle_G1|S_phase_transition	Biological Process	5	88	206	18660	0.00291557	0.181275	2.53528	5.14673	0.0242718	CCND1//CCNE2//E2F7//LATS1//PLK2
GO:0001944	vasculature_development	Biological Process	14	543	206	18660	0.00291728	0.181275	2.53502	2.33546	0.0679612	ADAM15//CEMIP2//CYP1B1//E2F7//ITGAV//LEPR//LOX//MIB1//NPR3//NRP2//SEMA3C//SLC1A1//SLIT2//VAV3
GO:0048514	blood_vessel_morphogenesis	Biological Process	12	430	206	18660	0.00305738	0.181275	2.51465	2.52788	0.0582524	ADAM15//CEMIP2//CYP1B1//E2F7//ITGAV//LEPR//LOX//NPR3//NRP2//SLC1A1//SLIT2//VAV3
GO:0034204	lipid_translocation	Biological Process	4	55	206	18660	0.00316941	0.181275	2.49902	6.58782	0.0194175	ABCA3//ATP11C//ATP8B3//TMEM30A
GO:0008299	isoprenoid_biosynthetic_process	Biological Process	3	27	206	18660	0.00319016	0.181275	2.49619	10.0647	0.0145631	COQ2//PMVK//SRD5A3
GO:0071577	zinc_ion_transmembrane_transport	Biological Process	3	27	206	18660	0.00319016	0.181275	2.49619	10.0647	0.0145631	SLC1A1//SLC30A1//SLC39A10
GO:0062028	regulation_of_stress_granule_assembly	Biological Process	2	8	206	18660	0.00325056	0.181275	2.48804	22.6456	0.00970874	G3BP2//PRKAA2
GO:0071694	maintenance_of_protein_location_in_extracellular_region	Biological Process	2	8	206	18660	0.00325056	0.181275	2.48804	22.6456	0.00970874	FBN1//FBN2
GO:0072359	circulatory_system_development	Biological Process	20	928	206	18660	0.00333712	0.181275	2.47663	1.95221	0.0970874	ADAM15//CEMIP2//CXADR//CYP1B1//DIPK2A//E2F7//FBN1//ITGAV//LEPR//LOX//MIB1//MICAL2//NPR3//NRP2//REST//SEMA3C//SLC1A1//SLIT2//SMAD5//VAV3
GO:0044770	cell_cycle_phase_transition	Biological Process	7	176	206	18660	0.00345657	0.181275	2.46135	3.60271	0.0339806	CCNB3//CCND1//CCNE2//E2F7//LATS1//PBX1//PLK2
GO:0006829	zinc_ion_transport	Biological Process	3	28	206	18660	0.00354419	0.181275	2.45048	9.70527	0.0145631	SLC1A1//SLC30A1//SLC39A10
GO:0030325	adrenal_gland_development	Biological Process	3	28	206	18660	0.00354419	0.181275	2.45048	9.70527	0.0145631	CYP1B1//NR3C1//PBX1
GO:0048545	response_to_steroid_hormone	Biological Process	9	275	206	18660	0.00357482	0.181275	2.44675	2.96452	0.0436893	ABCA3//ADAM9//CYP1B1//LOX//NR3C1//PAPPA//REST//SLIT2//STC1
GO:0051239	regulation_of_multicellular_organismal_process	Biological Process	50	3130	206	18660	0.00360265	0.181275	2.44338	1.44701	0.242718	ADAM9//APPL1//ATP2B4//CACNA2D1//CCND1//CCSAP//CEMIP2//CTSC//CXADR//CYP1B1//EFNA3//ENPP3//F3//FBN1//FBN2//HOOK3//IGF2BP3//IL6ST//ITGAV//KITLG//LATS1//LEPR//LOX//MAN2A1//MAP2K6//MAPKBP1//MET//NPR3//NRP2//PBX1//PLAG1//PLK2//PPP1R12A//PTPN13//RAET1G//RBM47//REST//SEMA3C//SERPINB2//SGMS2//SHLD2//SHTN1//SLC1A1//SLC39A10//SLIT2//STC1//SULF1//TNFSF9//VAV3//ZNF488
GO:0071456	cellular_response_to_hypoxia	Biological Process	6	133	206	18660	0.00361674	0.181275	2.44168	4.08643	0.0291262	CPEB2//EGLN3//ERO1A//FAM162A//KCNK3//STC1
GO:0045185	maintenance_of_protein_location	Biological Process	5	93	206	18660	0.00370065	0.182713	2.43172	4.87003	0.0242718	ANK3//FBN1//FBN2//G3BP2//LATS1
GO:0070482	response_to_oxygen_levels	Biological Process	10	331	206	18660	0.00384484	0.185737	2.41512	2.73663	0.0485437	ADAM15//CPEB2//EGLN3//ERO1A//FAM162A//KCNK3//PLOD2//REST//SLC1A1//STC1
GO:0046165	alcohol_biosynthetic_process	Biological Process	5	94	206	18660	0.00387419	0.185737	2.41182	4.81822	0.0242718	ACLY//LBR//PMVK//PRKAA2//SRD5A3
GO:0030833	regulation_of_actin_filament_polymerization	Biological Process	6	136	206	18660	0.00403449	0.188995	2.39421	3.99629	0.0291262	ARHGAP28//LATS1//NCKAP1//RDX//SLIT2//SPTBN5
GO:0015917	aminophospholipid_transport	Biological Process	2	9	206	18660	0.00414899	0.188995	2.38206	20.1294	0.00970874	ATP11C//TMEM30A
GO:0031946	regulation_of_glucocorticoid_biosynthetic_process	Biological Process	2	9	206	18660	0.00414899	0.188995	2.38206	20.1294	0.00970874	NR3C1//REST
GO:0007052	mitotic_spindle_organization	Biological Process	5	96	206	18660	0.00423863	0.188995	2.37277	4.71784	0.0242718	DLGAP5//KIF2A//PLK2//STAG1//STAG2
GO:0001525	angiogenesis	Biological Process	10	336	206	18660	0.00426991	0.188995	2.36958	2.69591	0.0485437	ADAM15//CEMIP2//CYP1B1//E2F7//ITGAV//LEPR//NPR3//NRP2//SLIT2//VAV3
GO:0010575	positive_regulation_of_vascular_endothelial_growth_factor_production	Biological Process	3	30	206	18660	0.00432191	0.188995	2.36432	9.05825	0.0145631	CYP1B1//IL6ST//SULF1
GO:0071384	cellular_response_to_corticosteroid_stimulus	Biological Process	4	60	206	18660	0.0043421	0.188995	2.3623	6.03883	0.0194175	CYP1B1//NR3C1//REST//STC1
GO:0001666	response_to_hypoxia	Biological Process	9	286	206	18660	0.00461394	0.196228	2.33593	2.8505	0.0436893	ADAM15//CPEB2//EGLN3//ERO1A//FAM162A//KCNK3//PLOD2//REST//STC1
GO:0006493	protein_O-linked_glycosylation	Biological Process	5	98	206	18660	0.0046269	0.196228	2.33471	4.62156	0.0242718	GALNT1//GALNT7//GXYLT1//PLOD2//TMTC1
GO:0042221	response_to_chemical	Biological Process	58	3810	206	18660	0.00471847	0.196267	2.3262	1.37895	0.281553	ABCA3//ABCC2//ABCD3//ADAM15//ADAM9//ANK3//APPL1//ATP2B4//CACNA2D1//CCDC47//CCND1//CPEB2//CTSC//CXADR//CYP1B1//CYP2D6//EDEM3//EGLN3//ERMP1//ERO1A//F3//FAM162A//FBN1//GSTA4//HOMER1//HSPA4L//IL6ST//ITGAV//KCNK3//KITLG//LATS1//LEPR//LOX//MAP2K6//MET//MMP15//NR3C1//NRP2//PAPPA//PMVK//PPP1R12A//PRKAA2//PTPN13//PYROXD1//RDX//REST//SEMA3C//SETD7//SLC1A1//SLC30A1//SLIT2//SMAD5//SNN//STC1//STT3B//TCF12//TN…
GO:0070633	transepithelial_transport	Biological Process	3	31	206	18660	0.00474648	0.196267	2.32363	8.76605	0.0145631	ABCC2//CXADR//SLC1A1
GO:0071900	regulation_of_protein_serine|threonine_kinase_activity	Biological Process	9	289	206	18660	0.0049346	0.20073	2.30675	2.82091	0.0436893	ADAM9//ATP2B4//CCNB3//CCND1//CCNE2//DIPK2A//HIPK3//LATS1//PRKAR2A
GO:0035966	response_to_topologically_incorrect_protein	Biological Process	6	142	206	18660	0.00497579	0.20073	2.30314	3.82743	0.0291262	CCND1//EDEM3//ERMP1//ERO1A//HSPA4L//STT3B
GO:0001886	endothelial_cell_morphogenesis	Biological Process	2	10	206	18660	0.00514866	0.205202	2.28831	18.1165	0.00970874	MET//STC1
GO:0036294	cellular_response_to_decreased_oxygen_levels	Biological Process	6	144	206	18660	0.00532271	0.209613	2.27387	3.77427	0.0291262	CPEB2//EGLN3//ERO1A//FAM162A//KCNK3//STC1
GO:0071466	cellular_response_to_xenobiotic_stimulus	Biological Process	7	191	206	18660	0.00539206	0.209846	2.26825	3.31978	0.0339806	ABCC2//CYP1B1//CYP2D6//GSTA4//PPP1R12A//PRKAA2//REST
GO:0006099	tricarboxylic_acid_cycle	Biological Process	3	33	206	18660	0.00566898	0.213227	2.24649	8.23477	0.0145631	ACLY//IDH2//IDH3A
GO:0090279	regulation_of_calcium_ion_import	Biological Process	3	33	206	18660	0.00566898	0.213227	2.24649	8.23477	0.0145631	HOMER1//SLC30A1//STC1
GO:0022402	cell_cycle_process	Biological Process	19	907	206	18660	0.0056723	0.213227	2.24624	1.89754	0.092233	ANK3//ANLN//CCNB3//CCND1//CCNE2//CEP68//DLGAP5//E2F7//EXOC6//KIF2A//LATS1//NR3C1//PBX1//PLK2//PPP1R12A//SGO2//STAG1//STAG2//SYCE3
GO:0034110	regulation_of_homotypic_cell-cell_adhesion	Biological Process	3	34	206	18660	0.00616765	0.217536	2.20988	7.99258	0.0145631	ANK3//IL6ST//RDX
GO:0030210	heparin_biosynthetic_process	Biological Process	2	11	206	18660	0.00624727	0.217536	2.20431	16.4695	0.00970874	GLCE//NDST4
GO:0031943	regulation_of_glucocorticoid_metabolic_process	Biological Process	2	11	206	18660	0.00624727	0.217536	2.20431	16.4695	0.00970874	NR3C1//REST
GO:0034085	establishment_of_sister_chromatid_cohesion	Biological Process	2	11	206	18660	0.00624727	0.217536	2.20431	16.4695	0.00970874	STAG1//STAG2
GO:0034454	microtubule_anchoring_at_centrosome	Biological Process	2	11	206	18660	0.00624727	0.217536	2.20431	16.4695	0.00970874	CEP19//HOOK3
GO:0035581	sequestering_of_extracellular_ligand_from_receptor	Biological Process	2	11	206	18660	0.00624727	0.217536	2.20431	16.4695	0.00970874	FBN1//FBN2
GO:1904424	regulation_of_GTP_binding	Biological Process	2	11	206	18660	0.00624727	0.217536	2.20431	16.4695	0.00970874	ARHGAP28//MET
GO:0008610	lipid_biosynthetic_process	Biological Process	14	594	206	18660	0.00638088	0.219875	2.19512	2.13494	0.0679612	ABCD3//ACLY//COQ2//CYP2D6//DECR2//EFR3A//FAM126B//INPP5F//LBR//PBX1//PMVK//PRKAA2//SGMS2//SRD5A3
GO:0044092	negative_regulation_of_molecular_function	Biological Process	17	792	206	18660	0.00692716	0.224044	2.15944	1.94432	0.0825243	ADAM15//ANK3//ARHGAP28//ATP2B4//CPEB2//CYP1B1//CYP2D6//G3BP2//HIPK3//ITGAV//LATS1//MET//PPP1R12A//PRKAR2A//RDX//SERPINB2//STYX
GO:2000026	regulation_of_multicellular_organismal_development	Biological Process	27	1485	206	18660	0.00706953	0.224044	2.15061	1.64695	0.131068	ATP2B4//CCND1//CCSAP//CEMIP2//CTSC//CYP1B1//EFNA3//F3//FBN1//FBN2//HOOK3//IL6ST//KITLG//LOX//MAN2A1//PLAG1//PLK2//PPP1R12A//PTPN13//REST//SEMA3C//SGMS2//SHTN1//SLIT2//SULF1//TNFSF9//ZNF488
GO:0006882	intracellular_zinc_ion_homeostasis	Biological Process	3	36	206	18660	0.00724147	0.224044	2.14017	7.54854	0.0145631	SLC1A1//SLC30A1//SLC39A10
GO:0008064	regulation_of_actin_polymerization_or_depolymerization	Biological Process	6	154	206	18660	0.00732833	0.224044	2.135	3.52919	0.0291262	ARHGAP28//LATS1//NCKAP1//RDX//SLIT2//SPTBN5
GO:0030832	regulation_of_actin_filament_length	Biological Process	6	157	206	18660	0.00802409	0.224044	2.0956	3.46175	0.0291262	ARHGAP28//LATS1//NCKAP1//RDX//SLIT2//SPTBN5
GO:0044087	regulation_of_cellular_component_biogenesis	Biological Process	20	1011	206	18660	0.00843443	0.224044	2.07394	1.79194	0.0970874	ABCA3//ANLN//ARHGAP28//CCSAP//CLIP1//FARP2//G3BP2//LATS1//MET//NCKAP1//NEGR1//PLK2//PODXL//PRKAA2//PTPN13//RDX//REST//SACS//SLIT2//SPTBN5
GO:1902806	regulation_of_cell_cycle_G1|S_phase_transition	Biological Process	7	209	206	18660	0.00867563	0.224044	2.0617	3.03386	0.0339806	APPL1//ATP2B4//CCND1//E2F7//PLK2//RDX//SUSD2
GO:0072393	microtubule_anchoring_at_microtubule_organizing_center	Biological Process	2	13	206	18660	0.00873215	0.224044	2.05888	13.9358	0.00970874	CEP19//HOOK3
GO:1900115	extracellular_regulation_of_signal_transduction	Biological Process	2	13	206	18660	0.00873215	0.224044	2.05888	13.9358	0.00970874	FBN1//FBN2
GO:1900116	extracellular_negative_regulation_of_signal_transduction	Biological Process	2	13	206	18660	0.00873215	0.224044	2.05888	13.9358	0.00970874	FBN1//FBN2
GO:0071453	cellular_response_to_oxygen_levels	Biological Process	6	160	206	18660	0.00876621	0.224044	2.05719	3.39684	0.0291262	CPEB2//EGLN3//ERO1A//FAM162A//KCNK3//STC1
GO:0071548	response_to_dexamethasone	Biological Process	3	39	206	18660	0.00904779	0.224044	2.04346	6.96789	0.0145631	CYP1B1//NR3C1//PAPPA
GO:0051261	protein_depolymerization	Biological Process	3	40	206	18660	0.00970308	0.224044	2.01309	6.79369	0.0145631	CCSAP//KIF2A//MICAL2
GO:0009888	tissue_development	Biological Process	30	1746	206	18660	0.00989192	0.224044	2.00472	1.5564	0.145631	ADAM15//ADAM9//CCND1//CXADR//CYP1B1//DIPK2A//E2F7//HLF//HOMER1//IL6ST//ITGAV//KITLG//LATS1//LOX//MET//MIB1//MICAL2//MMP15//NR3C1//NRP2//PBX1//PODXL//RDX//SECTM1//SEMA3C//SLC39A10//SLIT2//SMAD5//STC1//SULF1
GO:0006633	fatty_acid_biosynthetic_process	Biological Process	5	118	206	18660	0.00999777	0.224044	2.0001	3.83824	0.0242718	ABCD3//ACLY//CYP2D6//DECR2//PRKAA2
GO:0032870	cellular_response_to_hormone_stimulus	Biological Process	12	502	206	18660	0.0101055	0.224044	1.99544	2.16532	0.0582524	APPL1//CPEB2//CYP1B1//FBN1//LATS1//LEPR//NR3C1//PRKAA2//RDX//REST//SLIT2//STC1
GO:0036010	protein_localization_to_endosome	Biological Process	2	14	206	18660	0.010114	0.224044	1.99508	12.9404	0.00970874	AKAP11//TMEM30A
GO:0046618	xenobiotic_export_from_cell	Biological Process	2	14	206	18660	0.010114	0.224044	1.99508	12.9404	0.00970874	ABCA3//ABCC2
GO:2001140	positive_regulation_of_phospholipid_transport	Biological Process	2	14	206	18660	0.010114	0.224044	1.99508	12.9404	0.00970874	ABCA3//TMEM30A
GO:0030866	cortical_actin_cytoskeleton_organization	Biological Process	3	41	206	18660	0.0103853	0.224044	1.98358	6.62799	0.0145631	AKAP11//ANLN//NCKAP1
GO:0033627	cell_adhesion_mediated_by_integrin	Biological Process	3	41	206	18660	0.0103853	0.224044	1.98358	6.62799	0.0145631	ADAM9//FBN1//ITGAV
GO:0071560	cellular_response_to_transforming_growth_factor_beta_stimulus	Biological Process	6	166	206	18660	0.0103959	0.224044	1.98314	3.27407	0.0291262	ADAM9//APPL1//FBN1//NR3C1//SMAD5//ZFYVE9
GO:0001932	regulation_of_protein_phosphorylation	Biological Process	19	963	206	18660	0.0104228	0.224044	1.98202	1.78719	0.092233	ADAM9//ATP2B4//CCNB3//CCND1//CCNE2//DIPK2A//HIPK3//IL6ST//INPP5F//KITLG//LATS1//LEPR//LOX//MAP2K6//PRKAR2A//PTPN13//SLC1A1//SLIT2//TNIK
GO:0030198	extracellular_matrix_organization	Biological Process	8	274	206	18660	0.0113329	0.22813	1.94566	2.64475	0.038835	ADAM15//CCDC80//CYP1B1//ERO1A//LOX//MMP15//SULF1//TLL1
GO:0043062	extracellular_structure_organization	Biological Process	8	275	206	18660	0.0115654	0.22813	1.93684	2.63513	0.038835	ADAM15//CCDC80//CYP1B1//ERO1A//LOX//MMP15//SULF1//TLL1
GO:0090030	regulation_of_steroid_hormone_biosynthetic_process	Biological Process	2	15	206	18660	0.0115858	0.22813	1.93607	12.0777	0.00970874	NR3C1//REST
GO:2000479	regulation_of_cAMP-dependent_protein_kinase_activity	Biological Process	2	15	206	18660	0.0115858	0.22813	1.93607	12.0777	0.00970874	ATP2B4//PRKAR2A
GO:2001138	regulation_of_phospholipid_transport	Biological Process	2	15	206	18660	0.0115858	0.22813	1.93607	12.0777	0.00970874	ABCA3//TMEM30A
GO:0045229	external_encapsulating_structure_organization	Biological Process	8	276	206	18660	0.0118013	0.229426	1.92807	2.62558	0.038835	ADAM15//CCDC80//CYP1B1//ERO1A//LOX//MMP15//SULF1//TLL1
GO:0016266	O-glycan_processing	Biological Process	3	43	206	18660	0.0118316	0.229426	1.92696	6.31971	0.0145631	GALNT1//GALNT7//GXYLT1
GO:0019220	regulation_of_phosphate_metabolic_process	Biological Process	22	1186	206	18660	0.0118597	0.229426	1.92593	1.68028	0.106796	ABCA3//ADAM9//ATP2B4//CCNB3//CCND1//CCNE2//DIPK2A//HIPK3//IL6ST//INPP5F//KITLG//LATS1//LEPR//LOX//MAP2K6//MET//PPP1R12A//PRKAR2A//PTPN13//SLC1A1//SLIT2//TNIK
GO:0051174	regulation_of_phosphorus_metabolic_process	Biological Process	22	1187	206	18660	0.0119672	0.230159	1.92201	1.67887	0.106796	ABCA3//ADAM9//ATP2B4//CCNB3//CCND1//CCNE2//DIPK2A//HIPK3//IL6ST//INPP5F//KITLG//LATS1//LEPR//LOX//MAP2K6//MET//PPP1R12A//PRKAR2A//PTPN13//SLC1A1//SLIT2//TNIK
GO:0071559	response_to_transforming_growth_factor_beta	Biological Process	6	172	206	18660	0.0122302	0.232515	1.91257	3.15986	0.0291262	ADAM9//APPL1//FBN1//NR3C1//SMAD5//ZFYVE9
GO:1901617	organic_hydroxy_compound_biosynthetic_process	Biological Process	6	172	206	18660	0.0122302	0.232515	1.91257	3.15986	0.0291262	ABCD3//ACLY//LBR//PMVK//PRKAA2//SRD5A3
GO:0048513	animal_organ_development	Biological Process	44	2858	206	18660	0.0124553	0.233957	1.90465	1.39455	0.213592	ABCA3//ADAM15//ADAM9//ATP2B4//CCND1//CXADR//CYP1B1//DIPK2A//DMRTA1//E2F7//FBN1//FBN2//GNB4//HLF//HOMER1//HOOK3//KCNK3//KITLG//LATS1//LEPR//LOX//LRP10//MAN2A1//MAP2K6//MET//MIB1//MICAL2//NR3C1//NRP2//PBX1//PHLPP2//PLAG1//PLS3//PODXL//REST//SEMA3C//SLC1A1//SLC39A10//SLIT2//SMAD5//STC1//SULF1//TCF12//TFEB
GO:0009653	anatomical_structure_morphogenesis	Biological Process	36	2233	206	18660	0.0124645	0.233957	1.90433	1.46035	0.174757	ADAM15//ALCAM//ANK3//ATL1//CEMIP2//CYP1B1//E2F7//EFNA3//FBN1//FBN2//IGF2BP3//ITGAV//LATS1//LEPR//LOX//MAN2A1//MET//MIB1//MICAL2//MMP15//NCKAP1//NPR3//NR3C1//NRP2//PBX1//PLAG1//PODXL//PTBP3//SEMA3C//SHTN1//SLC1A1//SLIT2//SMAD5//STC1//TNIK//VAV3
GO:0032386	regulation_of_intracellular_transport	Biological Process	9	336	206	18660	0.0125768	0.233957	1.90043	2.42632	0.0436893	ANK3//CTDSPL2//INPP5F//NUP58//PPP1R12A//RDX//SLC1A1//TMEM30A//UHMK1
GO:0010033	response_to_organic_substance	Biological Process	41	2624	206	18660	0.0126421	0.233957	1.89818	1.41535	0.199029	ABCA3//ABCD3//ADAM15//ADAM9//APPL1//ATP2B4//CACNA2D1//CCDC47//CCND1//CPEB2//CTSC//CYP1B1//EDEM3//ERMP1//ERO1A//F3//FBN1//HOMER1//HSPA4L//IL6ST//KITLG//LATS1//LEPR//LOX//MAP2K6//MMP15//NR3C1//NRP2//PAPPA//PMVK//PRKAA2//RDX//REST//SETD7//SLC1A1//SLIT2//SMAD5//STC1//STT3B//TCF12//TNIK
GO:0042325	regulation_of_phosphorylation	Biological Process	20	1052	206	18660	0.0126597	0.233957	1.89758	1.7221	0.0970874	ADAM9//ATP2B4//CCNB3//CCND1//CCNE2//DIPK2A//HIPK3//IL6ST//INPP5F//KITLG//LATS1//LEPR//LOX//MAP2K6//MET//PRKAR2A//PTPN13//SLC1A1//SLIT2//TNIK
GO:0007010	cytoskeleton_organization	Biological Process	23	1266	206	18660	0.0127927	0.235056	1.89304	1.64565	0.11165	AKAP11//ANK3//ANLN//BRWD3//CCSAP//CEP19//CEP68//CLIP1//CXADR//DLGAP5//FARP2//HOOK3//KIF2A//MICAL2//NCKAP1//PLK2//PLS3//PPP1R12A//SHTN1//SPTBN5//STAG1//STAG2//TNIK
GO:0000079	regulation_of_cyclin-dependent_protein_serine|threonine_kinase_activity	Biological Process	4	82	206	18660	0.0129183	0.235056	1.8888	4.41866	0.0194175	CCNB3//CCND1//CCNE2//LATS1
GO:0006517	protein_deglycosylation	Biological Process	2	16	206	18660	0.0131455	0.235056	1.88122	11.3228	0.00970874	EDEM3//MAN2A1
GO:0032354	response_to_follicle-stimulating_hormone	Biological Process	2	16	206	18660	0.0131455	0.235056	1.88122	11.3228	0.00970874	CYP1B1//PAPPA
GO:0034112	positive_regulation_of_homotypic_cell-cell_adhesion	Biological Process	2	16	206	18660	0.0131455	0.235056	1.88122	11.3228	0.00970874	ANK3//IL6ST
GO:0055091	phospholipid_homeostasis	Biological Process	2	16	206	18660	0.0131455	0.235056	1.88122	11.3228	0.00970874	ABCA3//TLCD1
GO:0007062	sister_chromatid_cohesion	Biological Process	3	45	206	18660	0.0133878	0.237505	1.87329	6.03883	0.0145631	SGO2//STAG1//STAG2
GO:0090288	negative_regulation_of_cellular_response_to_growth_factor_stimulus	Biological Process	5	127	206	18660	0.0134261	0.237505	1.87205	3.56624	0.0242718	ATP2B4//CTDSPL2//FBN1//SLIT2//SULF1
GO:0044283	small_molecule_biosynthetic_process	Biological Process	11	463	206	18660	0.0140973	0.248052	1.85086	2.15207	0.0533981	ABCD3//ACLY//COQ2//CYP2D6//DECR2//LBR//LEPR//PLOD2//PMVK//PRKAA2//SRD5A3
GO:0014070	response_to_organic_cyclic_compound	Biological Process	17	856	206	18660	0.0142027	0.248585	1.84763	1.79895	0.0825243	ABCA3//ABCD3//ADAM9//ATP2B4//CYP1B1//HOMER1//KITLG//LOX//MMP15//NR3C1//PAPPA//PMVK//REST//SLC1A1//SLIT2//SMAD5//STC1
GO:0098813	nuclear_chromosome_segregation	Biological Process	7	231	206	18660	0.0144471	0.249645	1.84022	2.74492	0.0339806	CCNE2//DLGAP5//KIF2A//LATS1//STAG1//STAG2//SYCE3
GO:1904029	regulation_of_cyclin-dependent_protein_kinase_activity	Biological Process	4	85	206	18660	0.01458	0.249645	1.83624	4.26271	0.0194175	CCNB3//CCND1//CCNE2//LATS1
GO:0051960	regulation_of_nervous_system_development	Biological Process	11	466	206	18660	0.0147249	0.249645	1.83195	2.13821	0.0533981	CTSC//HOOK3//IL6ST//MAN2A1//PLAG1//PTPN13//REST//SEMA3C//SHTN1//SLIT2//ZNF488
GO:0030202	heparin_metabolic_process	Biological Process	2	17	206	18660	0.014791	0.249645	1.83	10.6568	0.00970874	GLCE//NDST4
GO:0051782	negative_regulation_of_cell_division	Biological Process	2	17	206	18660	0.014791	0.249645	1.83	10.6568	0.00970874	E2F7//SUSD2
GO:0061548	ganglion_development	Biological Process	2	17	206	18660	0.014791	0.249645	1.83	10.6568	0.00970874	CYP1B1//NRP2
GO:0006629	lipid_metabolic_process	Biological Process	22	1211	206	18660	0.0147916	0.249645	1.82999	1.64559	0.106796	ABCA3//ABCD3//ACLY//COQ2//CYP1B1//CYP2D6//DECR2//EFR3A//ETFDH//FAM126B//INPP5F//LBR//LEPR//LRP10//NAAA//NR3C1//PBX1//PLCXD2//PMVK//PRKAA2//SGMS2//SRD5A3
GO:0042908	xenobiotic_transport	Biological Process	3	47	206	18660	0.0150552	0.252279	1.82231	5.78186	0.0145631	ABCA3//ABCC2//TMEM30A
GO:0006720	isoprenoid_metabolic_process	Biological Process	5	131	206	18660	0.0151764	0.252279	1.81883	3.45735	0.0242718	COQ2//CYP1B1//CYP2D6//PMVK//SRD5A3
GO:1902850	microtubule_cytoskeleton_organization_involved_in_mitosis	Biological Process	5	131	206	18660	0.0151764	0.252279	1.81883	3.45735	0.0242718	DLGAP5//KIF2A//PLK2//STAG1//STAG2
GO:0016042	lipid_catabolic_process	Biological Process	8	290	206	18660	0.0154892	0.253976	1.80997	2.49883	0.038835	ABCD3//CYP1B1//DECR2//ETFDH//INPP5F//NAAA//PLCXD2//SRD5A3
GO:0007059	chromosome_segregation	Biological Process	9	349	206	18660	0.0157486	0.253976	1.80276	2.33594	0.0436893	CCNE2//DLGAP5//KIF2A//LATS1//NR3C1//SGO2//STAG1//STAG2//SYCE3
GO:0048675	axon_extension	Biological Process	3	48	206	18660	0.0159309	0.253976	1.79776	5.66141	0.0145631	ALCAM//NRP2//SLIT2
GO:0070887	cellular_response_to_chemical_stimulus	Biological Process	38	2430	206	18660	0.0162081	0.253976	1.79027	1.41652	0.184466	ABCC2//ADAM15//ADAM9//ANK3//APPL1//ATP2B4//CACNA2D1//CCND1//CPEB2//CXADR//CYP1B1//CYP2D6//EGLN3//ERMP1//ERO1A//F3//FAM162A//FBN1//GSTA4//IL6ST//KCNK3//LATS1//LEPR//LOX//MAP2K6//NR3C1//NRP2//PPP1R12A//PRKAA2//PTPN13//PYROXD1//RDX//REST//SLC1A1//SLIT2//SMAD5//STC1//VAV3
GO:0035234	ectopic_germ_cell_programmed_cell_death	Biological Process	2	18	206	18660	0.0165202	0.253976	1.78198	10.0647	0.00970874	KITLG//SYCE3
GO:0030865	cortical_cytoskeleton_organization	Biological Process	3	49	206	18660	0.0168347	0.253976	1.77379	5.54587	0.0145631	AKAP11//ANLN//NCKAP1
GO:0033628	regulation_of_cell_adhesion_mediated_by_integrin	Biological Process	3	49	206	18660	0.0168347	0.253976	1.77379	5.54587	0.0145631	ADAM9//CYP1B1//PODXL
GO:0051246	regulation_of_protein_metabolic_process	Biological Process	37	2360	206	18660	0.0170309	0.253976	1.76876	1.42015	0.179612	ADAM9//ANKIB1//ATP2B4//CCNB3//CCND1//CCNE2//CPEB2//CTSC//CYP1B1//DIPK2A//EFNA3//EGLN3//F3//FAM162A//HIPK3//IGF2BP3//IL6ST//INPP5F//ITGAV//KITLG//LATS1//LEPR//LOX//MAP2K6//PLK2//PPP1R12A//PRKAA2//PRKAR2A//PTPN13//RDX//REST//SERPINB2//SLC1A1//SLIT2//STYX//TNIK//UHMK1
GO:0045332	phospholipid_translocation	Biological Process	3	50	206	18660	0.0177667	0.253976	1.75039	5.43495	0.0145631	ATP11C//ATP8B3//TMEM30A
GO:0090307	mitotic_spindle_assembly	Biological Process	3	50	206	18660	0.0177667	0.253976	1.75039	5.43495	0.0145631	KIF2A//STAG1//STAG2
GO:0051247	positive_regulation_of_protein_metabolic_process	Biological Process	23	1308	206	18660	0.0181572	0.253976	1.74095	1.59281	0.11165	ADAM9//ANKIB1//ATP2B4//CCND1//CTSC//CYP1B1//DIPK2A//EFNA3//EGLN3//F3//FAM162A//IL6ST//KITLG//LATS1//LEPR//MAP2K6//PLK2//PPP1R12A//PRKAA2//RDX//REST//TNIK//UHMK1
GO:0007265	Ras_protein_signal_transduction	Biological Process	6	188	206	18660	0.0182132	0.253976	1.73961	2.89093	0.0291262	FARP2//G3BP2//KITLG//NCKAP1//PLK2//SHTN1
GO:0090287	regulation_of_cellular_response_to_growth_factor_stimulus	Biological Process	9	358	206	18660	0.0182655	0.253976	1.73837	2.27721	0.0436893	ATP2B4//CTDSPL2//FBN1//FBN2//LATS1//LOX//PEG10//SLIT2//SULF1
GO:0007019	microtubule_depolymerization	Biological Process	2	19	206	18660	0.0183311	0.253976	1.73681	9.535	0.00970874	CCSAP//KIF2A
GO:1903232	melanosome_assembly	Biological Process	2	19	206	18660	0.0183311	0.253976	1.73681	9.535	0.00970874	AP1S3//HPS3
GO:0043254	regulation_of_protein-containing_complex_assembly	Biological Process	10	421	206	18660	0.0188506	0.253976	1.72467	2.1516	0.0485437	ABCA3//ARHGAP28//CLIP1//FARP2//LATS1//MET//NCKAP1//RDX//SLIT2//SPTBN5
GO:0048732	gland_development	Biological Process	10	421	206	18660	0.0188506	0.253976	1.72467	2.1516	0.0485437	CCND1//CYP1B1//E2F7//LATS1//MAN2A1//MET//NR3C1//PBX1//PLAG1//SEMA3C
GO:1990778	protein_localization_to_cell_periphery	Biological Process	7	244	206	18660	0.0189283	0.253976	1.72289	2.59868	0.0339806	ANK3//EFR3A//FAM126B//FCHO2//RDX//SLC1A1//TNIK
GO:0060047	heart_contraction	Biological Process	4	92	206	18660	0.0189656	0.253976	1.72203	3.93837	0.0194175	CACNA2D1//MAP2K6//SLC1A1//SMAD5
GO:0040017	positive_regulation_of_locomotion	Biological Process	13	615	206	18660	0.0193201	0.253976	1.71399	1.91475	0.0631068	ADAM9//CYP1B1//F3//ITGAV//KITLG//MET//NRP2//PLK2//PODXL//RDX//SEMA3C//SHTN1//SLIT2
GO:2000145	regulation_of_cell_motility	Biological Process	20	1100	206	18660	0.0195911	0.253976	1.70794	1.64695	0.0970874	ADAM15//ADAM9//APPL1//ATP2B4//CYP1B1//F3//INPP5F//ITGAV//KIF2A//KITLG//MET//NRP2//PLK2//PODXL//RDX//SEMA3C//SHTN1//SLIT2//STC1//SULF1
GO:0001885	endothelial_cell_development	Biological Process	3	52	206	18660	0.0197154	0.253976	1.70519	5.22591	0.0145631	MET//RDX//STC1
GO:0030968	endoplasmic_reticulum_unfolded_protein_response	Biological Process	3	52	206	18660	0.0197154	0.253976	1.70519	5.22591	0.0145631	CCND1//ERMP1//ERO1A
GO:0031290	retinal_ganglion_cell_axon_guidance	Biological Process	2	20	206	18660	0.0202217	0.253976	1.69418	9.05825	0.00970874	ALCAM//SLIT2
GO:0006915	apoptotic_process	Biological Process	19	1035	206	18660	0.0207347	0.253976	1.6833	1.66287	0.092233	ADAM15//CARD6//CTSC//CYP1B1//EGLN3//ERO1A//FAM162A//HIPK3//ITGAV//KITLG//MAP2K6//NCKAP1//NR3C1//PEG10//SLC1A1//SLIT2//SULF1//SYCE3//ZMAT3
GO:0044242	cellular_lipid_catabolic_process	Biological Process	6	194	206	18660	0.0208983	0.253976	1.67989	2.80152	0.0291262	ABCD3//CYP1B1//DECR2//ETFDH//INPP5F//SRD5A3
GO:0006979	response_to_oxidative_stress	Biological Process	9	367	206	18660	0.0210639	0.253976	1.67646	2.22137	0.0436893	ADAM9//CPEB2//CYP1B1//ERMP1//ERO1A//ETFDH//PRKAA2//PYROXD1//SLC1A1
GO:1902807	negative_regulation_of_cell_cycle_G1|S_phase_transition	Biological Process	4	95	206	18660	0.0210694	0.253976	1.67635	3.814	0.0194175	CCND1//E2F7//PLK2//SUSD2
GO:0000819	sister_chromatid_segregation	Biological Process	5	143	206	18660	0.0213248	0.253976	1.67112	3.16722	0.0242718	DLGAP5//KIF2A//LATS1//STAG1//STAG2
GO:0060348	bone_development	Biological Process	6	195	206	18660	0.0213705	0.253976	1.67019	2.78715	0.0291262	LEPR//MAP2K6//PLS3//SMAD5//STC1//SULF1
GO:0007229	integrin-mediated_signaling_pathway	Biological Process	4	96	206	18660	0.0218012	0.253976	1.66152	3.77427	0.0194175	ADAM15//ADAM9//ITGAV//VAV3
GO:0030334	regulation_of_cell_migration	Biological Process	19	1041	206	18660	0.0218624	0.253976	1.6603	1.65328	0.092233	ADAM15//ADAM9//APPL1//ATP2B4//CYP1B1//F3//ITGAV//KIF2A//KITLG//MET//NRP2//PLK2//PODXL//RDX//SEMA3C//SHTN1//SLIT2//STC1//SULF1
GO:0030154	cell_differentiation	Biological Process	52	3610	206	18660	0.0219196	0.253976	1.65917	1.30479	0.252427	ADAM15//ADAM9//ALCAM//ANK3//ANLN//ATL1//CCDC47//CCND1//CXADR//E2F7//EFNA3//ERO1A//FARP2//HLF//HOMER1//IL6ST//ITGAV//KIF2A//KITLG//LATS1//LBR//LEPR//LOX//MAP2K6//MET//MIB1//MMP15//NCKAP1//NEGR1//NR3C1//NRP2//PBX1//PEG10//PODXL//PTBP3//RBM47//RDX//REST//SEMA3C//SHTN1//SLC1A1//SLC39A10//SLIT2//SMAD5//STC1//SULF1//SYCE3//TCF12//TLL1//TNIK//UHMK1//ZNF488
GO:0032535	regulation_of_cellular_component_size	Biological Process	9	370	206	18660	0.0220619	0.254288	1.65636	2.20336	0.0436893	ARHGAP28//LATS1//NCKAP1//RDX//SEMA3C//SHTN1//SLIT2//SPTBN5//VAV3
GO:0044321	response_to_leptin	Biological Process	2	21	206	18660	0.02219	0.254567	1.65384	8.62691	0.00970874	CCND1//LEPR
GO:0048869	cellular_developmental_process	Biological Process	52	3613	206	18660	0.02224	0.254567	1.65286	1.30371	0.252427	ADAM15//ADAM9//ALCAM//ANK3//ANLN//ATL1//CCDC47//CCND1//CXADR//E2F7//EFNA3//ERO1A//FARP2//HLF//HOMER1//IL6ST//ITGAV//KIF2A//KITLG//LATS1//LBR//LEPR//LOX//MAP2K6//MET//MIB1//MMP15//NCKAP1//NEGR1//NR3C1//NRP2//PBX1//PEG10//PODXL//PTBP3//RBM47//RDX//REST//SEMA3C//SHTN1//SLC1A1//SLC39A10//SLIT2//SMAD5//STC1//SULF1//SYCE3//TCF12//TLL1//TNIK//UHMK1//ZNF488
GO:0050671	positive_regulation_of_lymphocyte_proliferation	Biological Process	5	145	206	18660	0.022486	0.256322	1.64809	3.12354	0.0242718	IL6ST//KITLG//SLC39A10//TNFSF9//VAV3
GO:0000041	transition_metal_ion_transport	Biological Process	4	97	206	18660	0.0225483	0.256322	1.64689	3.73536	0.0194175	CP//SLC1A1//SLC30A1//SLC39A10
GO:0045664	regulation_of_neuron_differentiation	Biological Process	6	198	206	18660	0.0228303	0.258639	1.64149	2.74492	0.0291262	BEND6//EFNA3//MIB1//PBX1//REST//TCF12
GO:1901992	positive_regulation_of_mitotic_cell_cycle_phase_transition	Biological Process	4	98	206	18660	0.0233109	0.263183	1.63244	3.69725	0.0194175	CCND1//DLGAP5//PBX1//RDX
GO:0001501	skeletal_system_development	Biological Process	11	500	206	18660	0.0233963	0.263248	1.63085	1.99282	0.0533981	FBN1//FBN2//LEPR//MAP2K6//NPR3//PBX1//PLS3//SMAD5//STC1//SULF1//TLL1
GO:0061180	mammary_gland_epithelium_development	Biological Process	3	56	206	18660	0.0239529	0.265906	1.62064	4.85264	0.0145631	CCND1//LATS1//NR3C1
GO:0015914	phospholipid_transport	Biological Process	4	99	206	18660	0.0240891	0.265906	1.61818	3.6599	0.0194175	ABCA3//ATP11C//ATP8B3//TMEM30A
GO:0007064	mitotic_sister_chromatid_cohesion	Biological Process	2	22	206	18660	0.0242341	0.265906	1.61557	8.23477	0.00970874	STAG1//STAG2
GO:0010623	programmed_cell_death_involved_in_cell_development	Biological Process	2	22	206	18660	0.0242341	0.265906	1.61557	8.23477	0.00970874	KITLG//SYCE3
GO:0033630	positive_regulation_of_cell_adhesion_mediated_by_integrin	Biological Process	2	22	206	18660	0.0242341	0.265906	1.61557	8.23477	0.00970874	ADAM9//PODXL
GO:0035268	protein_mannosylation	Biological Process	2	22	206	18660	0.0242341	0.265906	1.61557	8.23477	0.00970874	DPY19L1//TMTC1
GO:0051220	cytoplasmic_sequestering_of_protein	Biological Process	2	22	206	18660	0.0242341	0.265906	1.61557	8.23477	0.00970874	G3BP2//LATS1
GO:0032946	positive_regulation_of_mononuclear_cell_proliferation	Biological Process	5	148	206	18660	0.0243036	0.265906	1.61433	3.06022	0.0242718	IL6ST//KITLG//SLC39A10//TNFSF9//VAV3
GO:0001667	ameboidal-type_cell_migration	Biological Process	6	201	206	18660	0.0243559	0.265906	1.6134	2.70396	0.0291262	ANLN//CYP1B1//KITLG//NRP2//SEMA3C//SLIT2
GO:0007507	heart_development	Biological Process	12	569	206	18660	0.0244881	0.266469	1.61105	1.91035	0.0582524	ADAM15//CXADR//DIPK2A//FBN1//LOX//MIB1//MICAL2//NRP2//REST//SEMA3C//SLIT2//SMAD5
GO:0002244	hematopoietic_progenitor_cell_differentiation	Biological Process	4	100	206	18660	0.0248828	0.269876	1.6041	3.6233	0.0194175	ANLN//KITLG//RBM47//REST
GO:0001755	neural_crest_cell_migration	Biological Process	3	57	206	18660	0.0250831	0.27116	1.60062	4.7675	0.0145631	KITLG//NRP2//SEMA3C
GO:0007264	small_GTPase_mediated_signal_transduction	Biological Process	7	259	206	18660	0.0252173	0.271722	1.5983	2.44818	0.0339806	FARP2//G3BP2//KITLG//NCKAP1//PLK2//SHTN1//VAV3
GO:0043067	regulation_of_programmed_cell_death	Biological Process	26	1576	206	18660	0.0253931	0.272028	1.59529	1.49438	0.126214	CARD6//CCND1//CTSC//CYP1B1//DIPK2A//EGLN3//FAM162A//HIPK3//IL6ST//ITGAV//KITLG//LATS1//LOX//MAP2K6//MET//NR3C1//PLK2//PRKAA2//REST//SERPINB2//SLC1A1//SLC39A10//SLIT2//SMAD5//SYCE3//TNFSF9
GO:0072659	protein_localization_to_plasma_membrane	Biological Process	6	203	206	18660	0.0254101	0.272028	1.59499	2.67732	0.0291262	ANK3//EFR3A//FAM126B//FCHO2//RDX//TNIK
GO:0048468	cell_development	Biological Process	34	2194	206	18660	0.0256843	0.273279	1.59033	1.40374	0.165049	ALCAM//ANK3//ANLN//ATL1//CXADR//EFNA3//FARP2//HOMER1//IL6ST//KITLG//LBR//LEPR//LOX//MET//NCKAP1//NEGR1//NR3C1//NRP2//PBX1//PODXL//PTBP3//RBM47//RDX//REST//SEMA3C//SHTN1//SLIT2//SMAD5//STC1//SULF1//SYCE3//TNIK//UHMK1//ZNF488
GO:1901655	cellular_response_to_ketone	Biological Process	4	101	206	18660	0.0256921	0.273279	1.5902	3.58743	0.0194175	ADAM15//CYP1B1//NR3C1//PRKAA2
GO:0006929	substrate-dependent_cell_migration	Biological Process	2	23	206	18660	0.026352	0.274992	1.57919	7.87674	0.00970874	SHTN1//SLIT2
GO:0018126	protein_hydroxylation	Biological Process	2	23	206	18660	0.026352	0.274992	1.57919	7.87674	0.00970874	EGLN3//PLOD2
GO:0035162	embryonic_hemopoiesis	Biological Process	2	23	206	18660	0.026352	0.274992	1.57919	7.87674	0.00970874	KITLG//PBX1
GO:0061744	motor_behavior	Biological Process	2	23	206	18660	0.026352	0.274992	1.57919	7.87674	0.00970874	NR3C1//SLC1A1
GO:0097150	neuronal_stem_cell_population_maintenance	Biological Process	2	23	206	18660	0.026352	0.274992	1.57919	7.87674	0.00970874	HOOK3//REST
GO:0097502	mannosylation	Biological Process	2	23	206	18660	0.026352	0.274992	1.57919	7.87674	0.00970874	DPY19L1//TMTC1
GO:0030335	positive_regulation_of_cell_migration	Biological Process	12	576	206	18660	0.0265838	0.275021	1.57538	1.88714	0.0582524	ADAM9//CYP1B1//F3//ITGAV//KITLG//MET//NRP2//PLK2//PODXL//RDX//SEMA3C//SHTN1
GO:0007049	cell_cycle	Biological Process	22	1284	206	18660	0.0267456	0.275021	1.57275	1.55204	0.106796	ANK3//ANLN//APPL1//CCNB3//CCND1//CCNE2//CCSAP//CEP68//CLIP1//DLGAP5//E2F7//EXOC6//KIF2A//LATS1//NR3C1//PBX1//PLK2//PPP1R12A//SGO2//STAG1//STAG2//SYCE3
GO:1901654	response_to_ketone	Biological Process	6	206	206	18660	0.0270477	0.275021	1.56787	2.63833	0.0291262	ADAM15//CYP1B1//NR3C1//PAPPA//PRKAA2//SLIT2
GO:0010631	epithelial_cell_migration	Biological Process	4	103	206	18660	0.027358	0.275021	1.56292	3.51777	0.0194175	ANLN//CYP1B1//KITLG//SLIT2
GO:0006631	fatty_acid_metabolic_process	Biological Process	8	323	206	18660	0.0273744	0.275021	1.56266	2.24353	0.038835	ABCD3//ACLY//CYP1B1//CYP2D6//DECR2//ETFDH//NAAA//PRKAA2
GO:0010574	regulation_of_vascular_endothelial_growth_factor_production	Biological Process	3	59	206	18660	0.0274285	0.275021	1.5618	4.60589	0.0145631	CYP1B1//IL6ST//SULF1
GO:0030199	collagen_fibril_organization	Biological Process	3	59	206	18660	0.0274285	0.275021	1.5618	4.60589	0.0145631	CYP1B1//LOX//TLL1
GO:0090497	mesenchymal_cell_migration	Biological Process	3	59	206	18660	0.0274285	0.275021	1.5618	4.60589	0.0145631	KITLG//NRP2//SEMA3C
GO:0040012	regulation_of_locomotion	Biological Process	20	1142	206	18660	0.0278163	0.275021	1.5557	1.58638	0.0970874	ADAM15//ADAM9//APPL1//ATP2B4//CYP1B1//F3//INPP5F//ITGAV//KIF2A//KITLG//MET//NRP2//PLK2//PODXL//RDX//SEMA3C//SHTN1//SLIT2//STC1//SULF1
GO:0010640	regulation_of_platelet-derived_growth_factor_receptor_signaling_pathway	Biological Process	2	24	206	18660	0.0285421	0.275021	1.54451	7.54854	0.00970874	F3//LOX
GO:0016601	Rac_protein_signal_transduction	Biological Process	2	24	206	18660	0.0285421	0.275021	1.54451	7.54854	0.00970874	FARP2//NCKAP1
GO:0034260	negative_regulation_of_GTPase_activity	Biological Process	2	24	206	18660	0.0285421	0.275021	1.54451	7.54854	0.00970874	CPEB2//RDX
GO:0034453	microtubule_anchoring	Biological Process	2	24	206	18660	0.0285421	0.275021	1.54451	7.54854	0.00970874	CEP19//HOOK3
GO:0046885	regulation_of_hormone_biosynthetic_process	Biological Process	2	24	206	18660	0.0285421	0.275021	1.54451	7.54854	0.00970874	NR3C1//REST
GO:0006635	fatty_acid_beta-oxidation	Biological Process	3	60	206	18660	0.0286436	0.275021	1.54297	4.52913	0.0145631	ABCD3//DECR2//ETFDH
GO:0007179	transforming_growth_factor_beta_receptor_signaling_pathway	Biological Process	4	105	206	18660	0.0290871	0.275021	1.5363	3.45076	0.0194175	ADAM9//APPL1//SMAD5//ZFYVE9
GO:0035265	organ_growth	Biological Process	4	105	206	18660	0.0290871	0.275021	1.5363	3.45076	0.0194175	DIPK2A//LEPR//PLAG1//STC1
GO:0050767	regulation_of_neurogenesis	Biological Process	9	390	206	18660	0.0295998	0.275021	1.52871	2.09037	0.0436893	HOOK3//IL6ST//MAN2A1//PLAG1//REST//SEMA3C//SHTN1//SLIT2//ZNF488
GO:0010950	positive_regulation_of_endopeptidase_activity	Biological Process	5	156	206	18660	0.0296044	0.275021	1.52864	2.90329	0.0242718	EFNA3//EGLN3//F3//FAM162A//REST
GO:0030837	negative_regulation_of_actin_filament_polymerization	Biological Process	3	61	206	18660	0.0298868	0.275021	1.52452	4.45488	0.0145631	RDX//SLIT2//SPTBN5
GO:0090132	epithelium_migration	Biological Process	4	106	206	18660	0.0299754	0.275021	1.52324	3.41821	0.0194175	ANLN//CYP1B1//KITLG//SLIT2
GO:0042981	regulation_of_apoptotic_process	Biological Process	25	1526	206	18660	0.0302921	0.275021	1.51867	1.48399	0.121359	CARD6//CCND1//CTSC//CYP1B1//DIPK2A//EGLN3//FAM162A//HIPK3//IL6ST//ITGAV//KITLG//LATS1//LOX//MAP2K6//NR3C1//PLK2//PRKAA2//REST//SERPINB2//SLC1A1//SLC39A10//SLIT2//SMAD5//SYCE3//TNFSF9
GO:1901987	regulation_of_cell_cycle_phase_transition	Biological Process	10	456	206	18660	0.0304795	0.275021	1.51599	1.98646	0.0485437	ANLN//APPL1//ATP2B4//CCND1//DLGAP5//E2F7//PBX1//PLK2//RDX//SUSD2
GO:0008045	motor_neuron_axon_guidance	Biological Process	2	25	206	18660	0.0308023	0.275021	1.51142	7.2466	0.00970874	ALCAM//SLIT2
GO:0060155	platelet_dense_granule_organization	Biological Process	2	25	206	18660	0.0308023	0.275021	1.51142	7.2466	0.00970874	AP1S3//HPS3
GO:0065009	regulation_of_molecular_function	Biological Process	33	2147	206	18660	0.0308482	0.275021	1.51077	1.39228	0.160194	ADAM15//ADAM9//ANK3//ARHGAP28//ATP2B4//CACNA2D1//CCNB3//CCND1//CCNE2//CPEB2//CYP1B1//CYP2D6//DIPK2A//EFNA3//EGLN3//F3//FAM162A//G3BP2//HIPK3//HOMER1//ITGAV//LATS1//MET//NPR3//PPP1R12A//PRKAR2A//RALGAPA1//RDX//REST//SERPINB2//SIPA1L2//STYX//VAV3
GO:0051494	negative_regulation_of_cytoskeleton_organization	Biological Process	5	158	206	18660	0.0310348	0.275021	1.50815	2.86654	0.0242718	ARHGAP28//MET//RDX//SLIT2//SPTBN5
GO:0012501	programmed_cell_death	Biological Process	19	1084	206	18660	0.0313831	0.275021	1.5033	1.5877	0.092233	ADAM15//CARD6//CTSC//CYP1B1//EGLN3//ERO1A//FAM162A//HIPK3//ITGAV//KITLG//MAP2K6//NCKAP1//NR3C1//PEG10//SLC1A1//SLIT2//SULF1//SYCE3//ZMAT3
GO:0110053	regulation_of_actin_filament_organization	Biological Process	7	273	206	18660	0.032261	0.275021	1.49132	2.32263	0.0339806	ARHGAP28//LATS1//MET//NCKAP1//RDX//SLIT2//SPTBN5
GO:0008219	cell_death	Biological Process	19	1088	206	18660	0.0324059	0.275021	1.48938	1.58186	0.092233	ADAM15//CARD6//CTSC//CYP1B1//EGLN3//ERO1A//FAM162A//HIPK3//ITGAV//KITLG//MAP2K6//NCKAP1//NR3C1//PEG10//SLC1A1//SLIT2//SULF1//SYCE3//ZMAT3
GO:0002931	response_to_ischemia	Biological Process	3	63	206	18660	0.0324576	0.275021	1.48868	4.31345	0.0145631	MAP2K6//NPR3//REST
GO:0016043	cellular_component_organization	Biological Process	75	5641	206	18660	0.0326211	0.275021	1.4865	1.20434	0.364078	ABCA3//ABCD3//ADAM15//AKAP11//ALCAM//ANK3//ANLN//AP1S3//APPL1//ARHGAP28//ATL1//ATP11C//ATP8B3//BRWD3//CCDC47//CCDC80//CCNE2//CCSAP//CEP19//CEP68//CLIP1//CXADR//CYP1B1//DLGAP5//EFNA3//ERO1A//EXOC6//FAM50B//FARP2//FCHO2//G3BP2//HOMER1//HOOK3//HPS3//KIF2A//LATS1//LOX//MAN2A1//MICAL2//MMP15//NCKAP1//NEGR1//NR3C1//NRP2//PEG10//PLK2//PLS3//PPP1R12A//PRKAA2//RDX//REST//SEMA3C//SETD7//SGO2//SHLD2//SHTN1/…
GO:0046822	regulation_of_nucleocytoplasmic_transport	Biological Process	4	109	206	18660	0.032736	0.275021	1.48497	3.32413	0.0194175	CTDSPL2//NUP58//PPP1R12A//UHMK1
GO:0003148	outflow_tract_septum_morphogenesis	Biological Process	2	26	206	18660	0.0331309	0.277461	1.47977	6.96789	0.00970874	NRP2//SEMA3C
GO:0017015	regulation_of_transforming_growth_factor_beta_receptor_signaling_pathway	Biological Process	5	161	206	18660	0.0332607	0.277844	1.47807	2.81312	0.0242718	FBN1//FBN2//LATS1//LOX//PEG10
GO:0003015	heart_process	Biological Process	4	110	206	18660	0.0336882	0.280707	1.47252	3.29391	0.0194175	CACNA2D1//MAP2K6//SLC1A1//SMAD5
GO:1902904	negative_regulation_of_supramolecular_fiber_organization	Biological Process	5	162	206	18660	0.0340241	0.282794	1.46821	2.79576	0.0242718	ARHGAP28//MET//RDX//SLIT2//SPTBN5
GO:1901135	carbohydrate_derivative_metabolic_process	Biological Process	17	950	206	18660	0.034407	0.285259	1.46335	1.62095	0.0825243	ACLY//CEMIP2//DPY19L1//EDEM3//ENPP3//GALNT1//GALNT7//GLCE//GXYLT1//MAN2A1//NDST4//PLOD2//PMVK//SRD5A3//STT3B//SULF1//TMTC1
GO:0043280	positive_regulation_of_cysteine-type_endopeptidase_activity_involved_in_apoptotic_process	Biological Process	4	111	206	18660	0.0346565	0.286609	1.46022	3.26424	0.0194175	EGLN3//F3//FAM162A//REST
GO:2000147	positive_regulation_of_cell_motility	Biological Process	12	601	206	18660	0.0351442	0.289918	1.45415	1.80864	0.0582524	ADAM9//CYP1B1//F3//ITGAV//KITLG//MET//NRP2//PLK2//PODXL//RDX//SEMA3C//SHTN1
GO:1903844	regulation_of_cellular_response_to_transforming_growth_factor_beta_stimulus	Biological Process	5	164	206	18660	0.0355836	0.291831	1.44875	2.76166	0.0242718	FBN1//FBN2//LATS1//LOX//PEG10
GO:0006941	striated_muscle_contraction	Biological Process	4	112	206	18660	0.0356408	0.291831	1.44805	3.23509	0.0194175	CACNA2D1//HOMER1//MAP2K6//SMAD5
GO:0090130	tissue_migration	Biological Process	4	112	206	18660	0.0356408	0.291831	1.44805	3.23509	0.0194175	ANLN//CYP1B1//KITLG//SLIT2
GO:0048646	anatomical_structure_formation_involved_in_morphogenesis	Biological Process	17	956	206	18660	0.0361879	0.295579	1.44144	1.61078	0.0825243	ADAM15//CEMIP2//CYP1B1//E2F7//FBN2//ITGAV//LATS1//LEPR//MIB1//MMP15//NPR3//NRP2//PODXL//SEMA3C//SLC1A1//SLIT2//VAV3
GO:0009719	response_to_endogenous_stimulus	Biological Process	24	1477	206	18660	0.0363311	0.296018	1.43972	1.47189	0.116505	ABCA3//ADAM9//APPL1//ATP2B4//CACNA2D1//CCND1//CPEB2//CYP1B1//FBN1//LATS1//LEPR//LOX//NR3C1//NRP2//PAPPA//PRKAA2//RDX//REST//SLC1A1//SLIT2//SMAD5//STC1//TCF12//ZFYVE9
GO:0007548	sex_differentiation	Biological Process	7	281	206	18660	0.0368257	0.299311	1.43385	2.2565	0.0339806	ADAM15//CYP1B1//DMRTA1//KITLG//PBX1//SLIT2//SMAD5
GO:0006935	chemotaxis	Biological Process	8	343	206	18660	0.0370654	0.300521	1.43103	2.11271	0.038835	CXADR//ITGAV//LOX//MET//NRP2//SEMA3C//SLIT2//VAV3
GO:0070665	positive_regulation_of_leukocyte_proliferation	Biological Process	5	166	206	18660	0.0371866	0.300766	1.42961	2.72839	0.0242718	IL6ST//KITLG//SLC39A10//TNFSF9//VAV3
GO:0120035	regulation_of_plasma_membrane_bounded_cell_projection_organization	Biological Process	13	677	206	18660	0.037875	0.30123	1.42165	1.7394	0.0631068	ANLN//CSMD3//HOMER1//INPP5F//NCKAP1//NEGR1//PODXL//RDX//SEMA3C//SHTN1//SLIT2//TMEM30A//TNIK
GO:0034698	response_to_gonadotropin	Biological Process	2	28	206	18660	0.0379863	0.30123	1.42037	6.47018	0.00970874	CYP1B1//PAPPA
GO:0072330	monocarboxylic_acid_biosynthetic_process	Biological Process	5	167	206	18660	0.0380044	0.30123	1.42017	2.71205	0.0242718	ABCD3//ACLY//CYP2D6//DECR2//PRKAA2
GO:0042330	taxis	Biological Process	8	345	206	18660	0.0381468	0.30123	1.41854	2.10046	0.038835	CXADR//ITGAV//LOX//MET//NRP2//SEMA3C//SLIT2//VAV3
GO:0000902	cell_morphogenesis	Biological Process	13	678	206	18660	0.0382523	0.30123	1.41734	1.73683	0.0631068	ALCAM//ANK3//ATL1//EFNA3//LATS1//MET//NCKAP1//NRP2//SEMA3C//SHTN1//SLIT2//STC1//TNIK
GO:0006919	activation_of_cysteine-type_endopeptidase_activity_involved_in_apoptotic_process	Biological Process	3	68	206	18660	0.039372	0.30123	1.40481	3.99629	0.0145631	EGLN3//F3//FAM162A
GO:0033157	regulation_of_intracellular_protein_transport	Biological Process	6	226	206	18660	0.0397606	0.30123	1.40055	2.40485	0.0291262	ANK3//CTDSPL2//NUP58//SLC1A1//TMEM30A//UHMK1
GO:0006084	acetyl-CoA_metabolic_process	Biological Process	2	29	206	18660	0.0405097	0.30123	1.39244	6.24707	0.00970874	ACLY//PMVK
GO:0010971	positive_regulation_of_G2|M_transition_of_mitotic_cell_cycle	Biological Process	2	29	206	18660	0.0405097	0.30123	1.39244	6.24707	0.00970874	CCND1//PBX1
GO:0015012	heparan_sulfate_proteoglycan_biosynthetic_process	Biological Process	2	29	206	18660	0.0405097	0.30123	1.39244	6.24707	0.00970874	GLCE//NDST4
GO:0015721	bile_acid_and_bile_salt_transport	Biological Process	2	29	206	18660	0.0405097	0.30123	1.39244	6.24707	0.00970874	ABCC2//ABCD3
GO:0031571	mitotic_G1_DNA_damage_checkpoint_signaling	Biological Process	2	29	206	18660	0.0405097	0.30123	1.39244	6.24707	0.00970874	CCND1//PLK2
GO:0044819	mitotic_G1|S_transition_checkpoint_signaling	Biological Process	2	29	206	18660	0.0405097	0.30123	1.39244	6.24707	0.00970874	CCND1//PLK2
GO:0010952	positive_regulation_of_peptidase_activity	Biological Process	5	170	206	18660	0.040524	0.30123	1.39229	2.66419	0.0242718	EFNA3//EGLN3//F3//FAM162A//REST
GO:0034620	cellular_response_to_unfolded_protein	Biological Process	3	69	206	18660	0.0408375	0.30123	1.38894	3.93837	0.0145631	CCND1//ERMP1//ERO1A
GO:0042698	ovulation_cycle	Biological Process	3	69	206	18660	0.0408375	0.30123	1.38894	3.93837	0.0145631	CYP1B1//MAP2K6//SLIT2
GO:0003012	muscle_system_process	Biological Process	7	288	206	18660	0.041154	0.30123	1.38559	2.20166	0.0339806	ATP2B4//CACNA2D1//HOMER1//INPP5F//MAP2K6//SMAD5//SULF1
GO:0034599	cellular_response_to_oxidative_stress	Biological Process	6	228	206	18660	0.0412091	0.30123	1.38501	2.38375	0.0291262	CPEB2//CYP1B1//ERMP1//PRKAA2//PYROXD1//SLC1A1
GO:0045862	positive_regulation_of_proteolysis	Biological Process	8	351	206	18660	0.0415178	0.30123	1.38177	2.06456	0.038835	ADAM9//ANKIB1//CTSC//EFNA3//EGLN3//F3//FAM162A//REST
GO:0048812	neuron_projection_morphogenesis	Biological Process	10	482	206	18660	0.0419033	0.30123	1.37775	1.87931	0.0485437	ALCAM//ANK3//ATL1//EFNA3//NCKAP1//NRP2//SEMA3C//SHTN1//SLIT2//TNIK
GO:0034976	response_to_endoplasmic_reticulum_stress	Biological Process	6	229	206	18660	0.0419457	0.30123	1.37731	2.37334	0.0291262	CCDC47//CCND1//EDEM3//ERMP1//ERO1A//STT3B
GO:0044255	cellular_lipid_metabolic_process	Biological Process	16	903	206	18660	0.0425554	0.30123	1.37104	1.60501	0.0776699	ABCA3//ABCD3//ACLY//COQ2//CYP1B1//CYP2D6//DECR2//EFR3A//ETFDH//FAM126B//INPP5F//NAAA//PMVK//PRKAA2//SGMS2//SRD5A3
GO:0006644	phospholipid_metabolic_process	Biological Process	8	353	206	18660	0.0426841	0.30123	1.36973	2.05286	0.038835	ABCA3//EFR3A//FAM126B//INPP5F//NAAA//PMVK//SGMS2//SRD5A3
GO:0006936	muscle_contraction	Biological Process	6	230	206	18660	0.0426906	0.30123	1.36967	2.36302	0.0291262	ATP2B4//CACNA2D1//HOMER1//MAP2K6//SMAD5//SULF1
GO:1901989	positive_regulation_of_cell_cycle_phase_transition	Biological Process	4	119	206	18660	0.0429816	0.30123	1.36672	3.04479	0.0194175	CCND1//DLGAP5//PBX1//RDX
GO:0051235	maintenance_of_location	Biological Process	5	173	206	18660	0.0431428	0.30123	1.36509	2.61799	0.0242718	ANK3//FBN1//FBN2//G3BP2//LATS1
GO:0005976	polysaccharide_metabolic_process	Biological Process	3	71	206	18660	0.0438503	0.302982	1.35803	3.82743	0.0145631	IL6ST//LEPR//NDST4
GO:1901990	regulation_of_mitotic_cell_cycle_phase_transition	Biological Process	8	355	206	18660	0.043872	0.302982	1.35781	2.0413	0.038835	ANLN//APPL1//CCND1//DLGAP5//E2F7//PBX1//PLK2//RDX
GO:0010594	regulation_of_endothelial_cell_migration	Biological Process	6	232	206	18660	0.0442052	0.304233	1.35453	2.34265	0.0291262	ATP2B4//MET//NRP2//PLK2//SLIT2//STC1
GO:0031344	regulation_of_cell_projection_organization	Biological Process	13	693	206	18660	0.044237	0.304233	1.35421	1.69924	0.0631068	ANLN//CSMD3//HOMER1//INPP5F//NCKAP1//NEGR1//PODXL//RDX//SEMA3C//SHTN1//SLIT2//TMEM30A//TNIK
GO:0120039	plasma_membrane_bounded_cell_projection_morphogenesis	Biological Process	10	487	206	18660	0.0443968	0.304698	1.35265	1.86001	0.0485437	ALCAM//ANK3//ATL1//EFNA3//NCKAP1//NRP2//SEMA3C//SHTN1//SLIT2//TNIK
GO:0014015	positive_regulation_of_gliogenesis	Biological Process	3	72	206	18660	0.0453972	0.310277	1.34297	3.77427	0.0145631	IL6ST//PLAG1//ZNF488
GO:0060411	cardiac_septum_morphogenesis	Biological Process	3	72	206	18660	0.0453972	0.310277	1.34297	3.77427	0.0145631	NRP2//SEMA3C//SLIT2
GO:0033688	regulation_of_osteoblast_proliferation	Biological Process	2	31	206	18660	0.0457392	0.310689	1.33971	5.84403	0.00970874	ITGAV//NPR3
GO:0050999	regulation_of_nitric-oxide_synthase_activity	Biological Process	2	31	206	18660	0.0457392	0.310689	1.33971	5.84403	0.00970874	ATP2B4//NPR3
GO:0072583	clathrin-dependent_endocytosis	Biological Process	2	31	206	18660	0.0457392	0.310689	1.33971	5.84403	0.00970874	FCHO2//INPP5F
GO:0051100	negative_regulation_of_binding	Biological Process	4	122	206	18660	0.0463693	0.3113	1.33377	2.96992	0.0194175	ADAM15//ARHGAP28//CYP2D6//STYX
GO:0010632	regulation_of_epithelial_cell_migration	Biological Process	7	296	206	18660	0.0464916	0.3113	1.33263	2.14215	0.0339806	ADAM9//ATP2B4//MET//NRP2//PLK2//SLIT2//STC1
GO:0018209	peptidyl-serine_modification	Biological Process	5	177	206	18660	0.0467897	0.3113	1.32985	2.55883	0.0242718	GALNT1//HIPK3//LATS1//PLK2//UHMK1
GO:0045665	negative_regulation_of_neuron_differentiation	Biological Process	3	73	206	18660	0.046971	0.3113	1.32817	3.72257	0.0145631	MIB1//PBX1//REST
GO:0048858	cell_projection_morphogenesis	Biological Process	10	492	206	18660	0.0469894	0.3113	1.328	1.84111	0.0485437	ALCAM//ANK3//ATL1//EFNA3//NCKAP1//NRP2//SEMA3C//SHTN1//SLIT2//TNIK
GO:0051028	mRNA_transport	Biological Process	4	123	206	18660	0.0475307	0.3113	1.32303	2.94577	0.0194175	G3BP2//IGF2BP3//NUP58//PEG10
GO:0048762	mesenchymal_cell_differentiation	Biological Process	5	178	206	18660	0.0477293	0.3113	1.32122	2.54445	0.0242718	ADAM15//KITLG//NRP2//SEMA3C//SLC39A10
GO:0019082	viral_protein_processing	Biological Process	2	32	206	18660	0.0484421	0.3113	1.31478	5.66141	0.00970874	GALNT1//MAN2A1
GO:0031116	positive_regulation_of_microtubule_polymerization	Biological Process	2	32	206	18660	0.0484421	0.3113	1.31478	5.66141	0.00970874	CLIP1//MET
GO:0046685	response_to_arsenic-containing_substance	Biological Process	2	32	206	18660	0.0484421	0.3113	1.31478	5.66141	0.00970874	CPEB2//CYP1B1
GO:0051647	nucleus_localization	Biological Process	2	32	206	18660	0.0484421	0.3113	1.31478	5.66141	0.00970874	HOOK3//NR3C1
GO:0098868	bone_growth	Biological Process	2	32	206	18660	0.0484421	0.3113	1.31478	5.66141	0.00970874	LEPR//STC1
GO:1902751	positive_regulation_of_cell_cycle_G2|M_phase_transition	Biological Process	2	32	206	18660	0.0484421	0.3113	1.31478	5.66141	0.00970874	CCND1//PBX1
GO:0045669	positive_regulation_of_osteoblast_differentiation	Biological Process	3	74	206	18660	0.0485714	0.3113	1.31362	3.67226	0.0145631	FBN2//IL6ST//SMAD5
GO:0061458	reproductive_system_development	Biological Process	7	299	206	18660	0.0486024	0.3113	1.31334	2.12066	0.0339806	ADAM15//CYP1B1//DMRTA1//KITLG//PLAG1//PLEKHA5//SLIT2
GO:0090092	regulation_of_transmembrane_receptor_protein_serine|threonine_kinase_signaling_pathway	Biological Process	7	299	206	18660	0.0486024	0.3113	1.31334	2.12066	0.0339806	CTDSPL2//FBN1//FBN2//LATS1//LOX//PEG10//SULF1
GO:0098771	inorganic_ion_homeostasis	Biological Process	9	430	206	18660	0.049745	0.3113	1.30325	1.89591	0.0436893	ANK3//ATP2B4//CCDC47//CP//ENPP3//SLC1A1//SLC30A1//SLC39A10//STC1
GO:0006805	xenobiotic_metabolic_process	Biological Process	4	125	206	18660	0.0499017	0.3113	1.30188	2.89864	0.0194175	ABCC2//CYP1B1//CYP2D6//GSTA4
GO:0032272	negative_regulation_of_protein_polymerization	Biological Process	3	75	206	18660	0.0501983	0.3113	1.29931	3.6233	0.0145631	RDX//SLIT2//SPTBN5
GO:0060048	cardiac_muscle_contraction	Biological Process	3	75	206	18660	0.0501983	0.3113	1.29931	3.6233	0.0145631	CACNA2D1//MAP2K6//SMAD5
GO:0003013	circulatory_system_process	Biological Process	10	498	206	18660	0.0502336	0.3113	1.29901	1.81893	0.0485437	ABCC2//ATP2B4//CACNA2D1//LEPR//MAP2K6//NPR3//SLC16A7//SLC1A1//SLIT2//SMAD5
GO:0098657	import_into_cell	Biological Process	13	707	206	18660	0.05039	0.3113	1.29766	1.66559	0.0631068	ATP2B4//CACNA2D1//FCHO2//INPP5F//ITGAV//LEPR//LRP10//MET//MIB1//SLC1A1//SLC39A10//VAV3//ZFYVE9
GO:0008654	phospholipid_biosynthetic_process	Biological Process	6	240	206	18660	0.050598	0.3113	1.29587	2.26456	0.0291262	EFR3A//FAM126B//INPP5F//PMVK//SGMS2//SRD5A3
GO:0007051	spindle_organization	Biological Process	5	181	206	18660	0.0506148	0.3113	1.29572	2.50228	0.0242718	DLGAP5//KIF2A//PLK2//STAG1//STAG2
GO:0007409	axonogenesis	Biological Process	8	366	206	18660	0.0507957	0.3113	1.29417	1.97995	0.038835	ALCAM//ANK3//ATL1//EFNA3//NRP2//SEMA3C//SHTN1//SLIT2
GO:0003382	epithelial_cell_morphogenesis	Biological Process	2	33	206	18660	0.0512017	0.3113	1.29072	5.48985	0.00970874	MET//STC1
GO:0038034	signal_transduction_in_absence_of_ligand	Biological Process	2	33	206	18660	0.0512017	0.3113	1.29072	5.48985	0.00970874	ITGAV//KITLG
GO:0051497	negative_regulation_of_stress_fiber_assembly	Biological Process	2	33	206	18660	0.0512017	0.3113	1.29072	5.48985	0.00970874	ARHGAP28//MET
GO:0097192	extrinsic_apoptotic_signaling_pathway_in_absence_of_ligand	Biological Process	2	33	206	18660	0.0512017	0.3113	1.29072	5.48985	0.00970874	ITGAV//KITLG
GO:0071840	cellular_component_organization_or_biogenesis	Biological Process	76	5855	206	18660	0.0519333	0.3113	1.28455	1.17579	0.368932	ABCA3//ABCD3//ADAM15//AKAP11//ALCAM//ANK3//ANLN//AP1S3//APPL1//ARHGAP28//ATL1//ATP11C//ATP8B3//BRWD3//CCDC47//CCDC80//CCNE2//CCSAP//CEP19//CEP68//CLIP1//CXADR//CYP1B1//DLGAP5//EFNA3//ERO1A//EXOC6//FAM50B//FARP2//FCHO2//FDXACB1//G3BP2//HOMER1//HOOK3//HPS3//KIF2A//LATS1//LOX//MAN2A1//MICAL2//MMP15//NCKAP1//NEGR1//NR3C1//NRP2//PEG10//PLK2//PLS3//PPP1R12A//PRKAA2//RDX//REST//SEMA3C//SETD7//SGO2//SHLD…
GO:0018193	peptidyl-amino_acid_modification	Biological Process	11	570	206	18660	0.0520758	0.3113	1.28336	1.74808	0.0533981	DPY19L1//EGLN3//GALNT1//HIPK3//LATS1//LOX//PLK2//PLOD2//SETD7//UHMK1//ZDHHC20
GO:0050769	positive_regulation_of_neurogenesis	Biological Process	6	242	206	18660	0.0522804	0.3113	1.28166	2.24585	0.0291262	IL6ST//MAN2A1//PLAG1//SHTN1//SLIT2//ZNF488
GO:2000045	regulation_of_G1|S_transition_of_mitotic_cell_cycle	Biological Process	5	183	206	18660	0.0525943	0.3113	1.27906	2.47493	0.0242718	APPL1//CCND1//E2F7//PLK2//RDX
GO:0045931	positive_regulation_of_mitotic_cell_cycle	Biological Process	4	128	206	18660	0.0535783	0.3113	1.27101	2.8307	0.0194175	CCND1//DLGAP5//PBX1//RDX
GO:0022008	neurogenesis	Biological Process	21	1308	206	18660	0.0539049	0.3113	1.26837	1.45431	0.101942	ALCAM//ANK3//ATL1//CCND1//EFNA3//FARP2//LEPR//MET//MIB1//NCKAP1//NEGR1//NR3C1//NRP2//PBX1//SEMA3C//SHTN1//SLC1A1//SLIT2//TNIK//UHMK1//ZNF488
GO:0006516	glycoprotein_catabolic_process	Biological Process	2	34	206	18660	0.0540163	0.3113	1.26748	5.32838	0.00970874	EDEM3//STT3B
GO:0006611	protein_export_from_nucleus	Biological Process	2	34	206	18660	0.0540163	0.3113	1.26748	5.32838	0.00970874	CTDSPL2//STYX
GO:0043534	blood_vessel_endothelial_cell_migration	Biological Process	2	34	206	18660	0.0540163	0.3113	1.26748	5.32838	0.00970874	CYP1B1//SLIT2
GO:0046825	regulation_of_protein_export_from_nucleus	Biological Process	2	34	206	18660	0.0540163	0.3113	1.26748	5.32838	0.00970874	CTDSPL2//UHMK1
GO:0090313	regulation_of_protein_targeting_to_membrane	Biological Process	2	34	206	18660	0.0540163	0.3113	1.26748	5.32838	0.00970874	ANK3//SLC1A1
GO:0000226	microtubule_cytoskeleton_organization	Biological Process	11	574	206	18660	0.0542192	0.311926	1.26585	1.7359	0.0533981	CCSAP//CEP19//CEP68//CLIP1//DLGAP5//HOOK3//KIF2A//PLK2//PPP1R12A//STAG1//STAG2
GO:2001056	positive_regulation_of_cysteine-type_endopeptidase_activity	Biological Process	4	129	206	18660	0.0548357	0.314924	1.26094	2.80876	0.0194175	EGLN3//F3//FAM162A//REST
GO:0031399	regulation_of_protein_modification_process	Biological Process	21	1313	206	18660	0.0556899	0.319276	1.25422	1.44877	0.101942	ADAM9//ATP2B4//CCNB3//CCND1//CCNE2//DIPK2A//HIPK3//IL6ST//INPP5F//KITLG//LATS1//LEPR//LOX//MAP2K6//PPP1R12A//PRKAA2//PRKAR2A//PTPN13//SLC1A1//SLIT2//TNIK
GO:1901137	carbohydrate_derivative_biosynthetic_process	Biological Process	11	578	206	18660	0.0564212	0.322909	1.24856	1.72389	0.0533981	ACLY//DPY19L1//GALNT1//GALNT7//GLCE//GXYLT1//NDST4//PLOD2//SRD5A3//STT3B//TMTC1
GO:0005975	carbohydrate_metabolic_process	Biological Process	9	441	206	18660	0.0565694	0.323198	1.24742	1.84862	0.0436893	COQ2//EDEM3//GALNT7//IDH2//IDH3A//IL6ST//LEPR//MAN2A1//NDST4
GO:0048048	embryonic_eye_morphogenesis	Biological Process	2	35	206	18660	0.0568845	0.323879	1.24501	5.17614	0.00970874	FBN1//FBN2
GO:0051693	actin_filament_capping	Biological Process	2	35	206	18660	0.0568845	0.323879	1.24501	5.17614	0.00970874	RDX//SPTBN5
GO:0001889	liver_development	Biological Process	4	131	206	18660	0.0573983	0.326243	1.2411	2.76588	0.0194175	CCND1//E2F7//MAN2A1//MET
GO:0045595	regulation_of_cell_differentiation	Biological Process	25	1630	206	18660	0.0582176	0.330006	1.23495	1.3893	0.121359	BEND6//CCND1//EFNA3//FBN1//FBN2//HOOK3//IL6ST//ITGAV//KITLG//LOX//MAN2A1//MIB1//PBX1//PLAG1//PLEKHB2//PPP1R12A//PTBP3//REST//SEMA3C//SHTN1//SLIT2//SMAD5//TCF12//TNFSF9//ZNF488
GO:0032990	cell_part_morphogenesis	Biological Process	10	512	206	18660	0.0583783	0.330006	1.23375	1.76919	0.0485437	ALCAM//ANK3//ATL1//EFNA3//NCKAP1//NRP2//SEMA3C//SHTN1//SLIT2//TNIK
GO:0014032	neural_crest_cell_development	Biological Process	3	80	206	18660	0.0587239	0.330006	1.23119	3.39684	0.0145631	KITLG//NRP2//SEMA3C
GO:0030433	ubiquitin-dependent_ERAD_pathway	Biological Process	3	80	206	18660	0.0587239	0.330006	1.23119	3.39684	0.0145631	CCDC47//EDEM3//STT3B
GO:0060562	epithelial_tube_morphogenesis	Biological Process	7	313	206	18660	0.0592542	0.330006	1.22728	2.02581	0.0339806	MET//MIB1//MICAL2//NR3C1//PBX1//PODXL//SLIT2
GO:0031112	positive_regulation_of_microtubule_polymerization_or_depolymerization	Biological Process	2	36	206	18660	0.0598047	0.330006	1.22327	5.03236	0.00970874	CLIP1//MET
GO:0032232	negative_regulation_of_actin_filament_bundle_assembly	Biological Process	2	36	206	18660	0.0598047	0.330006	1.22327	5.03236	0.00970874	ARHGAP28//MET
GO:0019395	fatty_acid_oxidation	Biological Process	3	81	206	18660	0.0605058	0.330006	1.2182	3.35491	0.0145631	ABCD3//DECR2//ETFDH
GO:0032970	regulation_of_actin_filament-based_process	Biological Process	8	380	206	18660	0.060582	0.330006	1.21766	1.907	0.038835	ARHGAP28//LATS1//MET//NCKAP1//RDX//SLIT2//SPTBN5//STC1
GO:0061008	hepaticobiliary_system_development	Biological Process	4	134	206	18660	0.0613607	0.330006	1.21211	2.70396	0.0194175	CCND1//E2F7//MAN2A1//MET
GO:0002064	epithelial_cell_development	Biological Process	5	192	206	18660	0.0620551	0.330006	1.20722	2.35892	0.0242718	IL6ST//MET//PODXL//RDX//STC1
GO:0051493	regulation_of_cytoskeleton_organization	Biological Process	10	518	206	18660	0.0621197	0.330006	1.20677	1.7487	0.0485437	ARHGAP28//CCSAP//CLIP1//LATS1//MET//NCKAP1//PRKAA2//RDX//SLIT2//SPTBN5
GO:0000281	mitotic_cytokinesis	Biological Process	3	82	206	18660	0.062313	0.330006	1.20542	3.31399	0.0145631	ANK3//ANLN//EXOC6
GO:1990138	neuron_projection_extension	Biological Process	3	82	206	18660	0.062313	0.330006	1.20542	3.31399	0.0145631	ALCAM//NRP2//SLIT2
GO:0034113	heterotypic_cell-cell_adhesion	Biological Process	2	37	206	18660	0.0627754	0.330006	1.20221	4.89635	0.00970874	CXADR//ITGAV
GO:0097305	response_to_alcohol	Biological Process	6	254	206	18660	0.0630874	0.330006	1.20006	2.13974	0.0291262	ADAM15//CYP1B1//PMVK//PRKAA2//SETD7//SLIT2
GO:0007160	cell-matrix_adhesion	Biological Process	4	136	206	18660	0.064081	0.330006	1.19327	2.66419	0.0194175	ADAM15//ADAM9//ITGAV//THSD1
GO:0019098	reproductive_behavior	Biological Process	2	38	206	18660	0.0657951	0.335363	1.18181	4.7675	0.00970874	DMRTA1//NR3C1
GO:0032438	melanosome_organization	Biological Process	2	38	206	18660	0.0657951	0.335363	1.18181	4.7675	0.00970874	AP1S3//HPS3
GO:0098703	calcium_ion_import_across_plasma_membrane	Biological Process	2	38	206	18660	0.0657951	0.335363	1.18181	4.7675	0.00970874	ATP2B4//CACNA2D1
GO:0050871	positive_regulation_of_B_cell_activation	Biological Process	3	84	206	18660	0.0660018	0.335497	1.18044	3.23509	0.0145631	SHLD2//SLC39A10//VAV3
GO:0033036	macromolecule_localization	Biological Process	34	2373	206	18660	0.0660243	0.335497	1.1803	1.29785	0.165049	ABCA3//ABCC2//ABCD3//AKAP11//ANK3//AP1S3//APPL1//ATP11C//ATP8B3//CCDC47//CEP68//CTDSPL2//EFR3A//EXOC6//FAM126B//FBN1//FBN2//FCHO2//G3BP2//HOMER1//HOOK3//IGF2BP3//LATS1//LRP10//NUP58//PEG10//PRKAA2//RDX//SLC1A1//STYX//TMEM30A//TNIK//ZDHHC20//ZMAT3
GO:0009790	embryo_development	Biological Process	17	1036	206	18660	0.0667778	0.338721	1.17537	1.48639	0.0825243	E2F7//FBN1//FBN2//ITGAV//KITLG//LATS1//MAN2A1//MIB1//MICAL2//MMP15//NRP2//PBX1//SEMA3C//SLC30A1//SMAD5//SULF1//TFEB
GO:0072073	kidney_epithelium_development	Biological Process	4	138	206	18660	0.0668636	0.338721	1.17481	2.62558	0.0194175	PBX1//PODXL//SLIT2//SMAD5
GO:0050790	regulation_of_catalytic_activity	Biological Process	23	1499	206	18660	0.0674573	0.340701	1.17097	1.38986	0.11165	ADAM9//ATP2B4//CCNB3//CCND1//CCNE2//CPEB2//DIPK2A//EFNA3//EGLN3//F3//FAM162A//HIPK3//LATS1//MET//NPR3//PPP1R12A//PRKAR2A//RALGAPA1//RDX//REST//SERPINB2//SIPA1L2//VAV3
GO:1902903	regulation_of_supramolecular_fiber_organization	Biological Process	8	389	206	18660	0.0674604	0.340701	1.17095	1.86288	0.038835	ARHGAP28//CLIP1//LATS1//MET//NCKAP1//RDX//SLIT2//SPTBN5
GO:0006029	proteoglycan_metabolic_process	Biological Process	3	85	206	18660	0.0678831	0.342313	1.16824	3.19703	0.0145631	GLCE//NDST4//SULF1
GO:0000070	mitotic_sister_chromatid_segregation	Biological Process	4	139	206	18660	0.0682782	0.342605	1.16572	2.60669	0.0194175	DLGAP5//KIF2A//STAG1//STAG2
GO:0001974	blood_vessel_remodeling	Biological Process	2	39	206	18660	0.0688626	0.342605	1.16202	4.64526	0.00970874	NPR3//SEMA3C
GO:0030835	negative_regulation_of_actin_filament_depolymerization	Biological Process	2	39	206	18660	0.0688626	0.342605	1.16202	4.64526	0.00970874	RDX//SPTBN5
GO:0032350	regulation_of_hormone_metabolic_process	Biological Process	2	39	206	18660	0.0688626	0.342605	1.16202	4.64526	0.00970874	NR3C1//REST
GO:0048753	pigment_granule_organization	Biological Process	2	39	206	18660	0.0688626	0.342605	1.16202	4.64526	0.00970874	AP1S3//HPS3
GO:0003007	heart_morphogenesis	Biological Process	6	260	206	18660	0.0689506	0.342605	1.16146	2.09037	0.0291262	ADAM15//MIB1//MICAL2//NRP2//SEMA3C//SLIT2
GO:0030029	actin_filament-based_process	Biological Process	11	599	206	18660	0.0689587	0.342605	1.16141	1.66345	0.0533981	AKAP11//ANLN//CACNA2D1//CXADR//FARP2//MICAL2//NCKAP1//PLS3//SHTN1//SPTBN5//TNIK
GO:0001657	ureteric_bud_development	Biological Process	3	86	206	18660	0.0697886	0.342605	1.15622	3.15986	0.0145631	PBX1//SLIT2//SMAD5
GO:0032370	positive_regulation_of_lipid_transport	Biological Process	3	86	206	18660	0.0697886	0.342605	1.15622	3.15986	0.0145631	ABCA3//MAP2K6//TMEM30A
GO:0048864	stem_cell_development	Biological Process	3	86	206	18660	0.0697886	0.342605	1.15622	3.15986	0.0145631	KITLG//NRP2//SEMA3C
GO:1903510	mucopolysaccharide_metabolic_process	Biological Process	3	86	206	18660	0.0697886	0.342605	1.15622	3.15986	0.0145631	CEMIP2//GLCE//NDST4
GO:2000134	negative_regulation_of_G1|S_transition_of_mitotic_cell_cycle	Biological Process	3	86	206	18660	0.0697886	0.342605	1.15622	3.15986	0.0145631	CCND1//E2F7//PLK2
GO:0042770	signal_transduction_in_response_to_DNA_damage	Biological Process	4	141	206	18660	0.0711536	0.342605	1.1478	2.56972	0.0194175	CCND1//E2F7//MAP2K6//PLK2
GO:0034440	lipid_oxidation	Biological Process	3	87	206	18660	0.0717183	0.342605	1.14437	3.12354	0.0145631	ABCD3//DECR2//ETFDH
GO:0072163	mesonephric_epithelium_development	Biological Process	3	87	206	18660	0.0717183	0.342605	1.14437	3.12354	0.0145631	PBX1//SLIT2//SMAD5
GO:0072164	mesonephric_tubule_development	Biological Process	3	87	206	18660	0.0717183	0.342605	1.14437	3.12354	0.0145631	PBX1//SLIT2//SMAD5
GO:0008210	estrogen_metabolic_process	Biological Process	2	40	206	18660	0.0719762	0.342605	1.14281	4.52913	0.00970874	CYP1B1//CYP2D6
GO:0030330	DNA_damage_response,_signal_transduction_by_p53_class_mediator	Biological Process	2	40	206	18660	0.0719762	0.342605	1.14281	4.52913	0.00970874	E2F7//PLK2
GO:0016477	cell_migration	Biological Process	15	897	206	18660	0.072337	0.342605	1.14064	1.51476	0.0728155	ADAM9//ANLN//CXADR//CYP1B1//ITGAV//KITLG//LOX//MET//NCKAP1//NRP2//PODXL//SEMA3C//SHTN1//SLIT2//VAV3
GO:0001649	osteoblast_differentiation	Biological Process	4	142	206	18660	0.0726143	0.342605	1.13898	2.55162	0.0194175	CCDC47//LOX//MAP2K6//SMAD5
GO:0071902	positive_regulation_of_protein_serine|threonine_kinase_activity	Biological Process	4	142	206	18660	0.0726143	0.342605	1.13898	2.55162	0.0194175	ADAM9//ATP2B4//CCND1//DIPK2A
GO:0015980	energy_derivation_by_oxidation_of_organic_compounds	Biological Process	6	264	206	18660	0.0730298	0.342605	1.1365	2.05869	0.0291262	ACLY//ETFDH//IDH2//IDH3A//IL6ST//LEPR
GO:0043412	macromolecule_modification	Biological Process	33	2314	206	18660	0.0732555	0.342605	1.13516	1.2918	0.160194	ANKIB1//CYP1B1//DPY19L1//DTWD2//EDEM3//EGLN3//ERO1A//FDXACB1//GALNT1//GALNT7//GXYLT1//HIPK3//LATS1//LOX//MAN2A1//MIB1//MINDY2//MMP15//PCMTD1//PLK2//PLOD2//PPP1R12A//PRKAA2//PTPN13//RABGGTA//RBM47//SETD7//SRD5A3//STT3B//TMTC1//TNIK//UHMK1//ZDHHC20
GO:0045446	endothelial_cell_differentiation	Biological Process	3	88	206	18660	0.0736717	0.342605	1.1327	3.08804	0.0145631	MET//RDX//STC1
GO:0010591	regulation_of_lamellipodium_assembly	Biological Process	2	41	206	18660	0.0751347	0.343295	1.12416	4.41866	0.00970874	NCKAP1//SLIT2
GO:0030574	collagen_catabolic_process	Biological Process	2	41	206	18660	0.0751347	0.343295	1.12416	4.41866	0.00970874	ADAM15//MMP15
GO:0065008	regulation_of_biological_quality	Biological Process	41	2978	206	18660	0.0752581	0.343384	1.12345	1.24711	0.199029	ABCA3//AKAP11//ANK3//ARHGAP28//ATP11C//ATP2B4//ATP8B3//BRWD3//CACNA2D1//CCND1//CXADR//CYP1B1//CYP2D6//EXOC3L1//F3//HOMER1//IGF2BP3//ITGAV//KCNK3//LATS1//NCKAP1//NEGR1//NPR3//NR3C1//NRP2//PLK2//PTPN13//RBM47//RDX//REST//SEMA3C//SERPINB2//SHTN1//SLC1A1//SLC30A1//SLIT2//SPTBN5//SRD5A3//TLCD1//TMEM30A//VAV3
GO:0035967	cellular_response_to_topologically_incorrect_protein	Biological Process	3	89	206	18660	0.0756487	0.344691	1.1212	3.05334	0.0145631	CCND1//ERMP1//ERO1A
GO:0070663	regulation_of_leukocyte_proliferation	Biological Process	6	267	206	18660	0.0761783	0.346215	1.11817	2.03556	0.0291262	ENPP3//IL6ST//KITLG//SLC39A10//TNFSF9//VAV3
GO:0007399	nervous_system_development	Biological Process	31	2160	206	18660	0.0761925	0.346215	1.11809	1.30003	0.150485	ALCAM//ANK3//ATL1//ATP2B4//BEND6//CCND1//CYP1B1//EFNA3//FARP2//GNB4//HOOK3//IGF2BP3//KIF2A//LEPR//MET//MIB1//NCKAP1//NEGR1//NR3C1//NRP2//PBX1//PHLPP2//SEMA3C//SHTN1//SLC1A1//SLIT2//SULF1//TCF12//TNIK//UHMK1//ZNF488
GO:0030036	actin_cytoskeleton_organization	Biological Process	10	539	206	18660	0.076424	0.346791	1.11677	1.68057	0.0485437	AKAP11//ANLN//CXADR//FARP2//MICAL2//NCKAP1//PLS3//SHTN1//SPTBN5//TNIK
GO:0008016	regulation_of_heart_contraction	Biological Process	5	205	206	18660	0.077309	0.348836	1.11177	2.20933	0.0242718	ATP2B4//CACNA2D1//CXADR//SLC1A1//STC1
GO:0060341	regulation_of_cellular_localization	Biological Process	16	982	206	18660	0.0775915	0.348836	1.11019	1.47589	0.0776699	ADAM9//ANK3//APPL1//ATP2B4//CCNE2//CTDSPL2//INPP5F//LATS1//NUP58//PPP1R12A//PRKAA2//RDX//REST//SLC1A1//TMEM30A//UHMK1
GO:0009062	fatty_acid_catabolic_process	Biological Process	3	90	206	18660	0.077649	0.348836	1.10986	3.01942	0.0145631	ABCD3//DECR2//ETFDH
GO:0003018	vascular_process_in_circulatory_system	Biological Process	6	269	206	18660	0.0783197	0.348836	1.10613	2.02043	0.0291262	ABCC2//ATP2B4//LEPR//SLC16A7//SLC1A1//SLIT2
GO:0071495	cellular_response_to_endogenous_stimulus	Biological Process	19	1215	206	18660	0.0793209	0.348836	1.10061	1.41652	0.092233	ADAM9//APPL1//ATP2B4//CACNA2D1//CPEB2//CYP1B1//FBN1//LATS1//LEPR//NR3C1//NRP2//PRKAA2//RDX//REST//SLC1A1//SLIT2//SMAD5//STC1//ZFYVE9
GO:0001823	mesonephros_development	Biological Process	3	91	206	18660	0.0796725	0.348836	1.09869	2.98624	0.0145631	PBX1//SLIT2//SMAD5
GO:0032273	positive_regulation_of_protein_polymerization	Biological Process	3	91	206	18660	0.0796725	0.348836	1.09869	2.98624	0.0145631	CLIP1//MET//NCKAP1
GO:0031175	neuron_projection_development	Biological Process	12	689	206	18660	0.0805533	0.348836	1.09392	1.57763	0.0582524	ALCAM//ANK3//ATL1//EFNA3//NCKAP1//NEGR1//NRP2//SEMA3C//SHTN1//SLIT2//TNIK//UHMK1
GO:0072657	protein_localization_to_membrane	Biological Process	9	474	206	18660	0.0805656	0.348836	1.09385	1.71992	0.0436893	ANK3//CCDC47//EFR3A//FAM126B//FCHO2//RDX//SLC1A1//TNIK//ZDHHC20
GO:0031330	negative_regulation_of_cellular_catabolic_process	Biological Process	5	208	206	18660	0.0810924	0.348836	1.09102	2.17746	0.0242718	ATP2B4//IGF2BP3//LEPR//MET//RBM47
GO:0030182	neuron_differentiation	Biological Process	17	1065	206	18660	0.0812864	0.348836	1.08998	1.44592	0.0825243	ALCAM//ANK3//ATL1//CCND1//EFNA3//FARP2//MET//MIB1//NCKAP1//NEGR1//NRP2//PBX1//SEMA3C//SHTN1//SLIT2//TNIK//UHMK1
GO:0009966	regulation_of_signal_transduction	Biological Process	42	3081	206	18660	0.081518	0.348836	1.08875	1.23482	0.203883	ADAM9//APPL1//ARHGAP28//ATP2B4//BEND6//CTDSPL2//CTSC//CYP1B1//DIPK2A//F3//FBN1//FBN2//GPR137C//HIPK3//HOMER1//IL6ST//INPP5F//ITGAV//KITLG//LATS1//LOX//MAP2K6//MAPKBP1//MET//PEG10//PLK2//PRKAA2//PSD4//PTPN13//RALGAPA1//RBM47//RDX//SECTM1//SIPA1L2//SLC39A10//SLIT2//SMAD5//STYX//SULF1//TMEM170B//TNIK//VAV3
GO:0032956	regulation_of_actin_cytoskeleton_organization	Biological Process	7	338	206	18660	0.081608	0.348836	1.08827	1.87597	0.0339806	ARHGAP28//LATS1//MET//NCKAP1//RDX//SLIT2//SPTBN5
GO:0022414	reproductive_process	Biological Process	22	1454	206	18660	0.0816464	0.348836	1.08806	1.37057	0.106796	ADAM15//ATP2B4//ATP8B3//CCNB3//CCNE2//CNBD2//CXADR//CYP1B1//DMRTA1//E2F7//KITLG//MAP2K6//NR3C1//PAPPA//PBX1//PLAG1//SGO2//SLIT2//SMAD5//STAG2//STC1//SYCE3
GO:0008585	female_gonad_development	Biological Process	3	92	206	18660	0.0817188	0.348836	1.08768	2.95378	0.0145631	DMRTA1//KITLG//SLIT2
GO:0030162	regulation_of_proteolysis	Biological Process	11	619	206	18660	0.0824575	0.348836	1.08377	1.60971	0.0533981	ADAM9//ANKIB1//CTSC//EFNA3//EGLN3//F3//FAM162A//LATS1//REST//SERPINB2//STYX
GO:0071383	cellular_response_to_steroid_hormone_stimulus	Biological Process	4	149	206	18660	0.0832624	0.348836	1.07955	2.43175	0.0194175	CYP1B1//NR3C1//REST//STC1
GO:0010646	regulation_of_cell_communication	Biological Process	47	3507	206	18660	0.083674	0.348836	1.07741	1.21397	0.228155	ADAM9//ANK3//APPL1//ARHGAP28//ATP2B4//BEND6//CTDSPL2//CTSC//CXADR//CYP1B1//DIPK2A//F3//FBN1//FBN2//GPR137C//HIPK3//HOMER1//IL6ST//INPP5F//ITGAV//KITLG//LATS1//LOX//MAP2K6//MAPKBP1//MET//PEG10//PLK2//PRKAA2//PSD4//PTPN13//RALGAPA1//RBM47//RDX//REST//SECTM1//SIPA1L2//SLC1A1//SLC30A1//SLC39A10//SLIT2//SMAD5//STYX//SULF1//TMEM170B//TNIK//VAV3
GO:0014033	neural_crest_cell_differentiation	Biological Process	3	93	206	18660	0.0837877	0.348836	1.07682	2.92202	0.0145631	KITLG//NRP2//SEMA3C
GO:0002573	myeloid_leukocyte_differentiation	Biological Process	4	150	206	18660	0.0848431	0.348836	1.07138	2.41553	0.0194175	FARP2//KITLG//LBR//NR3C1
GO:0015748	organophosphate_ester_transport	Biological Process	4	150	206	18660	0.0848431	0.348836	1.07138	2.41553	0.0194175	ABCA3//ATP11C//ATP8B3//TMEM30A
GO:0016525	negative_regulation_of_angiogenesis	Biological Process	4	150	206	18660	0.0848431	0.348836	1.07138	2.41553	0.0194175	ATP2B4//EFNA3//PLK2//SULF1
GO:0045667	regulation_of_osteoblast_differentiation	Biological Process	4	150	206	18660	0.0848431	0.348836	1.07138	2.41553	0.0194175	FBN2//IL6ST//REST//SMAD5
GO:0006801	superoxide_metabolic_process	Biological Process	2	44	206	18660	0.0848659	0.348836	1.07127	4.11739	0.00970874	NOXA1//SLC1A1
GO:0007215	glutamate_receptor_signaling_pathway	Biological Process	2	44	206	18660	0.0848659	0.348836	1.07127	4.11739	0.00970874	HOMER1//SLC1A1
GO:0035987	endodermal_cell_differentiation	Biological Process	2	44	206	18660	0.0848659	0.348836	1.07127	4.11739	0.00970874	ITGAV//MMP15
GO:0046394	carboxylic_acid_biosynthetic_process	Biological Process	6	275	206	18660	0.0849461	0.348836	1.07086	1.97635	0.0291262	ABCD3//ACLY//CYP2D6//DECR2//PLOD2//PRKAA2
GO:0009791	post-embryonic_development	Biological Process	3	94	206	18660	0.0858789	0.352029	1.06611	2.89093	0.0145631	CCDC47//FBN1//SEMA3C
GO:0060284	regulation_of_cell_development	Biological Process	14	846	206	18660	0.0861615	0.35275	1.06469	1.499	0.0679612	FBN1//HOOK3//IL6ST//KITLG//LOX//MAN2A1//PLAG1//PPP1R12A//REST//SEMA3C//SHTN1//SLIT2//TNFSF9//ZNF488
GO:0050657	nucleic_acid_transport	Biological Process	4	151	206	18660	0.0864384	0.35301	1.06329	2.39954	0.0194175	G3BP2//IGF2BP3//NUP58//PEG10
GO:0050658	RNA_transport	Biological Process	4	151	206	18660	0.0864384	0.35301	1.06329	2.39954	0.0194175	G3BP2//IGF2BP3//NUP58//PEG10
GO:0045785	positive_regulation_of_cell_adhesion	Biological Process	9	482	206	18660	0.087192	0.355649	1.05952	1.69137	0.0436893	ADAM9//ANK3//CCDC80//IL6ST//ITGAV//KITLG//PODXL//TNFSF9//VAV3
GO:2000181	negative_regulation_of_blood_vessel_morphogenesis	Biological Process	4	152	206	18660	0.0880484	0.357517	1.05528	2.38375	0.0194175	ATP2B4//EFNA3//PLK2//SULF1
GO:0030890	positive_regulation_of_B_cell_proliferation	Biological Process	2	45	206	18660	0.0881905	0.357517	1.05458	4.02589	0.00970874	SLC39A10//VAV3
GO:0031641	regulation_of_myelination	Biological Process	2	45	206	18660	0.0881905	0.357517	1.05458	4.02589	0.00970874	CTSC//ZNF488
GO:0045687	positive_regulation_of_glial_cell_differentiation	Biological Process	2	45	206	18660	0.0881905	0.357517	1.05458	4.02589	0.00970874	IL6ST//ZNF488
GO:0086065	cell_communication_involved_in_cardiac_conduction	Biological Process	2	45	206	18660	0.0881905	0.357517	1.05458	4.02589	0.00970874	CACNA2D1//CXADR
GO:0016053	organic_acid_biosynthetic_process	Biological Process	6	278	206	18660	0.0883725	0.357817	1.05368	1.95502	0.0291262	ABCD3//ACLY//CYP2D6//DECR2//PLOD2//PRKAA2
GO:0010256	endomembrane_system_organization	Biological Process	10	556	206	18660	0.0893999	0.359944	1.04866	1.62918	0.0485437	ANK3//AP1S3//ATL1//ATP8B3//CCDC47//HOOK3//HPS3//SHTN1//SPTBN5//TLCD1
GO:0032368	regulation_of_lipid_transport	Biological Process	4	153	206	18660	0.0896728	0.359944	1.04734	2.36817	0.0194175	ABCA3//ITGAV//MAP2K6//TMEM30A
GO:0051236	establishment_of_RNA_localization	Biological Process	4	153	206	18660	0.0896728	0.359944	1.04734	2.36817	0.0194175	G3BP2//IGF2BP3//NUP58//PEG10
GO:1901343	negative_regulation_of_vasculature_development	Biological Process	4	153	206	18660	0.0896728	0.359944	1.04734	2.36817	0.0194175	ATP2B4//EFNA3//PLK2//SULF1
GO:0051276	chromosome_organization	Biological Process	9	485	206	18660	0.0897586	0.359944	1.04692	1.68091	0.0436893	CCNE2//DLGAP5//KIF2A//LATS1//SGO2//SHLD2//STAG1//STAG2//SYCE3
GO:0051336	regulation_of_hydrolase_activity	Biological Process	13	777	206	18660	0.0899772	0.359944	1.04587	1.51554	0.0631068	CPEB2//EFNA3//EGLN3//F3//FAM162A//MET//PPP1R12A//RALGAPA1//RDX//REST//SERPINB2//SIPA1L2//VAV3
GO:0034308	primary_alcohol_metabolic_process	Biological Process	3	96	206	18660	0.0901275	0.359944	1.04514	2.8307	0.0145631	CYP1B1//CYP2D6//NAAA
GO:0045666	positive_regulation_of_neuron_differentiation	Biological Process	3	96	206	18660	0.0901275	0.359944	1.04514	2.8307	0.0145631	BEND6//REST//TCF12
GO:0046545	development_of_primary_female_sexual_characteristics	Biological Process	3	96	206	18660	0.0901275	0.359944	1.04514	2.8307	0.0145631	DMRTA1//KITLG//SLIT2
GO:0048666	neuron_development	Biological Process	14	853	206	18660	0.0906147	0.359944	1.0428	1.4867	0.0679612	ALCAM//ANK3//ATL1//EFNA3//FARP2//NCKAP1//NEGR1//NRP2//PBX1//SEMA3C//SHTN1//SLIT2//TNIK//UHMK1
GO:0060041	retina_development_in_camera-type_eye	Biological Process	4	154	206	18660	0.0913116	0.359944	1.03947	2.35279	0.0194175	ATP2B4//CYP1B1//MAN2A1//SLC1A1
GO:0032768	regulation_of_monooxygenase_activity	Biological Process	2	46	206	18660	0.0915533	0.359944	1.03833	3.93837	0.00970874	ATP2B4//NPR3
GO:0006869	lipid_transport	Biological Process	7	348	206	18660	0.0917496	0.359944	1.0374	1.82206	0.0339806	ABCA3//ABCC2//ABCD3//ATP11C//ATP8B3//LRP10//TMEM30A
GO:0051668	localization_within_membrane	Biological Process	10	559	206	18660	0.0918202	0.359944	1.03706	1.62044	0.0485437	ANK3//CCDC47//EFR3A//EXOC6//FAM126B//FCHO2//RDX//SLC1A1//TNIK//ZDHHC20
GO:0062197	cellular_response_to_chemical_stress	Biological Process	6	281	206	18660	0.0918738	0.359944	1.03681	1.93415	0.0291262	CPEB2//CYP1B1//ERMP1//PRKAA2//PYROXD1//SLC1A1
GO:0071310	cellular_response_to_organic_substance	Biological Process	26	1796	206	18660	0.0923226	0.359944	1.03469	1.31133	0.126214	ADAM15//ADAM9//APPL1//ATP2B4//CACNA2D1//CCND1//CPEB2//CYP1B1//ERMP1//ERO1A//F3//FBN1//IL6ST//LATS1//LEPR//LOX//MAP2K6//NR3C1//NRP2//PRKAA2//RDX//REST//SLC1A1//SLIT2//SMAD5//STC1
GO:0048589	developmental_growth	Biological Process	8	418	206	18660	0.0927904	0.359944	1.0325	1.73364	0.038835	ADAM15//ALCAM//DIPK2A//LEPR//NRP2//PLAG1//SLIT2//STC1
GO:0051961	negative_regulation_of_nervous_system_development	Biological Process	4	155	206	18660	0.0929648	0.359944	1.03168	2.33761	0.0194175	HOOK3//PTPN13//REST//SEMA3C
GO:0035282	segmentation	Biological Process	3	98	206	18660	0.0944624	0.359944	1.02474	2.77293	0.0145631	MIB1//NRP2//SEMA3C
GO:0045765	regulation_of_angiogenesis	Biological Process	7	351	206	18660	0.0949246	0.359944	1.02262	1.80649	0.0339806	ATP2B4//CEMIP2//CYP1B1//EFNA3//F3//PLK2//SULF1
GO:0019748	secondary_metabolic_process	Biological Process	2	47	206	18660	0.0949532	0.359944	1.02249	3.85458	0.00970874	CYP1B1//CYP2D6
GO:0022602	ovulation_cycle_process	Biological Process	2	47	206	18660	0.0949532	0.359944	1.02249	3.85458	0.00970874	MAP2K6//SLIT2
GO:0120163	negative_regulation_of_cold-induced_thermogenesis	Biological Process	2	47	206	18660	0.0949532	0.359944	1.02249	3.85458	0.00970874	MAP2K6//NPR3
GO:0061564	axon_development	Biological Process	8	421	206	18660	0.0956865	0.361749	1.01915	1.72128	0.038835	ALCAM//ANK3//ATL1//EFNA3//NRP2//SEMA3C//SHTN1//SLIT2
GO:0140694	non-membrane-bounded_organelle_assembly	Biological Process	7	352	206	18660	0.0959964	0.362507	1.01774	1.80136	0.0339806	ANLN//DLGAP5//FARP2//G3BP2//KIF2A//STAG1//STAG2
GO:0007029	endoplasmic_reticulum_organization	Biological Process	3	99	206	18660	0.0966615	0.363773	1.01475	2.74492	0.0145631	ATL1//CCDC47//SHTN1
GO:0010596	negative_regulation_of_endothelial_cell_migration	Biological Process	3	99	206	18660	0.0966615	0.363773	1.01475	2.74492	0.0145631	ATP2B4//SLIT2//STC1
GO:0036503	ERAD_pathway	Biological Process	3	99	206	18660	0.0966615	0.363773	1.01475	2.74492	0.0145631	CCDC47//EDEM3//STT3B
GO:0030099	myeloid_cell_differentiation	Biological Process	6	286	206	18660	0.0978745	0.367919	1.00933	1.90033	0.0291262	FARP2//KITLG//LBR//NR3C1//PTBP3//SMAD5
GO:0022617	extracellular_matrix_disassembly	Biological Process	2	48	206	18660	0.098389	0.369433	1.00705	3.77427	0.00970874	ADAM15//MMP15
GO:0071901	negative_regulation_of_protein_serine|threonine_kinase_activity	Biological Process	3	100	206	18660	0.0988815	0.370862	1.00488	2.71748	0.0145631	HIPK3//LATS1//PRKAR2A
GO:0006909	phagocytosis	Biological Process	4	159	206	18660	0.0997187	0.371424	1.00122	2.27881	0.0194175	ITGAV//LEPR//MET//VAV3

## Sheet: CC_result
ID	Term	Ontology	Count	Size	numInt	numTotal	p_value	fdr	Enrichment_Score	Fold_Enrichment	GeneRatio	Genes
GO:0030315	T-tubule	Cellular Component	6	51	215	19763	1.85083e-05	0.00586245	4.73263	10.8142	0.027907	AHNAK2//ANK3//ATP2B4//CACNA2D1//RDX//SLC30A1
GO:0030892	mitotic_cohesin_complex	Cellular Component	3	6	215	19763	2.47884e-05	0.00586245	4.60575	45.9605	0.0139535	SGO2//STAG1//STAG2
GO:0016020	membrane	Cellular Component	132	9643	215	19763	0.000126592	0.0170293	3.89759	1.25828	0.613953	ABCA3//ABCC2//ABCD3//ACLY//ADAM15//ADAM9//AHNAK2//AKAP11//ALCAM//ANK3//AP1S3//APPL1//ATL1//ATP11C//ATP2B4//ATP8B3//C8G//CACNA2D1//CCDC47//CCND1//CEMIP2//CLIP1//COQ2//CP//CSMD3//CTSC//CXADR//CYP1B1//CYP2D6//DECR2//DIPK2A//DPY19L1//EDEM3//EFNA3//EFR3A//ENPP3//ERMP1//ERO1A//ETFDH//EXOC6//F3//FAM126B//FAM162A//FCHO2//FNDC3B//FUT11//GALNT1//GALNT7//GLCE//GLIPR1L2//GLT8D2//GNAL//GNB4//GOLIM4//GPR137C//…
GO:0008278	cohesin_complex	Cellular Component	3	10	215	19763	0.000144011	0.0170293	3.8416	27.5763	0.0139535	SGO2//STAG1//STAG2
GO:0005737	cytoplasm	Cellular Component	157	12123	215	19763	0.000197599	0.0183509	3.70422	1.19043	0.730233	ABCA3//ABCD3//ACLY//ADAM15//AHNAK2//AKAP11//ANK3//ANKIB1//ANLN//AP1S3//APPL1//ARHGAP28//ATL1//ATP11C//ATP2B4//ATP8B3//CACNA2D1//CCDC47//CCNB3//CCND1//CCNE2//CCSAP//CEMIP2//CEP19//CEP68//CLIP1//CNBD2//COQ2//CP//CPEB2//CTSC//CTSO//CXADR//CYP1B1//CYP2D6//DECR2//DIPK2A//DLGAP5//DTWD2//EDEM3//EFR3A//EGLN3//ENPP3//ERMP1//ERO1A//ETFDH//EXOC3L1//EXOC6//FAM126B//FAM162A//FAM3C//FARP2//FBN1//FCHO2//FDXACB1…
GO:0005813	centrosome	Cellular Component	18	640	215	19763	0.000232781	0.0183509	3.63305	2.58528	0.0837209	CCNB3//CCNE2//CCSAP//CEP19//CEP68//CLIP1//CTSC//DLGAP5//HOOK3//KIF2A//KLHL4//LRRC45//MIB1//PLAG1//PLK2//PODXL//PPP1R12A//PRKAR2A
GO:0005815	microtubule_organizing_center	Cellular Component	21	849	215	19763	0.000401728	0.02501	3.39607	2.27366	0.0976744	AKAP11//CCNB3//CCNE2//CCSAP//CEP19//CEP68//CLIP1//CTSC//DLGAP5//HOOK3//KIF2A//KLHL4//LATS1//LRRC45//MIB1//NR3C1//PLAG1//PLK2//PODXL//PPP1R12A//PRKAR2A
GO:1990531	phospholipid-translocating_ATPase_complex	Cellular Component	3	14	215	19763	0.000423002	0.02501	3.37366	19.6973	0.0139535	ATP11C//ATP8B3//TMEM30A
GO:0000922	spindle_pole	Cellular Component	8	176	215	19763	0.00070245	0.0369176	3.15338	4.17822	0.0372093	CEP19//DLGAP5//KIF2A//LATS1//MAPKBP1//PLK2//STAG1//STAG2
GO:0043034	costamere	Cellular Component	3	18	215	19763	0.000918302	0.0416831	3.03701	15.3202	0.0139535	AHNAK2//ANK3//HOMER1
GO:0098590	plasma_membrane_region	Cellular Component	27	1307	215	19763	0.00100693	0.0416831	2.997	1.8989	0.125581	ABCC2//ADAM9//ANK3//AP1S3//ATP2B4//CXADR//ENPP3//FCHO2//INPP5F//ITGAV//LEPR//LRP10//MET//NCKAP1//NRP2//PHLPP2//PODXL//PRKAR2A//PSD4//RDX//SLC16A7//SLC1A1//SLC30A1//SLC39A10//STC1//TMEM30A//TNIK
GO:0015630	microtubule_cytoskeleton	Cellular Component	28	1380	215	19763	0.00106252	0.0416831	2.97366	1.86506	0.130233	AKAP11//CCNB3//CCNE2//CCSAP//CEP19//CEP68//CLIP1//CTSC//DLGAP5//HOOK3//KIF2A//KLHL4//LATS1//LRRC45//MAPKBP1//MIB1//NR3C1//PHLPP2//PLAG1//PLK2//PODXL//PPP1R12A//PRKAR2A//SHTN1//SPTBN5//STAG1//STAG2//TCP11L1
GO:0030175	filopodium	Cellular Component	6	108	215	19763	0.00117729	0.0416831	2.92912	5.10672	0.027907	CXADR//ITGAV//KITLG//PODXL//RDX//SHTN1
GO:0005856	cytoskeleton	Cellular Component	42	2404	215	19763	0.00123375	0.0416831	2.90877	1.60594	0.195349	AKAP11//ANK3//ANLN//CCNB3//CCNE2//CCSAP//CEP19//CEP68//CLIP1//CTSC//DLGAP5//FARP2//HOOK3//KIF2A//KITLG//KLHL4//LATS1//LPP//LRRC45//MAP2K6//MAPKBP1//MIB1//MICAL2//NCKAP1//NR3C1//PHLPP2//PLAG1//PLK2//PLS3//PODXL//PPP1R12A//PRKAR2A//PTPN13//RDX//SHLD2//SHTN1//SPTBN5//STAG1//STAG2//TCP11L1//TNIK//ZNF185
GO:0044352	pinosome	Cellular Component	2	7	215	19763	0.00238646	0.0705498	2.62225	26.2631	0.00930233	APPL1//CLIP1
GO:0044354	macropinosome	Cellular Component	2	7	215	19763	0.00238646	0.0705498	2.62225	26.2631	0.00930233	APPL1//CLIP1
GO:0010494	cytoplasmic_stress_granule	Cellular Component	5	89	215	19763	0.00288032	0.0801408	2.54056	5.1641	0.0232558	G3BP2//IGF2BP3//PABPC4L//PRKAA2//ZNFX1
GO:0042383	sarcolemma	Cellular Component	6	141	215	19763	0.00449044	0.117999	2.34771	3.91153	0.027907	AHNAK2//ANK3//ATP2B4//CACNA2D1//RDX//SLC30A1
GO:0071944	cell_periphery	Cellular Component	87	6345	215	19763	0.00576781	0.143588	2.23899	1.26038	0.404651	ABCA3//ABCC2//ADAM15//ADAM9//AHNAK2//AKAP11//ALCAM//ANK3//ANLN//AP1S3//APPL1//ATP11C//ATP2B4//ATP8B3//C8G//CACNA2D1//CCDC80//CEMIP2//CLIP1//CP//CSMD3//CTSC//CXADR//EFNA3//EFR3A//ENPP3//EXOC3L1//EXOC6//F3//FAM126B//FBN1//FBN2//FCHO2//GNAL//GNB4//HIPK3//HOMER1//IL6ST//INPP5F//ITGAV//KCNK3//KITLG//LEPR//LOX//LPP//LRP10//LRRC45//LY6G5C//MET//MIB1//MMP15//NCKAP1//NEGR1//NOXA1//NPR3//NRP2//PHLPP2//PLS3…
GO:0005795	Golgi_stack	Cellular Component	6	151	215	19763	0.0062428	0.147628	2.20462	3.65249	0.027907	ATL1//FUT11//GALNT1//GOLIM4//MAN2A1//SULF1
GO:0030027	lamellipodium	Cellular Component	7	201	215	19763	0.00656419	0.147628	2.18282	3.20123	0.0325581	ITGAV//KITLG//NCKAP1//PODXL//PTPN13//RDX//SHTN1
GO:0098588	bounding_membrane_of_organelle	Cellular Component	36	2175	215	19763	0.0068664	0.147628	2.16327	1.52145	0.167442	ABCA3//ABCD3//AP1S3//APPL1//ATL1//ATP11C//ATP8B3//CCDC47//CP//CTSC//DECR2//DIPK2A//FUT11//GALNT1//GALNT7//GLCE//GNB4//GOLIM4//GPR137C//INPP5F//ITGAV//MAN2A1//NDST4//PHLPP2//PLEKHB2//PLOD2//PRRG4//SGMS2//SLC1A1//SNN//TFEB//THSD1//TMEM30A//ZDHHC20//ZFYVE9//ZNFX1
GO:0005819	spindle	Cellular Component	11	431	215	19763	0.00778209	0.152772	2.1089	2.34601	0.0511628	CCSAP//CEP19//DLGAP5//KIF2A//LATS1//MAPKBP1//NR3C1//PHLPP2//PLK2//STAG1//STAG2
GO:0097431	mitotic_spindle_pole	Cellular Component	3	38	215	19763	0.00809365	0.152772	2.09186	7.25692	0.0139535	MAPKBP1//STAG1//STAG2
GO:0001527	microfibril	Cellular Component	2	13	215	19763	0.00849104	0.152772	2.07104	14.1417	0.00930233	FBN1//FBN2
GO:0043226	organelle	Cellular Component	176	14786	215	19763	0.00867551	0.152772	2.06171	1.09415	0.818605	ABCA3//ABCD3//ACLY//ADAM15//ADAM9//AFF1//AHNAK2//AKAP11//ALCAM//ANK3//ANLN//AP1S3//APPL1//ARHGAP28//ATL1//ATP11C//ATP2B4//ATP8B3//BEND6//BRWD3//C8G//CACNA2D1//CCDC47//CCNB3//CCND1//CCNE2//CCSAP//CEMIP2//CEP19//CEP68//CLIP1//COQ2//CP//CPEB2//CTDSPL2//CTSC//CTSO//CXADR//CYP1B1//CYP2D6//DECR2//DIPK2A//DLGAP5//DMRTA1//DPY19L1//DTWD2//E2F7//EDEM3//EGLN3//ENPP3//ERMP1//ERO1A//ETFDH//EXOC3L1//FAM162A//F…
GO:0005905	clathrin-coated_pit	Cellular Component	4	75	215	19763	0.00906944	0.152772	2.04242	4.90245	0.0186047	AP1S3//FCHO2//INPP5F//LRP10
GO:0031985	Golgi_cisterna	Cellular Component	5	118	215	19763	0.00943713	0.152772	2.02516	3.89495	0.0232558	ATL1//FUT11//GALNT1//GOLIM4//MAN2A1
GO:0000145	exocyst	Cellular Component	2	14	215	19763	0.00983572	0.152772	2.00719	13.1316	0.00930233	EXOC3L1//EXOC6
GO:0099092	postsynaptic_density,_intracellular_component	Cellular Component	2	14	215	19763	0.00983572	0.152772	2.00719	13.1316	0.00930233	FAM81A//TNIK
GO:0099080	supramolecular_complex	Cellular Component	25	1408	215	19763	0.010675	0.152772	1.97163	1.63212	0.116279	AHNAK2//ANK3//ATP2B4//CCSAP//CLIP1//FBN1//FBN2//G3BP2//HOMER1//HOOK3//IGF2BP3//KIF2A//MICAL2//NCKAP1//PABPC4L//PLK2//PLS3//PPP1R12A//PRKAA2//PYROXD1//SGO2//SHTN1//TCP11L1//UHMK1//ZNFX1
GO:0043229	intracellular_organelle	Cellular Component	166	13840	215	19763	0.0112628	0.152772	1.94835	1.10252	0.772093	ABCA3//ABCD3//ACLY//ADAM15//AFF1//AHNAK2//AKAP11//ANK3//ANLN//AP1S3//APPL1//ARHGAP28//ATL1//ATP11C//ATP2B4//ATP8B3//BEND6//BRWD3//CACNA2D1//CCDC47//CCNB3//CCND1//CCNE2//CCSAP//CEMIP2//CEP19//CEP68//CLIP1//COQ2//CP//CPEB2//CTDSPL2//CTSC//CTSO//CXADR//CYP1B1//CYP2D6//DECR2//DIPK2A//DLGAP5//DMRTA1//DPY19L1//DTWD2//E2F7//EDEM3//EGLN3//ERMP1//ERO1A//ETFDH//EXOC3L1//FAM162A//FAM3C//FAM50B//FAM81A//FARP…
GO:0031588	nucleotide-activated_protein_kinase_complex	Cellular Component	2	15	215	19763	0.0112682	0.152772	1.94815	12.2561	0.00930233	PRKAA2//PRKAR2A
GO:0030424	axon	Cellular Component	14	648	215	19763	0.0116641	0.152772	1.93315	1.98595	0.0651163	ALCAM//ANK3//ATL1//CCSAP//CXADR//EXOC6//HOMER1//INPP5F//NRP2//PRKAA2//SACS//SHTN1//SLC1A1//UHMK1
GO:0033116	endoplasmic_reticulum-Golgi_intermediate_compartment_membrane	Cellular Component	4	81	215	19763	0.011807	0.152772	1.92786	4.53931	0.0186047	CTSC//GALNT1//PRRG4//ZDHHC20
GO:0120025	plasma_membrane_bounded_cell_projection	Cellular Component	36	2265	215	19763	0.0126178	0.152772	1.89901	1.46099	0.167442	ADAM15//ALCAM//ANK3//ANLN//APPL1//ATL1//ATP2B4//CCSAP//CEP19//CLIP1//CPEB2//CXADR//ERO1A//EXOC6//HOMER1//IL6ST//INPP5F//ITGAV//KIF2A//KITLG//NCKAP1//NEGR1//NRP2//PHLPP2//PLK2//PODXL//PRKAA2//PRKAR2A//PSD4//PTPN13//RDX//SACS//SHTN1//SLC1A1//SPTBN5//UHMK1
GO:0009925	basal_plasma_membrane	Cellular Component	8	284	215	19763	0.0127828	0.152772	1.89337	2.58932	0.0372093	ADAM9//ANK3//ATP2B4//CXADR//LEPR//MET//SLC16A7//SLC30A1
GO:0005622	intracellular_anatomical_structure	Cellular Component	182	15489	215	19763	0.0128165	0.152772	1.89223	1.0801	0.846512	ABCA3//ABCD3//ACLY//ADAM15//AFF1//AHNAK2//AKAP11//ANK3//ANKIB1//ANLN//AP1S3//APPL1//ARHGAP28//ATL1//ATP11C//ATP2B4//ATP8B3//BEND6//BRWD3//CACNA2D1//CCDC47//CCNB3//CCND1//CCNE2//CCSAP//CEMIP2//CEP19//CEP68//CLIP1//CNBD2//COQ2//CP//CPEB2//CTDSPL2//CTSC//CTSO//CXADR//CYP1B1//CYP2D6//DECR2//DIPK2A//DLGAP5//DMRTA1//DPY19L1//DTWD2//E2F7//EDEM3//EFR3A//EGLN3//ENPP3//ERMP1//ERO1A//ETFDH//EXOC3L1//EXOC6//…
GO:0045177	apical_part_of_cell	Cellular Component	11	471	215	19763	0.0143913	0.152772	1.8419	2.14677	0.0511628	ABCC2//ENPP3//HOMER1//PODXL//RDX//SLC1A1//SLC39A10//SPTBN5//STC1//TMEM30A//TNIK
GO:0001726	ruffle	Cellular Component	6	183	215	19763	0.0151703	0.152772	1.81901	3.0138	0.027907	APPL1//CLIP1//ITGAV//NCKAP1//PODXL//PSD4
GO:0043227	membrane-bounded_organelle	Cellular Component	166	13917	215	19763	0.0154356	0.152772	1.81148	1.09642	0.772093	ABCA3//ABCD3//ACLY//ADAM15//ADAM9//AFF1//AHNAK2//AKAP11//ALCAM//ANK3//ANLN//AP1S3//APPL1//ARHGAP28//ATL1//ATP11C//ATP2B4//ATP8B3//BEND6//BRWD3//C8G//CACNA2D1//CCDC47//CCNB3//CCND1//CCNE2//CCSAP//CEMIP2//CEP19//CEP68//CLIP1//COQ2//CP//CPEB2//CTDSPL2//CTSC//CTSO//CXADR//CYP1B1//CYP2D6//DECR2//DIPK2A//DLGAP5//DMRTA1//DPY19L1//DTWD2//E2F7//EDEM3//EGLN3//ENPP3//ERMP1//ERO1A//ETFDH//EXOC3L1//FAM162A//F…
GO:0072686	mitotic_spindle	Cellular Component	6	184	215	19763	0.0155441	0.152772	1.80844	2.99742	0.027907	CCSAP//DLGAP5//MAPKBP1//PHLPP2//STAG1//STAG2
GO:0005615	extracellular_space	Cellular Component	52	3593	215	19763	0.0159583	0.152772	1.79701	1.33033	0.24186	ABCA3//ACLY//ADAM15//ADAM9//ALCAM//APPL1//C8G//CACNA2D1//CEMIP2//CP//CTSC//CTSO//DIPK2A//ENPP3//ERO1A//F3//FAM3C//FBN1//GALNT7//GLIPR1L2//GNAL//GNB4//IDH2//IL6ST//ITGAV//KITLG//LOX//MAN2A1//MMP15//NAAA//NCKAP1//NPR3//PAPPA//PLOD2//PMVK//PODXL//PRKAR2A//PRRG4//PTPN13//RAET1G//RDX//SECTM1//SEMA3C//SERPINB2//SLC1A1//SLIT2//STC1//SULF1//SUSD2//TLL1//TNFSF9//TNIK
GO:0099091	postsynaptic_specialization,_intracellular_component	Cellular Component	2	18	215	19763	0.0160722	0.152772	1.79392	10.2134	0.00930233	FAM81A//TNIK
GO:0005925	focal_adhesion	Cellular Component	10	424	215	19763	0.0180485	0.152772	1.74356	2.16795	0.0465116	ADAM9//ALCAM//ITGAV//LPP//NCKAP1//PPP1R12A//PRKAR2A//RDX//THSD1//ZNF185
GO:0031252	cell_leading_edge	Cellular Component	10	424	215	19763	0.0180485	0.152772	1.74356	2.16795	0.0465116	APPL1//CLIP1//ITGAV//KITLG//NCKAP1//PODXL//PSD4//PTPN13//RDX//SHTN1
GO:0045178	basal_part_of_cell	Cellular Component	8	303	215	19763	0.0181754	0.152772	1.74052	2.42696	0.0372093	ADAM9//ANK3//ATP2B4//CXADR//LEPR//MET//SLC16A7//SLC30A1
GO:0005829	cytosol	Cellular Component	74	5486	215	19763	0.018658	0.152772	1.72914	1.23991	0.344186	ABCD3//ACLY//AHNAK2//AKAP11//ANK3//ANLN//AP1S3//APPL1//ARHGAP28//CCDC47//CCND1//CCNE2//CEMIP2//CEP68//CLIP1//CNBD2//DECR2//DLGAP5//EFR3A//EGLN3//EXOC6//FAM126B//FAM162A//FARP2//FCHO2//G3BP2//GNB4//GSTA4//HIPK3//HOMER1//HOOK3//HPS3//HSPA4L//IDH2//IGF2BP3//ITGAV//KIF2A//LATS1//LPP//LRRC45//MAP2K6//MIB1//MMAA//NCKAP1//NOXA1//NR3C1//PABPC4L//PEG10//PHLPP2//PLAG1//PLEKHA5//PLK2//PLS3//PMVK//PPP1R12A//…
GO:0031090	organelle_membrane	Cellular Component	53	3724	215	19763	0.0202185	0.152772	1.69425	1.30822	0.246512	ABCA3//ABCD3//AP1S3//APPL1//ATL1//ATP11C//ATP8B3//CCDC47//CCND1//CLIP1//COQ2//CP//CTSC//CYP1B1//CYP2D6//DECR2//DIPK2A//DPY19L1//ERMP1//ERO1A//ETFDH//FAM162A//FUT11//GALNT1//GALNT7//GLCE//GNB4//GOLIM4//GPR137C//INPP5F//ITGAV//LBR//MAN2A1//NDST4//NUP58//PHLPP2//PLEKHB2//PLOD2//PRRG4//SGMS2//SLC1A1//SLC25A45//SLC30A1//SNN//SPTBN5//SRD5A3//STT3B//TFEB//THSD1//TMEM30A//ZDHHC20//ZFYVE9//ZNFX1
GO:0005576	extracellular_region	Cellular Component	63	4564	215	19763	0.0202476	0.152772	1.69363	1.26885	0.293023	ABCA3//ACLY//ADAM15//ADAM9//ALCAM//APPL1//C8G//CACNA2D1//CCDC80//CEMIP2//CP//CTSC//CTSO//CXADR//DIPK2A//ENPP3//ERO1A//F3//FAM3C//FBN1//FBN2//GALNT1//GALNT7//GLIPR1L2//GNAL//GNB4//IDH2//IL6ST//ITGAV//KITLG//LEPR//LOX//LY6G5C//MAN2A1//MET//MMP15//NAAA//NCKAP1//NEGR1//NPR3//NRP2//PAPPA//PEG10//PLOD2//PMVK//PODXL//PRKAR2A//PRRG4//PTPN13//RAET1G//RDX//SECTM1//SEMA3C//SERPINB2//SLC1A1//SLIT2//STC1//SUL…
GO:0016323	basolateral_plasma_membrane	Cellular Component	7	251	215	19763	0.0202663	0.152772	1.69323	2.56353	0.0325581	ADAM9//ANK3//ATP2B4//CXADR//LEPR//SLC16A7//SLC30A1
GO:0031901	early_endosome_membrane	Cellular Component	6	196	215	19763	0.0205371	0.152772	1.68746	2.81391	0.027907	APPL1//ATP11C//INPP5F//SLC1A1//TMEM30A//ZFYVE9
GO:0030055	cell-substrate_junction	Cellular Component	10	434	215	19763	0.0208319	0.152772	1.68127	2.11799	0.0465116	ADAM9//ALCAM//ITGAV//LPP//NCKAP1//PPP1R12A//PRKAR2A//RDX//THSD1//ZNF185
GO:0000307	cyclin-dependent_protein_kinase_holoenzyme_complex	Cellular Component	3	54	215	19763	0.0209722	0.152772	1.67836	5.10672	0.0139535	CCNB3//CCND1//CCNE2
GO:0005886	plasma_membrane	Cellular Component	78	5862	215	19763	0.0210418	0.152772	1.67692	1.2231	0.362791	ABCA3//ABCC2//ADAM15//ADAM9//AHNAK2//AKAP11//ALCAM//ANK3//AP1S3//APPL1//ATP11C//ATP2B4//ATP8B3//C8G//CACNA2D1//CEMIP2//CP//CSMD3//CXADR//EFNA3//EFR3A//ENPP3//EXOC6//F3//FAM126B//FCHO2//GNAL//GNB4//HIPK3//HOMER1//IL6ST//INPP5F//ITGAV//KCNK3//KITLG//LEPR//LPP//LRP10//LRRC45//LY6G5C//MET//MIB1//MMP15//NCKAP1//NEGR1//NOXA1//NPR3//NRP2//PHLPP2//PLS3//PODXL//PPP1R12A//PRKAR2A//PRRG4//PSD4//PTPN13//RABG…
GO:1902911	protein_kinase_complex	Cellular Component	5	148	215	19763	0.0230209	0.160131	1.63788	3.10544	0.0232558	CCNB3//CCND1//CCNE2//PRKAA2//PRKAR2A
GO:0031258	lamellipodium_membrane	Cellular Component	2	22	215	19763	0.0235864	0.160847	1.62734	8.35645	0.00930233	ITGAV//NCKAP1
GO:0070062	extracellular_exosome	Cellular Component	34	2211	215	19763	0.023804	0.160847	1.62335	1.41353	0.15814	ACLY//ADAM15//ADAM9//ALCAM//APPL1//C8G//CACNA2D1//CEMIP2//CP//CTSC//ENPP3//FAM3C//GALNT7//GNAL//GNB4//IDH2//IL6ST//ITGAV//MAN2A1//NAAA//NCKAP1//NPR3//PLOD2//PMVK//PODXL//PRKAR2A//PTPN13//RDX//SECTM1//SEMA3C//SLC1A1//SLIT2//SUSD2//TNIK
GO:0042995	cell_projection	Cellular Component	36	2377	215	19763	0.0247904	0.165153	1.60572	1.39216	0.167442	ADAM15//ALCAM//ANK3//ANLN//APPL1//ATL1//ATP2B4//CCSAP//CEP19//CLIP1//CPEB2//CXADR//ERO1A//EXOC6//HOMER1//IL6ST//INPP5F//ITGAV//KIF2A//KITLG//NCKAP1//NEGR1//NRP2//PHLPP2//PLK2//PODXL//PRKAA2//PRKAR2A//PSD4//PTPN13//RDX//SACS//SHTN1//SLC1A1//SPTBN5//UHMK1
GO:0009897	external_side_of_plasma_membrane	Cellular Component	9	387	215	19763	0.0262208	0.167106	1.58135	2.1377	0.0418605	ADAM9//ALCAM//ENPP3//F3//IL6ST//ITGAV//LEPR//LY6G5C//RAET1G
GO:1903561	extracellular_vesicle	Cellular Component	35	2308	215	19763	0.0263471	0.167106	1.57927	1.39395	0.162791	ACLY//ADAM15//ADAM9//ALCAM//APPL1//C8G//CACNA2D1//CEMIP2//CP//CTSC//ENPP3//FAM3C//GALNT7//GNAL//GNB4//IDH2//IL6ST//ITGAV//MAN2A1//NAAA//NCKAP1//NPR3//PEG10//PLOD2//PMVK//PODXL//PRKAR2A//PTPN13//RDX//SECTM1//SEMA3C//SLC1A1//SLIT2//SUSD2//TNIK
GO:0043230	extracellular_organelle	Cellular Component	35	2309	215	19763	0.0264967	0.167106	1.57681	1.39334	0.162791	ACLY//ADAM15//ADAM9//ALCAM//APPL1//C8G//CACNA2D1//CEMIP2//CP//CTSC//ENPP3//FAM3C//GALNT7//GNAL//GNB4//IDH2//IL6ST//ITGAV//MAN2A1//NAAA//NCKAP1//NPR3//PEG10//PLOD2//PMVK//PODXL//PRKAR2A//PTPN13//RDX//SECTM1//SEMA3C//SLC1A1//SLIT2//SUSD2//TNIK
GO:0065010	extracellular_membrane-bounded_organelle	Cellular Component	35	2309	215	19763	0.0264967	0.167106	1.57681	1.39334	0.162791	ACLY//ADAM15//ADAM9//ALCAM//APPL1//C8G//CACNA2D1//CEMIP2//CP//CTSC//ENPP3//FAM3C//GALNT7//GNAL//GNB4//IDH2//IL6ST//ITGAV//MAN2A1//NAAA//NCKAP1//NPR3//PEG10//PLOD2//PMVK//PODXL//PRKAR2A//PTPN13//RDX//SECTM1//SEMA3C//SLC1A1//SLIT2//SUSD2//TNIK
GO:0030867	rough_endoplasmic_reticulum_membrane	Cellular Component	2	24	215	19763	0.0277849	0.172924	1.55619	7.66008	0.00930233	CCDC47//PLOD2
GO:0016324	apical_plasma_membrane	Cellular Component	9	405	215	19763	0.0336481	0.182937	1.47304	2.04269	0.0418605	ABCC2//ENPP3//PODXL//RDX//SLC1A1//SLC39A10//STC1//TMEM30A//TNIK
GO:0030054	cell_junction	Cellular Component	33	2206	215	19763	0.036345	0.194833	1.43956	1.37506	0.153488	ABCC2//ADAM15//ADAM9//ALCAM//ANK3//APPL1//ARHGAP28//ATP2B4//CCND1//CEP68//CPEB2//CXADR//FAM81A//FCHO2//HOMER1//ITGAV//KCNK3//LPP//NCKAP1//NR3C1//NRP2//PLEKHA5//PODXL//PPP1R12A//PRKAR2A//RDX//SLC16A7//SLC1A1//SLC30A1//SPTBN5//THSD1//TNIK//ZNF185
GO:0043231	intracellular_membrane-bounded_organelle	Cellular Component	151	12694	215	19763	0.0366598	0.194833	1.43581	1.09343	0.702326	ABCA3//ABCD3//ACLY//ADAM15//AFF1//AHNAK2//AKAP11//ANK3//ANLN//AP1S3//APPL1//ARHGAP28//ATL1//ATP11C//ATP2B4//ATP8B3//BEND6//BRWD3//CACNA2D1//CCDC47//CCNB3//CCND1//CCNE2//CEMIP2//CEP19//CEP68//CLIP1//COQ2//CP//CPEB2//CTDSPL2//CTSC//CTSO//CXADR//CYP1B1//CYP2D6//DECR2//DIPK2A//DLGAP5//DMRTA1//DPY19L1//DTWD2//E2F7//EDEM3//EGLN3//ERMP1//ERO1A//ETFDH//EXOC3L1//FAM162A//FAM3C//FAM50B//FBN1//FCHO2//FUT11/…
GO:0070161	anchoring_junction	Cellular Component	16	901	215	19763	0.0376134	0.19516	1.42466	1.63234	0.0744186	ABCC2//ADAM15//ADAM9//ALCAM//ANK3//CCND1//CXADR//ITGAV//LPP//NCKAP1//PODXL//PPP1R12A//PRKAR2A//RDX//THSD1//ZNF185
GO:0098858	actin-based_cell_projection	Cellular Component	6	227	215	19763	0.038186	0.19516	1.4181	2.42963	0.027907	CXADR//ITGAV//KITLG//PODXL//RDX//SHTN1
GO:0030425	dendrite	Cellular Component	12	618	215	19763	0.0383829	0.19516	1.41586	1.78487	0.055814	ALCAM//ANK3//ERO1A//HOMER1//IL6ST//INPP5F//NEGR1//PLK2//PRKAA2//SACS//SLC1A1//UHMK1
GO:0045121	membrane_raft	Cellular Component	7	288	215	19763	0.0385884	0.19516	1.41354	2.23419	0.0325581	ATP2B4//CXADR//IL6ST//PODXL//PRKAR2A//SLC1A1//SULF1
GO:0097447	dendritic_tree	Cellular Component	12	620	215	19763	0.0391806	0.19516	1.40693	1.77911	0.055814	ALCAM//ANK3//ERO1A//HOMER1//IL6ST//INPP5F//NEGR1//PLK2//PRKAA2//SACS//SLC1A1//UHMK1
GO:0098857	membrane_microdomain	Cellular Component	7	289	215	19763	0.039197	0.19516	1.40675	2.22646	0.0325581	ATP2B4//CXADR//IL6ST//PODXL//PRKAR2A//SLC1A1//SULF1
GO:0034451	centriolar_satellite	Cellular Component	4	118	215	19763	0.0400727	0.197442	1.39715	3.11596	0.0186047	CEP68//HOOK3//KLHL4//PODXL
GO:0044297	cell_body	Cellular Component	11	555	215	19763	0.0409403	0.199637	1.38785	1.82186	0.0511628	ALCAM//CXADR//GNB4//HOMER1//IL6ST//INPP5F//NEGR1//PRKAA2//PTPN13//SHTN1//SLC1A1
GO:0030016	myofibril	Cellular Component	6	236	215	19763	0.0446974	0.206151	1.34972	2.33697	0.027907	AHNAK2//ANK3//ATP2B4//HOMER1//PPP1R12A//PYROXD1
GO:0030864	cortical_actin_cytoskeleton	Cellular Component	3	73	215	19763	0.0453271	0.206151	1.34364	3.77757	0.0139535	ANLN//RDX//SPTBN5
GO:0032153	cell_division_site	Cellular Component	3	73	215	19763	0.0453271	0.206151	1.34364	3.77757	0.0139535	ANLN//PSD4//RDX
GO:0005801	cis-Golgi_network	Cellular Component	3	74	215	19763	0.0468765	0.211167	1.32905	3.72652	0.0139535	GOLIM4//HOOK3//MAN2A1
GO:0031528	microvillus_membrane	Cellular Component	2	33	215	19763	0.049888	0.218497	1.302	5.57097	0.00930233	ITGAV//PODXL
GO:1902554	serine|threonine_protein_kinase_complex	Cellular Component	4	128	215	19763	0.0513174	0.218497	1.28974	2.87253	0.0186047	CCNB3//CCND1//CCNE2//PRKAR2A
GO:0043292	contractile_fiber	Cellular Component	6	245	215	19763	0.051864	0.218497	1.28513	2.25112	0.027907	AHNAK2//ANK3//ATP2B4//HOMER1//PPP1R12A//PYROXD1
GO:0043005	neuron_projection	Cellular Component	21	1321	215	19763	0.0520326	0.218497	1.28372	1.46127	0.0976744	ALCAM//ANK3//ATL1//CCSAP//CPEB2//CXADR//ERO1A//EXOC6//HOMER1//IL6ST//INPP5F//NEGR1//NRP2//PHLPP2//PLK2//PRKAA2//SACS//SHTN1//SLC1A1//SPTBN5//UHMK1
GO:0098552	side_of_membrane	Cellular Component	13	724	215	19763	0.0535849	0.218497	1.27096	1.65051	0.0604651	ADAM9//ALCAM//EFNA3//ENPP3//F3//GNAL//GNB4//IL6ST//ITGAV//LEPR//LY6G5C//NEGR1//RAET1G
GO:0005834	heterotrimeric_G-protein_complex	Cellular Component	2	35	215	19763	0.0554359	0.224113	1.25621	5.25262	0.00930233	GNAL//GNB4
GO:0030018	Z_disc	Cellular Component	4	132	215	19763	0.0562509	0.22548	1.24987	2.78548	0.0186047	ANK3//ATP2B4//HOMER1//PPP1R12A
GO:0036464	cytoplasmic_ribonucleoprotein_granule	Cellular Component	6	253	215	19763	0.0587919	0.23181	1.23068	2.17994	0.027907	G3BP2//IGF2BP3//PABPC4L//PRKAA2//UHMK1//ZNFX1
GO:0005793	endoplasmic_reticulum-Golgi_intermediate_compartment	Cellular Component	4	134	215	19763	0.0588102	0.23181	1.23055	2.74391	0.0186047	CTSC//GALNT1//PRRG4//ZDHHC20
GO:0098791	Golgi_apparatus_subcompartment	Cellular Component	8	384	215	19763	0.0595112	0.232635	1.2254	1.91502	0.0372093	AP1S3//ATL1//ATP8B3//FUT11//GALNT1//GOLIM4//MAN2A1//SULF1
GO:0099512	supramolecular_fiber	Cellular Component	17	1036	215	19763	0.0602243	0.233492	1.22023	1.50836	0.0790698	AHNAK2//ANK3//ATP2B4//CCSAP//CLIP1//FBN1//FBN2//HOMER1//HOOK3//KIF2A//MICAL2//NCKAP1//PLS3//PPP1R12A//PYROXD1//SHTN1//TCP11L1
GO:0000775	chromosome,_centromeric_region	Cellular Component	6	258	215	19763	0.0633902	0.235381	1.19798	2.1377	0.027907	CLIP1//PLK2//PPP1R12A//SGO2//STAG1//STAG2
GO:0099081	supramolecular_polymer	Cellular Component	17	1044	215	19763	0.0637218	0.235381	1.19571	1.4968	0.0790698	AHNAK2//ANK3//ATP2B4//CCSAP//CLIP1//FBN1//FBN2//HOMER1//HOOK3//KIF2A//MICAL2//NCKAP1//PLS3//PPP1R12A//PYROXD1//SHTN1//TCP11L1
GO:0000139	Golgi_membrane	Cellular Component	12	672	215	19763	0.0641949	0.235381	1.1925	1.64145	0.055814	AP1S3//ATL1//DIPK2A//FUT11//GALNT1//GALNT7//GLCE//GOLIM4//MAN2A1//NDST4//SGMS2//ZDHHC20
GO:0009986	cell_surface	Cellular Component	15	903	215	19763	0.0688096	0.244405	1.16235	1.52693	0.0697674	ABCC2//ADAM15//ADAM9//ALCAM//ANK3//ENPP3//F3//IL6ST//ITGAV//LEPR//LY6G5C//MET//RAET1G//SLC1A1//SULF1
GO:0032279	asymmetric_synapse	Cellular Component	7	331	215	19763	0.070594	0.244405	1.15123	1.94395	0.0325581	FAM81A//HOMER1//PLEKHA5//SLC16A7//SLC1A1//SLC30A1//TNIK
GO:0055037	recycling_endosome	Cellular Component	5	203	215	19763	0.0713343	0.244405	1.1467	2.26406	0.0232558	ATP11C//INPP5F//PLEKHB2//SLC1A1//TNIK
GO:0030496	midbody	Cellular Component	5	204	215	19763	0.0725133	0.244405	1.13958	2.25296	0.0232558	ANLN//EXOC6//FAM50B//LATS1//RDX
GO:0043198	dendritic_shaft	Cellular Component	2	41	215	19763	0.0732643	0.244405	1.13511	4.48395	0.00930233	HOMER1//SLC1A1
GO:1905360	GTPase_complex	Cellular Component	2	41	215	19763	0.0732643	0.244405	1.13511	4.48395	0.00930233	GNAL//GNB4
GO:0035770	ribonucleoprotein_granule	Cellular Component	6	270	215	19763	0.0752692	0.244405	1.12338	2.04269	0.027907	G3BP2//IGF2BP3//PABPC4L//PRKAA2//UHMK1//ZNFX1
GO:0000323	lytic_vacuole	Cellular Component	13	765	215	19763	0.0754081	0.244405	1.12258	1.56206	0.0604651	ABCA3//ACLY//ANK3//AP1S3//ATP11C//CP//CTSC//CTSO//GNB4//GPR137C//NAAA//TFEB//TMEM30A
GO:0005764	lysosome	Cellular Component	13	765	215	19763	0.0754081	0.244405	1.12258	1.56206	0.0604651	ABCA3//ACLY//ANK3//AP1S3//ATP11C//CP//CTSC//CTSO//GNB4//GPR137C//NAAA//TFEB//TMEM30A
GO:0005777	peroxisome	Cellular Component	4	146	215	19763	0.0754402	0.244405	1.1224	2.51838	0.0186047	ABCD3//DECR2//IDH2//PMVK
GO:0031674	I_band	Cellular Component	4	146	215	19763	0.0754402	0.244405	1.1224	2.51838	0.0186047	ANK3//ATP2B4//HOMER1//PPP1R12A
GO:0042579	microbody	Cellular Component	4	146	215	19763	0.0754402	0.244405	1.1224	2.51838	0.0186047	ABCD3//DECR2//IDH2//PMVK
GO:0098978	glutamatergic_synapse	Cellular Component	8	408	215	19763	0.0783783	0.252197	1.1058	1.80237	0.0372093	APPL1//ATP2B4//FAM81A//HOMER1//NRP2//PLEKHA5//SLC16A7//TNIK
GO:0098685	Schaffer_collateral_-_CA1_synapse	Cellular Component	3	92	215	19763	0.0790169	0.252476	1.10228	2.99742	0.0139535	SLC16A7//SLC1A1//SLC30A1
GO:0032580	Golgi_cisterna_membrane	Cellular Component	3	93	215	19763	0.0810258	0.252476	1.09138	2.96519	0.0139535	FUT11//GALNT1//GOLIM4
GO:0005794	Golgi_apparatus	Cellular Component	24	1635	215	19763	0.0816981	0.252476	1.08779	1.3493	0.111628	ANK3//AP1S3//ATL1//ATP8B3//DIPK2A//ERO1A//FAM3C//FUT11//GALNT1//GALNT7//GLCE//GLT8D2//GOLIM4//HOOK3//MAN2A1//NDST4//PRKAA2//SECTM1//SGMS2//SLC30A1//SLC35E4//SULF1//TMEM30A//ZDHHC20
GO:0001772	immunological_synapse	Cellular Component	2	45	215	19763	0.0860283	0.25754	1.06536	4.08537	0.00930233	ALCAM//VAV3
GO:0010008	endosome_membrane	Cellular Component	10	561	215	19763	0.0870371	0.25863	1.0603	1.63852	0.0465116	ABCA3//APPL1//ATP11C//GOLIM4//INPP5F//PLEKHB2//SLC1A1//THSD1//TMEM30A//ZFYVE9
GO:0030017	sarcomere	Cellular Component	5	216	215	19763	0.0874859	0.25863	1.05806	2.1278	0.0232558	ANK3//ATP2B4//HOMER1//PPP1R12A//PYROXD1
GO:0005902	microvillus	Cellular Component	3	97	215	19763	0.0892794	0.260913	1.04925	2.84292	0.0139535	ITGAV//PODXL//RDX
GO:0005814	centriole	Cellular Component	4	157	215	19763	0.0925408	0.260913	1.03367	2.34193	0.0186047	CCSAP//CEP19//KIF2A//PLK2
GO:0015629	actin_cytoskeleton	Cellular Component	9	502	215	19763	0.0984917	0.272436	1.0066	1.64798	0.0418605	ANLN//LPP//MICAL2//NCKAP1//PLS3//PPP1R12A//RDX//SHLD2//SPTBN5

## Sheet: MF_result
ID	Term	Ontology	Count	Size	numInt	numTotal	p_value	fdr	Enrichment_Score	Fold_Enrichment	GeneRatio	Genes
GO:0140326	ATPase-coupled_intramembrane_lipid_transporter_activity	Molecular Function	4	27	211	18311	0.000244263	0.173182	3.61214	12.8566	0.0189573	ABCA3//ATP11C//ATP8B3//TMEM30A
GO:0140327	flippase_activity	Molecular Function	3	16	211	18311	0.000756159	0.173828	3.12139	16.2716	0.014218	ABCA3//ATP11C//TMEM30A
GO:0004448	isocitrate_dehydrogenase_[NAD(P)+]_activity	Molecular Function	2	5	211	18311	0.00129169	0.173828	2.88884	34.7128	0.00947867	IDH2//IDH3A
GO:0140303	intramembrane_lipid_transporter_activity	Molecular Function	4	42	211	18311	0.00136129	0.173828	2.86605	8.26495	0.0189573	ABCA3//ATP11C//ATP8B3//TMEM30A
GO:0043167	ion_binding	Molecular Function	91	6089	211	18311	0.00165662	0.173828	2.78078	1.29696	0.43128	ABCA3//ABCC2//ABCD3//ACLY//ADAM15//ADAM9//ANKIB1//ATL1//ATP11C//ATP2B4//ATP8B3//CACNA2D1//CCDC47//CEMIP2//CLIP1//CNBD2//CP//CTSC//CYP1B1//CYP2D6//DMRTA1//EDEM3//EGLN3//ENPP3//ERMP1//ERO1A//ETFDH//FBN1//FBN2//FCHO2//GALNT1//GALNT7//GLCE//GNAL//HIPK3//HSPA4L//IDH2//IDH3A//ITGAV//KIF2A//LATS1//LBR//LOX//LPP//MAN2A1//MAP2K6//MET//MIB1//MICAL2//MMAA//MMP15//NPR3//NR3C1//NRP2//PAPPA//PEG10//PHC3//PHLPP…
GO:0015247	aminophospholipid_flippase_activity	Molecular Function	2	7	211	18311	0.00267155	0.173828	2.57324	24.7949	0.00947867	ATP11C//TMEM30A
GO:0046872	metal_ion_binding	Molecular Function	67	4303	211	18311	0.00364142	0.173828	2.43873	1.35124	0.317536	ACLY//ADAM15//ADAM9//ANKIB1//ATP11C//ATP2B4//ATP8B3//CACNA2D1//CCDC47//CEMIP2//CLIP1//CP//CYP1B1//CYP2D6//DMRTA1//EDEM3//EGLN3//ENPP3//ERMP1//ETFDH//FBN1//FBN2//GALNT1//GALNT7//GLCE//GNAL//IDH2//IDH3A//ITGAV//LATS1//LOX//LPP//MAN2A1//MIB1//MICAL2//MMP15//NR3C1//NRP2//PAPPA//PEG10//PHC3//PHLPP2//PLAG1//PLOD2//PLS3//PRKAA2//PRRG4//RABGGTA//REST//SLC1A1//SLC30A1//SLIT2//SMAD5//SNN//SP4//STT3B//SULF1…
GO:0050840	extracellular_matrix_binding	Molecular Function	4	55	211	18311	0.00369255	0.173828	2.43267	6.31142	0.0189573	ADAM9//ITGAV//SLIT2//THSD1
GO:0090556	phosphatidylserine_floppase_activity	Molecular Function	2	9	211	18311	0.00451071	0.173828	2.34576	19.2849	0.00947867	ATP11C//ATP8B3
GO:0046914	transition_metal_ion_binding	Molecular Function	23	1109	211	18311	0.00460182	0.173828	2.33707	1.79981	0.109005	ANKIB1//CLIP1//CP//CYP1B1//CYP2D6//EGLN3//ENPP3//GALNT1//LOX//MIB1//MMP15//NR3C1//PAPPA//PEG10//PHC3//PLOD2//RABGGTA//TLL1//ZDHHC20//ZFAND4//ZMAT3//ZNF185//ZNFX1
GO:0016757	glycosyltransferase_activity	Molecular Function	9	277	211	18311	0.00494622	0.173828	2.30573	2.81963	0.042654	DPY19L1//FUT11//GALNT1//GALNT7//GLT8D2//GXYLT1//PLOD2//STT3B//TMTC1
GO:0015924	mannosyl-oligosaccharide_mannosidase_activity	Molecular Function	2	10	211	18311	0.00559575	0.173828	2.25214	17.3564	0.00947867	EDEM3//MAN2A1
GO:0030023	extracellular_matrix_constituent_conferring_elasticity	Molecular Function	2	10	211	18311	0.00559575	0.173828	2.25214	17.3564	0.00947867	FBN1//FBN2
GO:0016765	transferase_activity,_transferring_alkyl_or_aryl_(other_than_methyl)_groups	Molecular Function	4	62	211	18311	0.00567449	0.173828	2.24607	5.59884	0.0189573	COQ2//DTWD2//GSTA4//RABGGTA
GO:0016628	oxidoreductase_activity,_acting_on_the_CH-CH_group_of_donors,_NAD_or_NADP_as_acceptor	Molecular Function	3	32	211	18311	0.00584934	0.173828	2.23289	8.13581	0.014218	DECR2//LBR//SRD5A3
GO:0043169	cation_binding	Molecular Function	67	4397	211	18311	0.00619	0.173828	2.20831	1.32235	0.317536	ACLY//ADAM15//ADAM9//ANKIB1//ATP11C//ATP2B4//ATP8B3//CACNA2D1//CCDC47//CEMIP2//CLIP1//CP//CYP1B1//CYP2D6//DMRTA1//EDEM3//EGLN3//ENPP3//ERMP1//ETFDH//FBN1//FBN2//GALNT1//GALNT7//GLCE//GNAL//IDH2//IDH3A//ITGAV//LATS1//LOX//LPP//MAN2A1//MIB1//MICAL2//MMP15//NR3C1//NRP2//PAPPA//PEG10//PHC3//PHLPP2//PLAG1//PLOD2//PLS3//PRKAA2//PRRG4//RABGGTA//REST//SLC1A1//SLC30A1//SLIT2//SMAD5//SNN//SP4//STT3B//SULF1…
GO:0005548	phospholipid_transporter_activity	Molecular Function	4	64	211	18311	0.00634918	0.173828	2.19728	5.42387	0.0189573	ABCA3//ATP11C//ATP8B3//TMEM30A
GO:0005095	GTPase_inhibitor_activity	Molecular Function	2	12	211	18311	0.00808364	0.173828	2.09239	14.4637	0.00947867	CPEB2//SLIT2
GO:0017154	semaphorin_receptor_activity	Molecular Function	2	12	211	18311	0.00808364	0.173828	2.09239	14.4637	0.00947867	MET//NRP2
GO:0034452	dynactin_binding	Molecular Function	2	12	211	18311	0.00808364	0.173828	2.09239	14.4637	0.00947867	HOOK3//SPTBN5
GO:0097493	structural_molecule_activity_conferring_elasticity	Molecular Function	2	12	211	18311	0.00808364	0.173828	2.09239	14.4637	0.00947867	FBN1//FBN2
GO:0016758	hexosyltransferase_activity	Molecular Function	7	200	211	18311	0.00861572	0.173828	2.06471	3.03737	0.0331754	DPY19L1//FUT11//GALNT1//GALNT7//PLOD2//STT3B//TMTC1
GO:0004222	metalloendopeptidase_activity	Molecular Function	5	111	211	18311	0.00926795	0.173828	2.03302	3.9091	0.0236967	ADAM15//ADAM9//MMP15//PAPPA//TLL1
GO:0140333	glycerophospholipid_flippase_activity	Molecular Function	2	13	211	18311	0.00948136	0.173828	2.02313	13.3511	0.00947867	ABCA3//ATP11C
GO:0008559	ABC-type_xenobiotic_transporter_activity	Molecular Function	2	14	211	18311	0.0109783	0.173828	1.95947	12.3974	0.00947867	ABCA3//ABCC2
GO:0031404	chloride_ion_binding	Molecular Function	2	14	211	18311	0.0109783	0.173828	1.95947	12.3974	0.00947867	CTSC//NPR3
GO:0001046	core_promoter_sequence-specific_DNA_binding	Molecular Function	3	42	211	18311	0.0124477	0.181908	1.90491	6.19871	0.014218	NR3C1//REST//TAF1B
GO:0004559	alpha-mannosidase_activity	Molecular Function	2	15	211	18311	0.0125719	0.181908	1.9006	11.5709	0.00947867	EDEM3//MAN2A1
GO:0015923	mannosidase_activity	Molecular Function	2	16	211	18311	0.0142599	0.19824	1.84588	10.8477	0.00947867	EDEM3//MAN2A1
GO:0140328	floppase_activity	Molecular Function	2	16	211	18311	0.0142599	0.19824	1.84588	10.8477	0.00947867	ATP11C//ATP8B3
GO:0004659	prenyltransferase_activity	Molecular Function	2	17	211	18311	0.0160398	0.207091	1.7948	10.2096	0.00947867	COQ2//RABGGTA
GO:0140096	catalytic_activity,_acting_on_a_protein	Molecular Function	38	2326	211	18311	0.0161436	0.207091	1.792	1.41776	0.180095	ADAM15//ADAM9//ANKIB1//CCND1//CTDSPL2//CTSC//CTSO//EFNA3//EGLN3//ERMP1//ERO1A//F3//GALNT1//GALNT7//HIPK3//LATS1//LOX//MAP2K6//MET//MIB1//MINDY2//MMP15//NRP2//PAPPA//PCMTD1//PHLPP2//PLK2//PLOD2//PRKAA2//PTPN13//RABGGTA//SETD7//STYX//TLL1//TMTC1//TNIK//UHMK1//ZDHHC20
GO:0140359	ABC-type_transporter_activity	Molecular Function	3	48	211	18311	0.0178365	0.207091	1.74869	5.42387	0.014218	ABCA3//ABCC2//ABCD3
GO:0050660	flavin_adenine_dinucleotide_binding	Molecular Function	4	88	211	18311	0.0188437	0.207091	1.72483	3.94464	0.0189573	ERO1A//ETFDH//MICAL2//PYROXD1
GO:0004653	polypeptide_N-acetylgalactosaminyltransferase_activity	Molecular Function	2	19	211	18311	0.0198663	0.207091	1.70188	9.13495	0.00947867	GALNT1//GALNT7
GO:0016538	cyclin-dependent_protein_serine|threonine_kinase_regulator_activity	Molecular Function	3	50	211	18311	0.0198782	0.207091	1.70162	5.20692	0.014218	CCNB3//CCND1//CCNE2
GO:0031418	L-ascorbic_acid_binding	Molecular Function	2	20	211	18311	0.0219083	0.207091	1.65939	8.6782	0.00947867	EGLN3//PLOD2
GO:0051018	protein_kinase_A_binding	Molecular Function	3	52	211	18311	0.0220433	0.207091	1.65672	5.00665	0.014218	AKAP11//PRKAR2A//RDX
GO:0008237	metallopeptidase_activity	Molecular Function	6	189	211	18311	0.0224576	0.207091	1.64864	2.75498	0.028436	ADAM15//ADAM9//ERMP1//MMP15//PAPPA//TLL1
GO:0016491	oxidoreductase_activity	Molecular Function	15	737	211	18311	0.023896	0.207091	1.62167	1.76625	0.07109	CP//CYP1B1//CYP2D6//DECR2//EGLN3//ERO1A//ETFDH//IDH2//IDH3A//LBR//LOX//MICAL2//PLOD2//PYROXD1//SRD5A3
GO:0004713	protein_tyrosine_kinase_activity	Molecular Function	5	142	211	18311	0.0244195	0.207091	1.61226	3.0557	0.0236967	EFNA3//HIPK3//MAP2K6//MET//NRP2
GO:0042626	ATPase-coupled_transmembrane_transporter_activity	Molecular Function	4	96	211	18311	0.0250215	0.207091	1.60169	3.61592	0.0189573	ABCA3//ABCC2//ABCD3//ATP2B4
GO:0030552	cAMP_binding	Molecular Function	2	23	211	18311	0.0285233	0.207091	1.5448	7.54626	0.00947867	CNBD2//PRKAR2A
GO:0005385	zinc_ion_transmembrane_transporter_activity	Molecular Function	2	24	211	18311	0.0308842	0.207091	1.51026	7.23183	0.00947867	SLC30A1//SLC39A10
GO:0016627	oxidoreductase_activity,_acting_on_the_CH-CH_group_of_donors	Molecular Function	3	60	211	18311	0.0319384	0.207091	1.49569	4.3391	0.014218	DECR2//LBR//SRD5A3
GO:0008238	exopeptidase_activity	Molecular Function	4	104	211	18311	0.0322899	0.207091	1.49093	3.33777	0.0189573	CTSC//ERMP1//MINDY2//MMP15
GO:0008270	zinc_ion_binding	Molecular Function	16	836	211	18311	0.032791	0.207091	1.48425	1.6609	0.0758294	ANKIB1//CLIP1//ENPP3//MIB1//MMP15//NR3C1//PAPPA//PEG10//PHC3//RABGGTA//TLL1//ZDHHC20//ZFAND4//ZMAT3//ZNF185//ZNFX1
GO:0005178	integrin_binding	Molecular Function	5	154	211	18311	0.0330454	0.207091	1.48089	2.8176	0.0236967	ADAM15//ADAM9//CXADR//FBN1//ITGAV
GO:0000030	mannosyltransferase_activity	Molecular Function	2	25	211	18311	0.0333195	0.207091	1.4773	6.94256	0.00947867	DPY19L1//TMTC1
GO:0017025	TBP-class_protein_binding	Molecular Function	2	25	211	18311	0.0333195	0.207091	1.4773	6.94256	0.00947867	NR3C1//TAF1B
GO:0004714	transmembrane_receptor_protein_tyrosine_kinase_activity	Molecular Function	3	62	211	18311	0.0347187	0.208606	1.45944	4.19913	0.014218	EFNA3//MET//NRP2
GO:0030507	spectrin_binding	Molecular Function	2	26	211	18311	0.0358274	0.213459	1.44578	6.67554	0.00947867	ANK3//SPTBN5
GO:0043236	laminin_binding	Molecular Function	2	28	211	18311	0.0410526	0.239714	1.38666	6.19871	0.00947867	ADAM9//SLIT2
GO:0001968	fibronectin_binding	Molecular Function	2	29	211	18311	0.0437662	0.239714	1.35886	5.98496	0.00947867	CCDC80//ITGAV
GO:0097110	scaffold_protein_binding	Molecular Function	3	68	211	18311	0.0437824	0.239714	1.3587	3.82862	0.014218	ATP2B4//HOMER1//IL6ST
GO:0043621	protein_self-association	Molecular Function	3	70	211	18311	0.0470406	0.24705	1.32753	3.71923	0.014218	ABCD3//CTSC//SPTBN5
GO:0016740	transferase_activity	Molecular Function	35	2288	211	18311	0.0482544	0.251562	1.31646	1.32752	0.165877	ACLY//ANKIB1//CCND1//COQ2//DPY19L1//DTWD2//EFNA3//FDXACB1//FUT11//GALNT1//GALNT7//GLT8D2//GSTA4//GXYLT1//HIPK3//LATS1//MAP2K6//MET//METTL25//MIB1//NDST4//NRP2//PCMTD1//PLK2//PLOD2//PMVK//PRKAA2//RABGGTA//SETD7//SGMS2//STT3B//TMTC1//TNIK//UHMK1//ZDHHC20
GO:0005319	lipid_transporter_activity	Molecular Function	5	172	211	18311	0.0491678	0.253729	1.30832	2.52273	0.0236967	ABCA3//ABCD3//ATP11C//ATP8B3//TMEM30A
GO:0005310	dicarboxylic_acid_transmembrane_transporter_activity	Molecular Function	2	31	211	18311	0.0493858	0.253729	1.3064	5.59884	0.00947867	ABCC2//SLC1A1
GO:0016811	hydrolase_activity,_acting_on_carbon-nitrogen_(but_not_peptide)_bonds,_in_linear_amides	Molecular Function	3	73	211	18311	0.0521453	0.255133	1.28278	3.56638	0.014218	HINT3//NAAA//NDST4
GO:0016705	oxidoreductase_activity,_acting_on_paired_donors,_with_incorporation_or_reduction_of_molecular_oxygen	Molecular Function	5	179	211	18311	0.0564963	0.255133	1.24798	2.42408	0.0236967	CYP1B1//CYP2D6//EGLN3//MICAL2//PLOD2
GO:0008376	acetylgalactosaminyltransferase_activity	Molecular Function	2	34	211	18311	0.0582695	0.261475	1.23456	5.10482	0.00947867	GALNT1//GALNT7
GO:0019901	protein_kinase_binding	Molecular Function	13	700	211	18311	0.062133	0.263564	1.20668	1.61167	0.0616114	ADAM9//APPL1//ATP2B4//CCND1//CCNE2//CEP68//ITGAV//LATS1//MAP2K6//MICAL2//NR3C1//PPP1R12A//PRKAR2A
GO:0019199	transmembrane_receptor_protein_kinase_activity	Molecular Function	3	81	211	18311	0.0669933	0.263564	1.17397	3.21415	0.014218	EFNA3//MET//NRP2
GO:0042910	xenobiotic_transmembrane_transporter_activity	Molecular Function	2	37	211	18311	0.0676567	0.263564	1.16969	4.69092	0.00947867	ABCA3//ABCC2
GO:0045505	dynein_intermediate_chain_binding	Molecular Function	2	37	211	18311	0.0676567	0.263564	1.16969	4.69092	0.00947867	HOOK3//SPTBN5
GO:0043168	anion_binding	Molecular Function	36	2436	211	18311	0.0684105	0.265044	1.16488	1.28249	0.170616	ABCA3//ABCC2//ABCD3//ACLY//ATL1//ATP11C//ATP2B4//ATP8B3//CNBD2//CTSC//EGLN3//ERO1A//ETFDH//FCHO2//GNAL//HIPK3//HSPA4L//KIF2A//LATS1//LBR//MAP2K6//MET//MICAL2//MMAA//NPR3//PLEKHA5//PLEKHB2//PLK2//PLOD2//PMVK//PRKAA2//PRKAR2A//PYROXD1//SLC1A1//TNIK//UHMK1
GO:0016709	oxidoreductase_activity,_acting_on_paired_donors,_with_incorporation_or_reduction_of_molecular_oxygen,_NAD(P)H_as_one_donor,_and_incorporation_of_one_atom_of_oxygen	Molecular Function	2	38	211	18311	0.0708899	0.270985	1.14942	4.56747	0.00947867	CYP2D6//MICAL2
GO:0030551	cyclic_nucleotide_binding	Molecular Function	2	38	211	18311	0.0708899	0.270985	1.14942	4.56747	0.00947867	CNBD2//PRKAR2A
GO:0004672	protein_kinase_activity	Molecular Function	11	577	211	18311	0.0710906	0.270985	1.14819	1.65442	0.0521327	CCND1//EFNA3//HIPK3//LATS1//MAP2K6//MET//NRP2//PLK2//PRKAA2//TNIK//UHMK1
GO:0019904	protein_domain_specific_binding	Molecular Function	12	648	211	18311	0.0725008	0.274883	1.13966	1.60707	0.056872	ADAM15//ADAM9//ATP2B4//CEP68//CXADR//LBR//NOXA1//PRKAR2A//PRRG4//STYX//TCF12//ZFYVE9
GO:0044877	protein-containing_complex_binding	Molecular Function	27	1762	211	18311	0.0769099	0.2805	1.11402	1.3298	0.127962	ADAM15//ADAM9//ANK3//APPL1//BEND6//C8G//CCDC47//CPEB2//CXADR//FBN1//GNAL//GNB4//HOMER1//ITGAV//LOX//NUP58//PHC3//PLS3//PRKAA2//REST//SACS//SETD7//SHTN1//SPTBN5//STAG1//STAG2//UHMK1
GO:0071949	FAD_binding	Molecular Function	2	40	211	18311	0.077503	0.2805	1.11068	4.3391	0.00947867	ERO1A//MICAL2
GO:0022804	active_transmembrane_transporter_activity	Molecular Function	9	456	211	18311	0.0821817	0.289624	1.08522	1.7128	0.042654	ABCA3//ABCC2//ABCD3//ATP2B4//SLC16A7//SLC1A1//SLC30A1//SLC35E4//SLC39A10
GO:0046915	transition_metal_ion_transmembrane_transporter_activity	Molecular Function	2	42	211	18311	0.0843013	0.289624	1.07417	4.13248	0.00947867	SLC30A1//SLC39A10
GO:0016712	oxidoreductase_activity,_acting_on_paired_donors,_with_incorporation_or_reduction_of_molecular_oxygen,_reduced_flavin_or_flavoprotein_as_one_donor,_and_incorporation_of_one_atom_of_oxygen	Molecular Function	2	43	211	18311	0.0877663	0.289624	1.05667	4.03637	0.00947867	CYP1B1//CYP2D6
GO:0004175	endopeptidase_activity	Molecular Function	8	396	211	18311	0.0884014	0.289624	1.05354	1.75317	0.0379147	ADAM15//ADAM9//CTSC//CTSO//F3//MMP15//PAPPA//TLL1
GO:0008194	UDP-glycosyltransferase_activity	Molecular Function	4	146	211	18311	0.0886577	0.289624	1.05228	2.37759	0.0189573	GALNT1//GALNT7//GLT8D2//GXYLT1
GO:0019955	cytokine_binding	Molecular Function	4	146	211	18311	0.0886577	0.289624	1.05228	2.37759	0.0189573	IL6ST//ITGAV//LEPR//NRP2
GO:0016301	kinase_activity	Molecular Function	13	743	211	18311	0.0890521	0.289624	1.05036	1.51839	0.0616114	CCND1//EFNA3//HIPK3//LATS1//MAP2K6//MET//NRP2//PLK2//PMVK//PRKAA2//SGMS2//TNIK//UHMK1
GO:0019894	kinesin_binding	Molecular Function	2	44	211	18311	0.0912731	0.295492	1.03966	3.94464	0.00947867	SHTN1//SPTBN5
GO:0004712	protein_serine|threonine|tyrosine_kinase_activity	Molecular Function	2	45	211	18311	0.0948205	0.305058	1.0231	3.85698	0.00947867	MAP2K6//PRKAA2
GO:0140677	molecular_function_activator_activity	Molecular Function	18	1118	211	18311	0.0950885	0.305058	1.02187	1.39721	0.0853081	ARHGAP28//CCND1//CTSC//FAM3C//FBN1//FBN2//IL6ST//KITLG//MET//MMP15//NOXA1//RALGAPA1//SECTM1//SEMA3C//SIPA1L2//STC1//TNFSF9//VAV3
GO:0042802	identical_protein_binding	Molecular Function	30	2038	211	18311	0.0956133	0.30536	1.01948	1.27746	0.14218	ABCD3//ALCAM//APPL1//ATL1//CTSC//DMRTA1//E2F7//FBN1//FCHO2//GABPB2//GLCE//GSTA4//HINT3//HOOK3//IL6ST//INPP5F//LY6G5C//MAN2A1//MET//MMAA//NPR3//NR3C1//NUP58//SACS//SLC16A7//SLC1A1//SLIT2//SP4//SPTBN5//STC1
GO:0030246	carbohydrate_binding	Molecular Function	6	273	211	18311	0.0965918	0.306116	1.01506	1.9073	0.028436	CRYBG1//EGLN3//GALNT1//GALNT7//MAN2A1//PLOD2
GO:0004896	cytokine_receptor_activity	Molecular Function	3	96	211	18311	0.0993042	0.306116	1.00303	2.71194	0.014218	F3//IL6ST//LEPR
