# Supplementary material for: Immune alterations and overexpression of CTCF in endometrial carcinoma: insights from molecular subtyping
Source: Cancer Cell Int. 2024 Dec 2;24:392. doi: 10.1186/s12935-024-03576-y (PMC11613940; doi:10.1186/s12935-024-03576-y)
Supplement: Supplementary file 8 — Additional file 8. [file 12935_2024_3576_MOESM8_ESM.xlsx]

## Sheet: BP_result
ID	Term	Ontology	Count	Size	numInt	numTotal	p_value	fdr	Enrichment_Score	Fold_Enrichment	GeneRatio	Genes
GO:0060252	positive_regulation_of_glial_cell_proliferation	Biological Process	3	23	140	18660	0.000655779	0.314399	3.18324	17.3851	0.0214286	ETV5//IL6//SLC7A5
GO:0072348	sulfur_compound_transport	Biological Process	4	54	140	18660	0.00071763	0.314399	3.1441	9.87302	0.0285714	LRRC8C//MFSD12//SLC35B2//SLC7A5
GO:0032483	regulation_of_Rab_protein_signal_transduction	Biological Process	2	7	140	18660	0.00114509	0.314399	2.94116	38.0816	0.0142857	DENND1A//DENND4B
GO:0097052	L-kynurenine_metabolic_process	Biological Process	2	7	140	18660	0.00114509	0.314399	2.94116	38.0816	0.0142857	AADAT//GOT2
GO:0045444	fat_cell_differentiation	Biological Process	5	123	140	18660	0.00235543	0.314399	2.62793	5.41812	0.0357143	JDP2//LRRC8C//NPR2//NR4A1//SNAI2
GO:0061668	mitochondrial_ribosome_assembly	Biological Process	2	10	140	18660	0.00241778	0.314399	2.61658	26.6571	0.0142857	DHX30//MRPS2
GO:0001578	microtubule_bundle_formation	Biological Process	5	126	140	18660	0.00261524	0.314399	2.58249	5.28912	0.0357143	AAAS//C15orf65//CC2D2A//ODAD3//SPEF2
GO:0003264	regulation_of_cardioblast_proliferation	Biological Process	2	11	140	18660	0.00294056	0.314399	2.53157	24.2338	0.0142857	MKS1//PIM1
GO:0070189	kynurenine_metabolic_process	Biological Process	2	11	140	18660	0.00294056	0.314399	2.53157	24.2338	0.0142857	AADAT//GOT2
GO:0000101	sulfur_amino_acid_transport	Biological Process	2	12	140	18660	0.00351136	0.314399	2.45452	22.2143	0.0142857	MFSD12//SLC7A5
GO:0061469	regulation_of_type_B_pancreatic_cell_proliferation	Biological Process	2	12	140	18660	0.00351136	0.314399	2.45452	22.2143	0.0142857	NR4A1//NUPR1
GO:0140588	chromatin_looping	Biological Process	2	12	140	18660	0.00351136	0.314399	2.45452	22.2143	0.0142857	CTCF//NSMCE4A
GO:0060251	regulation_of_glial_cell_proliferation	Biological Process	3	41	140	18660	0.00357715	0.314399	2.44646	9.75261	0.0214286	ETV5//IL6//SLC7A5
GO:0098754	detoxification	Biological Process	5	136	140	18660	0.00363206	0.314399	2.43985	4.90021	0.0357143	GSTO2//MT1F//MT2A//PIM1//PTGES
GO:0070887	cellular_response_to_chemical_stimulus	Biological Process	30	2430	140	18660	0.00377431	0.314399	2.42316	1.6455	0.214286	ACKR3//CARD16//CCL20//CES3//CPNE8//CTH//DLG2//EPHA2//ETV5//FXN//GAS5//GDAP1//GSTO2//HSD3B7//IFITM2//IFITM3//IL6//LRRC8C//MT1F//MT2A//NPR2//NR4A1//PARP6//PIM1//PTGES//RHBDD2//RHOB//SLC7A5//SNX10//SYP
GO:0043066	negative_regulation_of_apoptotic_process	Biological Process	15	919	140	18660	0.00380885	0.314399	2.41921	2.1755	0.107143	ACKR3//BNIP1//CARD16//CTH//ERFE//FOXQ1//FXN//IL6//KIFAP3//NUAK2//NUPR1//PIM1//SLC7A5//SNAI2//STK40
GO:0071305	cellular_response_to_vitamin_D	Biological Process	2	13	140	18660	0.00412945	0.314399	2.38411	20.5055	0.0142857	GDAP1//PIM1
GO:0045727	positive_regulation_of_translation	Biological Process	5	141	140	18660	0.00423478	0.314399	2.37317	4.72644	0.0357143	IL6//METTL5//MIF4GD//PAIP1//ZCCHC4
GO:0045598	regulation_of_fat_cell_differentiation	Biological Process	5	146	140	18660	0.00490576	0.314399	2.30929	4.56458	0.0357143	C1QL4//IL6//JDP2//PIM1//SNAI2
GO:0032892	positive_regulation_of_organic_acid_transport	Biological Process	3	46	140	18660	0.00495703	0.314399	2.30478	8.69255	0.0214286	ERFE//PTGES//SLC7A5
GO:0003333	amino_acid_transmembrane_transport	Biological Process	4	92	140	18660	0.00509333	0.314399	2.293	5.79503	0.0285714	LRRC8C//MFSD12//SLC25A22//SLC7A5
GO:0043069	negative_regulation_of_programmed_cell_death	Biological Process	15	951	140	18660	0.00520963	0.314399	2.28319	2.1023	0.107143	ACKR3//BNIP1//CARD16//CTH//ERFE//FOXQ1//FXN//IL6//KIFAP3//NUAK2//NUPR1//PIM1//SLC7A5//SNAI2//STK40
GO:0035082	axoneme_assembly	Biological Process	4	96	140	18660	0.00591809	0.314399	2.22782	5.55357	0.0285714	C15orf65//CC2D2A//ODAD3//SPEF2
GO:0060326	cell_chemotaxis	Biological Process	6	217	140	18660	0.00596152	0.314399	2.22464	3.68532	0.0428571	ACKR3//CCL20//EPHA2//HSD3B7//IL6//NR4A1
GO:0006103	2-oxoglutarate_metabolic_process	Biological Process	2	16	140	18660	0.00626013	0.314399	2.20342	16.6607	0.0142857	AADAT//GOT2
GO:0010273	detoxification_of_copper_ion	Biological Process	2	16	140	18660	0.00626013	0.314399	2.20342	16.6607	0.0142857	MT1F//MT2A
GO:0033028	myeloid_cell_apoptotic_process	Biological Process	2	16	140	18660	0.00626013	0.314399	2.20342	16.6607	0.0142857	IL6//SNAI2
GO:1990169	stress_response_to_copper_ion	Biological Process	2	16	140	18660	0.00626013	0.314399	2.20342	16.6607	0.0142857	MT1F//MT2A
GO:0010656	negative_regulation_of_muscle_cell_apoptotic_process	Biological Process	3	50	140	18660	0.00626263	0.314399	2.20324	7.99714	0.0214286	KIFAP3//NUPR1//SLC7A5
GO:0044782	cilium_organization	Biological Process	8	367	140	18660	0.00654994	0.314399	2.18376	2.90541	0.0571429	C15orf65//CC2D2A//KIFAP3//MKS1//OCRL//ODAD3//SNX10//SPEF2
GO:0030968	endoplasmic_reticulum_unfolded_protein_response	Biological Process	3	52	140	18660	0.00698512	0.314399	2.15583	7.68956	0.0214286	CTH//PARP6//RHBDD2
GO:0009068	aspartate_family_amino_acid_catabolic_process	Biological Process	2	17	140	18660	0.00706012	0.314399	2.15119	15.6807	0.0142857	AADAT//GOT2
GO:0050872	white_fat_cell_differentiation	Biological Process	2	17	140	18660	0.00706012	0.314399	2.15119	15.6807	0.0142857	NPR2//SNAI2
GO:1902033	regulation_of_hematopoietic_stem_cell_proliferation	Biological Process	2	17	140	18660	0.00706012	0.314399	2.15119	15.6807	0.0142857	PIM1//SNAI2
GO:0046942	carboxylic_acid_transport	Biological Process	7	300	140	18660	0.00756687	0.314399	2.12108	3.11	0.05	ERFE//GOT2//LRRC8C//MFSD12//SLC16A14//SLC25A22//SLC7A5
GO:1902531	regulation_of_intracellular_signal_transduction	Biological Process	23	1797	140	18660	0.00764072	0.314399	2.11687	1.70594	0.164286	ACKR3//C1QL4//CARD16//CCL20//CTH//DENND1A//DENND4B//EPHA2//ERFE//GPR3//IL6//MCF2L//MOB3B//NLRX1//NUAK2//NUPR1//PIM1//RHOU//RTN4R//SLC35B2//SNAI2//STK40//STMN3
GO:0015849	organic_acid_transport	Biological Process	7	301	140	18660	0.00769974	0.314399	2.11352	3.09967	0.05	ERFE//GOT2//LRRC8C//MFSD12//SLC16A14//SLC25A22//SLC7A5
GO:0035455	response_to_interferon-alpha	Biological Process	2	18	140	18660	0.00790382	0.314399	2.10216	14.8095	0.0142857	IFITM2//IFITM3
GO:0061311	cell_surface_receptor_signaling_pathway_involved_in_heart_development	Biological Process	2	18	140	18660	0.00790382	0.314399	2.10216	14.8095	0.0142857	MKS1//SNAI2
GO:0150078	positive_regulation_of_neuroinflammatory_response	Biological Process	2	18	140	18660	0.00790382	0.314399	2.10216	14.8095	0.0142857	IL6//NUPR1
GO:1990403	embryonic_brain_development	Biological Process	2	18	140	18660	0.00790382	0.314399	2.10216	14.8095	0.0142857	CC2D2A//MKS1
GO:2000136	regulation_of_cell_proliferation_involved_in_heart_morphogenesis	Biological Process	2	18	140	18660	0.00790382	0.314399	2.10216	14.8095	0.0142857	MKS1//PIM1
GO:0015810	aspartate_transmembrane_transport	Biological Process	2	19	140	18660	0.00879053	0.314399	2.05599	14.0301	0.0142857	LRRC8C//SLC25A22
GO:0036342	post-anal_tail_morphogenesis	Biological Process	2	19	140	18660	0.00879053	0.314399	2.05599	14.0301	0.0142857	EPHA2//NPR2
GO:0009636	response_to_toxic_substance	Biological Process	6	236	140	18660	0.00884558	0.314399	2.05327	3.38862	0.0428571	GSTO2//MT1F//MT2A//NUPR1//PIM1//PTGES
GO:0034250	positive_regulation_of_amide_metabolic_process	Biological Process	5	169	140	18660	0.00898339	0.314399	2.04656	3.94336	0.0357143	IL6//METTL5//MIF4GD//PAIP1//ZCCHC4
GO:0015711	organic_anion_transport	Biological Process	8	392	140	18660	0.0095532	0.314399	2.01985	2.72012	0.0571429	ERFE//GOT2//LRRC8C//MFSD12//SLC16A14//SLC25A22//SLC35B2//SLC7A5
GO:0071295	cellular_response_to_vitamin	Biological Process	2	21	140	18660	0.0106903	0.314399	1.97101	12.6939	0.0142857	GDAP1//PIM1
GO:0097501	stress_response_to_metal_ion	Biological Process	2	21	140	18660	0.0106903	0.314399	1.97101	12.6939	0.0142857	MT1F//MT2A
GO:0045599	negative_regulation_of_fat_cell_differentiation	Biological Process	3	61	140	18660	0.0108335	0.314399	1.96523	6.55504	0.0214286	C1QL4//IL6//JDP2
GO:0006915	apoptotic_process	Biological Process	15	1035	140	18660	0.0109533	0.314399	1.96046	1.93168	0.107143	BNIP1//CHAC1//CYFIP2//EPHA2//IL6//KIFAP3//NPR2//NR4A1//NUAK2//NUPR1//PIM1//RHOB//SNAI2//TCHP//ZNF212
GO:0036092	phosphatidylinositol-3-phosphate_biosynthetic_process	Biological Process	2	22	140	18660	0.011702	0.314399	1.93174	12.1169	0.0142857	INPP5E//OCRL
GO:0061687	detoxification_of_inorganic_compound	Biological Process	2	22	140	18660	0.011702	0.314399	1.93174	12.1169	0.0142857	MT1F//MT2A
GO:2000810	regulation_of_bicellular_tight_junction_assembly	Biological Process	2	22	140	18660	0.011702	0.314399	1.93174	12.1169	0.0142857	EPHA2//SNAI2
GO:0046578	regulation_of_Ras_protein_signal_transduction	Biological Process	5	184	140	18660	0.0126426	0.314399	1.89816	3.62189	0.0357143	DENND1A//DENND4B//MCF2L//RTN4R//STMN3
GO:0042219	cellular_modified_amino_acid_catabolic_process	Biological Process	2	23	140	18660	0.012754	0.314399	1.89435	11.5901	0.0142857	GGACT//GOT2
GO:0046597	negative_regulation_of_viral_entry_into_host_cell	Biological Process	2	23	140	18660	0.012754	0.314399	1.89435	11.5901	0.0142857	IFITM2//IFITM3
GO:2000193	positive_regulation_of_fatty_acid_transport	Biological Process	2	23	140	18660	0.012754	0.314399	1.89435	11.5901	0.0142857	ERFE//PTGES
GO:0006986	response_to_unfolded_protein	Biological Process	4	120	140	18660	0.0127583	0.314399	1.89421	4.44286	0.0285714	CHAC1//CTH//PARP6//RHBDD2
GO:0060271	cilium_assembly	Biological Process	7	333	140	18660	0.0129306	0.314399	1.88838	2.8018	0.05	C15orf65//CC2D2A//MKS1//OCRL//ODAD3//SNX10//SPEF2
GO:0044458	motile_cilium_assembly	Biological Process	3	66	140	18660	0.0134069	0.314399	1.87267	6.05844	0.0214286	CC2D2A//MKS1//SPEF2
GO:0071294	cellular_response_to_zinc_ion	Biological Process	2	24	140	18660	0.0138457	0.314399	1.85869	11.1071	0.0142857	MT1F//MT2A
GO:0006865	amino_acid_transport	Biological Process	4	123	140	18660	0.0138614	0.314399	1.85819	4.33449	0.0285714	LRRC8C//MFSD12//SLC25A22//SLC7A5
GO:0070301	cellular_response_to_hydrogen_peroxide	Biological Process	3	67	140	18660	0.0139597	0.314399	1.85512	5.96802	0.0214286	FXN//IL6//RHOB
GO:0015740	C4-dicarboxylate_transport	Biological Process	2	25	140	18660	0.0149764	0.314399	1.82459	10.6629	0.0142857	LRRC8C//SLC25A22
GO:0046856	phosphatidylinositol_dephosphorylation	Biological Process	2	25	140	18660	0.0149764	0.314399	1.82459	10.6629	0.0142857	INPP5E//OCRL
GO:0034620	cellular_response_to_unfolded_protein	Biological Process	3	69	140	18660	0.0151038	0.314399	1.82091	5.79503	0.0214286	CTH//PARP6//RHBDD2
GO:0012501	programmed_cell_death	Biological Process	15	1084	140	18660	0.0161181	0.314399	1.79269	1.84436	0.107143	BNIP1//CHAC1//CYFIP2//EPHA2//IL6//KIFAP3//NPR2//NR4A1//NUAK2//NUPR1//PIM1//RHOB//SNAI2//TCHP//ZNF212
GO:0035330	regulation_of_hippo_signaling	Biological Process	2	26	140	18660	0.0161455	0.314399	1.79195	10.2527	0.0142857	MOB3B//NUAK2
GO:0042537	benzene-containing_compound_metabolic_process	Biological Process	2	26	140	18660	0.0161455	0.314399	1.79195	10.2527	0.0142857	AADAT//GOT2
GO:0071280	cellular_response_to_copper_ion	Biological Process	2	26	140	18660	0.0161455	0.314399	1.79195	10.2527	0.0142857	MT1F//MT2A
GO:0008219	cell_death	Biological Process	15	1088	140	18660	0.0166113	0.314399	1.7796	1.83758	0.107143	BNIP1//CHAC1//CYFIP2//EPHA2//IL6//KIFAP3//NPR2//NR4A1//NUAK2//NUPR1//PIM1//RHOB//SNAI2//TCHP//ZNF212
GO:0001570	vasculogenesis	Biological Process	3	72	140	18660	0.0169166	0.314399	1.77169	5.55357	0.0214286	ACKR3//EPHA2//NPR2
GO:0014015	positive_regulation_of_gliogenesis	Biological Process	3	72	140	18660	0.0169166	0.314399	1.77169	5.55357	0.0214286	ETV5//IL6//SLC7A5
GO:0007368	determination_of_left|right_symmetry	Biological Process	4	131	140	18660	0.0170932	0.314399	1.76718	4.06979	0.0285714	C15orf65//CC2D2A//MKS1//ODAD3
GO:0031167	rRNA_methylation	Biological Process	2	27	140	18660	0.0173524	0.314399	1.76064	9.87302	0.0142857	METTL5//ZCCHC4
GO:0032740	positive_regulation_of_interleukin-17_production	Biological Process	2	27	140	18660	0.0173524	0.314399	1.76064	9.87302	0.0142857	IL6//SLC7A5
GO:0033554	cellular_response_to_stress	Biological Process	20	1619	140	18660	0.0182276	0.314399	1.73927	1.64652	0.142857	ALKBH2//CHAC1//CTH//EEPD1//EPHA2//ETV5//FXN//GAS5//IL6//LRRC8C//MACROD1//MUS81//NSMCE4A//NUAK2//NUPR1//PARP6//RHBDD2//RHOB//SLC7A5//TTC5
GO:0051716	cellular_response_to_stimulus	Biological Process	61	6480	140	18660	0.0182335	0.314399	1.73913	1.2547	0.435714	ACKR3//ADAP1//ALKBH2//C1QL4//CARD16//CC2D2A//CCL20//CES3//CHAC1//CPNE8//CTH//DISP2//DLG2//DNER//EEPD1//EPHA2//ERFE//ETV5//FXN//GAS5//GDAP1//GPR3//GPRC5A//GSTO2//HSD3B7//IFITM2//IFITM3//IL6//KIFAP3//LRRC8C//MACROD1//MAPK4//MCF2L//MKS1//MOB3B//MT1F//MT2A//MUS81//NPR2//NR4A1//NSMCE4A//NUAK2//NUPR1//OCRL//PARP6//PIM1//PKN3//PTGES//RHBDD2//RHOB//RHOU//RTN4R//SAMD12//SLC7A5//SNAI2//SNX10//SPSB2//SYP//T…
GO:0043603	amide_metabolic_process	Biological Process	12	806	140	18660	0.0182863	0.314399	1.73788	1.9844	0.0857143	AADAT//AARS2//ABHD4//B4GALNT1//CHAC1//EEF1A2//GOT2//MIF4GD//MIPEP//MRPS2//PAIP1//RPL22L1
GO:1903901	negative_regulation_of_viral_life_cycle	Biological Process	2	28	140	18660	0.0185964	0.314399	1.73057	9.52041	0.0142857	IFITM2//IFITM3
GO:0009966	regulation_of_signal_transduction	Biological Process	33	3081	140	18660	0.0192597	0.314399	1.71535	1.4276	0.235714	ACKR3//BEGAIN//C1QL4//CARD16//CCL20//CHAC1//CTH//CYFIP2//DENND1A//DENND4B//EPHA2//ERFE//FGFBP3//FXN//GPR3//GPRC5A//IL6//ITM2C//MCF2L//MKS1//MOB3B//NLRX1//NUAK2//NUPR1//PIM1//RHOU//RTN4R//SLC35B2//SNAI2//STK40//STMN3//SYP//TMEM198
GO:0030031	cell_projection_assembly	Biological Process	8	446	140	18660	0.0193947	0.314399	1.71232	2.39078	0.0571429	C15orf65//CC2D2A//CYFIP2//MKS1//OCRL//ODAD3//SNX10//SPEF2
GO:0062197	cellular_response_to_chemical_stress	Biological Process	6	281	140	18660	0.0194328	0.314399	1.71146	2.84596	0.0428571	ETV5//FXN//GAS5//IL6//LRRC8C//RHOB
GO:0006304	DNA_modification	Biological Process	3	76	140	18660	0.0195151	0.314399	1.70963	5.26128	0.0214286	ALKBH2//CTCF//EXOSC5
GO:0042981	regulation_of_apoptotic_process	Biological Process	19	1526	140	18660	0.019744	0.314399	1.70456	1.65952	0.135714	ACKR3//BNIP1//CARD16//CTH//EEF1A2//ERFE//FOXQ1//FXN//IL6//ITM2C//KIFAP3//NR4A1//NUAK2//NUPR1//PIM1//RHOB//SLC7A5//SNAI2//STK40
GO:0060972	left|right_pattern_formation	Biological Process	4	137	140	18660	0.019802	0.314399	1.70329	3.89155	0.0285714	C15orf65//CC2D2A//MKS1//ODAD3
GO:0006779	porphyrin-containing_compound_biosynthetic_process	Biological Process	2	29	140	18660	0.0198769	0.314399	1.70165	9.19212	0.0142857	FXN//RSAD1
GO:0033014	tetrapyrrole_biosynthetic_process	Biological Process	2	29	140	18660	0.0198769	0.314399	1.70165	9.19212	0.0142857	FXN//RSAD1
GO:0033280	response_to_vitamin_D	Biological Process	2	29	140	18660	0.0198769	0.314399	1.70165	9.19212	0.0142857	GDAP1//PIM1
GO:0097421	liver_regeneration	Biological Process	2	29	140	18660	0.0198769	0.314399	1.70165	9.19212	0.0142857	IL6//SLC7A5
GO:1901679	nucleotide_transmembrane_transport	Biological Process	2	29	140	18660	0.0198769	0.314399	1.70165	9.19212	0.0142857	LRRC8C//SLC35B2
GO:0032890	regulation_of_organic_acid_transport	Biological Process	3	77	140	18660	0.0201972	0.314399	1.69471	5.19295	0.0214286	ERFE//PTGES//SLC7A5
GO:0009799	specification_of_symmetry	Biological Process	4	138	140	18660	0.0202777	0.314399	1.69298	3.86335	0.0285714	C15orf65//CC2D2A//MKS1//ODAD3
GO:0009855	determination_of_bilateral_symmetry	Biological Process	4	138	140	18660	0.0202777	0.314399	1.69298	3.86335	0.0285714	C15orf65//CC2D2A//MKS1//ODAD3
GO:0099111	microtubule-based_transport	Biological Process	5	208	140	18660	0.0203997	0.314399	1.69038	3.20398	0.0357143	DLG2//KIFAP3//MREG//ODAD3//SPEF2
GO:1901566	organonitrogen_compound_biosynthetic_process	Biological Process	17	1324	140	18660	0.0207585	0.314399	1.6828	1.71137	0.121429	AARS2//ATP5MC2//B4GALNT1//CHAC1//CTH//EEF1A2//FXN//GOT2//MGAT5B//MIF4GD//MRPS2//NPR2//PAIP1//QDPR//RPL22L1//RSAD1//SLC35B2
GO:0006536	glutamate_metabolic_process	Biological Process	2	30	140	18660	0.0211934	0.314399	1.6738	8.88571	0.0142857	AADAT//GOT2
GO:0010955	negative_regulation_of_protein_processing	Biological Process	2	30	140	18660	0.0211934	0.314399	1.6738	8.88571	0.0142857	CARD16//CHAC1
GO:0016226	iron-sulfur_cluster_assembly	Biological Process	2	30	140	18660	0.0211934	0.314399	1.6738	8.88571	0.0142857	CIAO2B//FXN
GO:0031163	metallo-sulfur_cluster_assembly	Biological Process	2	30	140	18660	0.0211934	0.314399	1.6738	8.88571	0.0142857	CIAO2B//FXN
GO:1902230	negative_regulation_of_intrinsic_apoptotic_signaling_pathway_in_response_to_DNA_damage	Biological Process	2	30	140	18660	0.0211934	0.314399	1.6738	8.88571	0.0142857	ACKR3//SNAI2
GO:1903318	negative_regulation_of_protein_maturation	Biological Process	2	30	140	18660	0.0211934	0.314399	1.6738	8.88571	0.0142857	CARD16//CHAC1
GO:0010721	negative_regulation_of_cell_development	Biological Process	6	287	140	18660	0.0213048	0.314399	1.67152	2.78646	0.0428571	ERFE//IL6//KIFAP3//NPR2//RTN4R//SNAI2
GO:1905039	carboxylic_acid_transmembrane_transport	Biological Process	4	141	140	18660	0.021747	0.314399	1.6626	3.78116	0.0285714	LRRC8C//MFSD12//SLC25A22//SLC7A5
GO:0035966	response_to_topologically_incorrect_protein	Biological Process	4	142	140	18660	0.0222508	0.314399	1.65265	3.75453	0.0285714	CHAC1//CTH//PARP6//RHBDD2
GO:1903825	organic_acid_transmembrane_transport	Biological Process	4	142	140	18660	0.0222508	0.314399	1.65265	3.75453	0.0285714	LRRC8C//MFSD12//SLC25A22//SLC7A5
GO:0010667	negative_regulation_of_cardiac_muscle_cell_apoptotic_process	Biological Process	2	31	140	18660	0.0225451	0.314399	1.64695	8.59908	0.0142857	KIFAP3//NUPR1
GO:0032682	negative_regulation_of_chemokine_production	Biological Process	2	31	140	18660	0.0225451	0.314399	1.64695	8.59908	0.0142857	EPHA2//IL6
GO:2000191	regulation_of_fatty_acid_transport	Biological Process	2	31	140	18660	0.0225451	0.314399	1.64695	8.59908	0.0142857	ERFE//PTGES
GO:0051056	regulation_of_small_GTPase_mediated_signal_transduction	Biological Process	6	296	140	18660	0.0243364	0.318336	1.61374	2.70174	0.0428571	DENND1A//DENND4B//MCF2L//RHOU//RTN4R//STMN3
GO:0010664	negative_regulation_of_striated_muscle_cell_apoptotic_process	Biological Process	2	33	140	18660	0.0253521	0.318336	1.59599	8.07792	0.0142857	KIFAP3//NUPR1
GO:0040020	regulation_of_meiotic_nuclear_division	Biological Process	2	33	140	18660	0.0253521	0.318336	1.59599	8.07792	0.0142857	GPR3//NPR2
GO:0008283	cell_population_proliferation	Biological Process	21	1792	140	18660	0.0263966	0.318336	1.57845	1.56194	0.15	C15orf65//C1QL4//CC2D2A//CYFIP2//EPHA2//IL6//KIFAP3//MKS1//MUS81//NPR2//NUPR1//OCRL//ODAD3//PTGES//RTN4R//SNAI2//SNX10//SPEF2//STMN3//TCHP//ZNF212
GO:0043067	regulation_of_programmed_cell_death	Biological Process	19	1576	140	18660	0.0265506	0.318336	1.57593	1.60687	0.135714	ACKR3//BNIP1//CARD16//CTH//EEF1A2//ERFE//FOXQ1//FXN//IL6//ITM2C//KIFAP3//NR4A1//NUAK2//NUPR1//PIM1//RHOB//SLC7A5//SNAI2//STK40
GO:0015868	purine_ribonucleotide_transport	Biological Process	2	34	140	18660	0.0268062	0.318336	1.57176	7.84034	0.0142857	LRRC8C//SLC35B2
GO:0035025	positive_regulation_of_Rho_protein_signal_transduction	Biological Process	2	34	140	18660	0.0268062	0.318336	1.57176	7.84034	0.0142857	MCF2L//RTN4R
GO:0035456	response_to_interferon-beta	Biological Process	2	34	140	18660	0.0268062	0.318336	1.57176	7.84034	0.0142857	IFITM2//IFITM3
GO:0010660	regulation_of_muscle_cell_apoptotic_process	Biological Process	3	86	140	18660	0.026923	0.318336	1.56988	4.6495	0.0214286	KIFAP3//NUPR1//SLC7A5
GO:0032370	positive_regulation_of_lipid_transport	Biological Process	3	86	140	18660	0.026923	0.318336	1.56988	4.6495	0.0214286	EEPD1//ERFE//PTGES
GO:0070925	organelle_assembly	Biological Process	12	855	140	18660	0.0273863	0.318336	1.56247	1.87068	0.0857143	AAAS//ACTL8//C15orf65//CC2D2A//CEP135//DHX30//MKS1//MRPS2//OCRL//ODAD3//SNX10//SPEF2
GO:0048147	negative_regulation_of_fibroblast_proliferation	Biological Process	2	35	140	18660	0.0282933	0.318336	1.54832	7.61633	0.0142857	C1QL4//NUPR1
GO:0090659	walking_behavior	Biological Process	2	35	140	18660	0.0282933	0.318336	1.54832	7.61633	0.0142857	FXN//ZNF212
GO:0035264	multicellular_organism_growth	Biological Process	3	88	140	18660	0.0285608	0.318336	1.54423	4.54383	0.0214286	NPR2//ODAD3//STK40
GO:0034599	cellular_response_to_oxidative_stress	Biological Process	5	228	140	18660	0.0288433	0.318336	1.53995	2.92293	0.0357143	ETV5//FXN//GAS5//IL6//RHOB
GO:0120032	regulation_of_plasma_membrane_bounded_cell_projection_assembly	Biological Process	5	229	140	18660	0.0293156	0.318336	1.5329	2.91017	0.0357143	CEP135//DEF8//EPHA2//ODAD3//TCHP
GO:0035967	cellular_response_to_topologically_incorrect_protein	Biological Process	3	89	140	18660	0.0293991	0.318336	1.53167	4.49278	0.0214286	CTH//PARP6//RHBDD2
GO:0000154	rRNA_modification	Biological Process	2	36	140	18660	0.0298128	0.318336	1.5256	7.40476	0.0142857	METTL5//ZCCHC4
GO:0006882	intracellular_zinc_ion_homeostasis	Biological Process	2	36	140	18660	0.0298128	0.318336	1.5256	7.40476	0.0142857	MT1F//MT2A
GO:0060491	regulation_of_cell_projection_assembly	Biological Process	5	231	140	18660	0.0302747	0.321921	1.51892	2.88497	0.0357143	CEP135//DEF8//EPHA2//ODAD3//TCHP
GO:0007224	smoothened_signaling_pathway	Biological Process	3	91	140	18660	0.0311146	0.325371	1.50704	4.39403	0.0214286	CC2D2A//DISP2//MKS1
GO:1901606	alpha-amino_acid_catabolic_process	Biological Process	3	91	140	18660	0.0311146	0.325371	1.50704	4.39403	0.0214286	AADAT//GOT2//QDPR
GO:0046688	response_to_copper_ion	Biological Process	2	37	140	18660	0.0313641	0.325371	1.50357	7.20463	0.0142857	MT1F//MT2A
GO:0048144	fibroblast_proliferation	Biological Process	2	37	140	18660	0.0313641	0.325371	1.50357	7.20463	0.0142857	C1QL4//NUPR1
GO:0051503	adenine_nucleotide_transport	Biological Process	2	37	140	18660	0.0313641	0.325371	1.50357	7.20463	0.0142857	LRRC8C//SLC35B2
GO:0071276	cellular_response_to_cadmium_ion	Biological Process	2	37	140	18660	0.0313641	0.325371	1.50357	7.20463	0.0142857	MT1F//MT2A
GO:0010507	negative_regulation_of_autophagy	Biological Process	3	92	140	18660	0.0319918	0.330538	1.49496	4.34627	0.0214286	ERFE//NUPR1//SLC7A5
GO:0072530	purine-containing_compound_transmembrane_transport	Biological Process	2	38	140	18660	0.0329467	0.335653	1.48219	7.01504	0.0142857	LRRC8C//SLC35B2
GO:1902229	regulation_of_intrinsic_apoptotic_signaling_pathway_in_response_to_DNA_damage	Biological Process	2	38	140	18660	0.0329467	0.335653	1.48219	7.01504	0.0142857	ACKR3//SNAI2
GO:0030030	cell_projection_organization	Biological Process	15	1194	140	18660	0.0344288	0.335653	1.46308	1.67444	0.107143	C15orf65//CC2D2A//CYFIP2//IL6//KIFAP3//MKS1//NPR2//OCRL//ODAD3//RTN4R//SNX10//SPEF2//STMN3//TCHP//ZNF212
GO:0015865	purine_nucleotide_transport	Biological Process	2	39	140	18660	0.03456	0.335653	1.46143	6.83516	0.0142857	LRRC8C//SLC35B2
GO:0031670	cellular_response_to_nutrient	Biological Process	2	39	140	18660	0.03456	0.335653	1.46143	6.83516	0.0142857	GDAP1//PIM1
GO:0046839	phospholipid_dephosphorylation	Biological Process	2	39	140	18660	0.03456	0.335653	1.46143	6.83516	0.0142857	INPP5E//OCRL
GO:1902017	regulation_of_cilium_assembly	Biological Process	3	96	140	18660	0.0356287	0.335653	1.4482	4.16518	0.0214286	CEP135//ODAD3//TCHP
GO:0031669	cellular_response_to_nutrient_levels	Biological Process	5	242	140	18660	0.0359027	0.335653	1.44487	2.75384	0.0357143	GDAP1//NUAK2//PIM1//SLC7A5//TTC5
GO:0052652	cyclic_purine_nucleotide_metabolic_process	Biological Process	2	40	140	18660	0.0362035	0.335653	1.44125	6.66429	0.0142857	EPHA2//NPR2
GO:0021675	nerve_development	Biological Process	3	97	140	18660	0.0365699	0.335653	1.43688	4.12224	0.0214286	ACKR3//B4GALNT1//NPR2
GO:0009187	cyclic_nucleotide_metabolic_process	Biological Process	2	41	140	18660	0.0378767	0.341559	1.42163	6.50174	0.0142857	EPHA2//NPR2
GO:0150077	regulation_of_neuroinflammatory_response	Biological Process	2	41	140	18660	0.0378767	0.341559	1.42163	6.50174	0.0142857	IL6//NUPR1
GO:0045926	negative_regulation_of_growth	Biological Process	5	247	140	18660	0.0386609	0.347403	1.41273	2.69809	0.0357143	FXN//MT1F//MT2A//RTN4R//TCHP
GO:0045124	regulation_of_bone_resorption	Biological Process	2	42	140	18660	0.0395789	0.351307	1.40254	6.34694	0.0142857	DEF8//IL6
GO:0046148	pigment_biosynthetic_process	Biological Process	2	42	140	18660	0.0395789	0.351307	1.40254	6.34694	0.0142857	FXN//MFSD12
GO:0042127	regulation_of_cell_population_proliferation	Biological Process	25	2324	140	18660	0.0396225	0.351307	1.40206	1.4338	0.178571	ACKR3//C1QL4//CEP135//CRIP2//CTCF//DEF8//EPHA2//ETV5//FXN//IL6//ITM2C//KIFAP3//MKS1//NR4A1//NUPR1//ODAD3//PARP6//PIM1//PTGES//RTN4R//SAAL1//SLC7A5//SNAI2//TCHP//ZNF777
GO:0043043	peptide_biosynthetic_process	Biological Process	7	421	140	18660	0.039646	0.351307	1.4018	2.21615	0.05	AARS2//CHAC1//EEF1A2//MIF4GD//MRPS2//PAIP1//RPL22L1
GO:0042542	response_to_hydrogen_peroxide	Biological Process	3	101	140	18660	0.0404617	0.357295	1.39296	3.95898	0.0214286	FXN//IL6//RHOB
GO:0006518	peptide_metabolic_process	Biological Process	8	516	140	18660	0.0408766	0.359714	1.38853	2.06645	0.0571429	AARS2//CHAC1//EEF1A2//MIF4GD//MIPEP//MRPS2//PAIP1//RPL22L1
GO:0003351	epithelial_cilium_movement_involved_in_extracellular_fluid_movement	Biological Process	2	43	140	18660	0.0413098	0.362277	1.38395	6.19934	0.0142857	ODAD3//SPEF2
GO:0010631	epithelial_cell_migration	Biological Process	3	103	140	18660	0.0424831	0.364081	1.37178	3.88211	0.0214286	NR4A1//PKN3//SNAI2
GO:0046849	bone_remodeling	Biological Process	2	44	140	18660	0.0430687	0.364081	1.36584	6.05844	0.0142857	EPHA2//SNX10
GO:0032642	regulation_of_chemokine_production	Biological Process	3	104	140	18660	0.0435125	0.364081	1.36139	3.84478	0.0214286	EPHA2//IL6//SNAI2
GO:0006935	chemotaxis	Biological Process	6	343	140	18660	0.0448491	0.364081	1.34825	2.33153	0.0428571	ACKR3//CCL20//EPHA2//HSD3B7//IL6//NR4A1
GO:0006862	nucleotide_transport	Biological Process	2	45	140	18660	0.0448552	0.364081	1.34819	5.92381	0.0142857	LRRC8C//SLC35B2
GO:0060337	type_I_interferon-mediated_signaling_pathway	Biological Process	2	45	140	18660	0.0448552	0.364081	1.34819	5.92381	0.0142857	IFITM2//IFITM3
GO:0120031	plasma_membrane_bounded_cell_projection_assembly	Biological Process	7	434	140	18660	0.0454185	0.364081	1.34277	2.14977	0.05	C15orf65//CC2D2A//MKS1//OCRL//ODAD3//SNX10//SPEF2
GO:0048771	tissue_remodeling	Biological Process	3	106	140	18660	0.0456087	0.364081	1.34095	3.77224	0.0214286	EPHA2//NPR2//SNX10
GO:0090132	epithelium_migration	Biological Process	3	106	140	18660	0.0456087	0.364081	1.34095	3.77224	0.0214286	NR4A1//PKN3//SNAI2
GO:0042330	taxis	Biological Process	6	345	140	18660	0.0459052	0.364081	1.33814	2.31801	0.0428571	ACKR3//CCL20//EPHA2//HSD3B7//IL6//NR4A1
GO:0002548	monocyte_chemotaxis	Biological Process	2	46	140	18660	0.0466688	0.364081	1.33097	5.79503	0.0142857	CCL20//IL6
GO:0006858	extracellular_transport	Biological Process	2	46	140	18660	0.0466688	0.364081	1.33097	5.79503	0.0142857	ODAD3//SPEF2
GO:0071357	cellular_response_to_type_I_interferon	Biological Process	2	46	140	18660	0.0466688	0.364081	1.33097	5.79503	0.0142857	IFITM2//IFITM3
GO:0071887	leukocyte_apoptotic_process	Biological Process	2	46	140	18660	0.0466688	0.364081	1.33097	5.79503	0.0142857	IL6//KIFAP3
GO:1902116	negative_regulation_of_organelle_assembly	Biological Process	2	46	140	18660	0.0466688	0.364081	1.33097	5.79503	0.0142857	NUPR1//TCHP
GO:0031329	regulation_of_cellular_catabolic_process	Biological Process	10	728	140	18660	0.0476396	0.364081	1.32203	1.83085	0.0714286	AGO1//EEF1A2//ERFE//EXOSC5//GAS5//IL6//NUPR1//PAIP1//SLC7A5//TTC5
GO:0006778	porphyrin-containing_compound_metabolic_process	Biological Process	2	47	140	18660	0.0485089	0.364081	1.31418	5.67173	0.0142857	FXN//RSAD1
GO:1990748	cellular_detoxification	Biological Process	3	109	140	18660	0.0488454	0.364081	1.31118	3.66841	0.0214286	GSTO2//PIM1//PTGES
GO:1905952	regulation_of_lipid_localization	Biological Process	4	183	140	18660	0.0491825	0.364081	1.30819	2.91335	0.0285714	EEPD1//ERFE//IL6//PTGES
GO:0120036	plasma_membrane_bounded_cell_projection_organization	Biological Process	14	1147	140	18660	0.0493064	0.364081	1.3071	1.62685	0.1	C15orf65//CC2D2A//CYFIP2//IL6//KIFAP3//MKS1//NPR2//OCRL//ODAD3//RTN4R//SNX10//SPEF2//STMN3//ZNF212
GO:0014013	regulation_of_gliogenesis	Biological Process	3	110	140	18660	0.0499487	0.364081	1.30148	3.63506	0.0214286	ETV5//IL6//SLC7A5
GO:0006417	regulation_of_translation	Biological Process	8	538	140	18660	0.0500236	0.364081	1.30083	1.98194	0.0571429	AGO1//EXOSC5//IL6//INPP5E//METTL5//MIF4GD//PAIP1//ZCCHC4
GO:0009066	aspartate_family_amino_acid_metabolic_process	Biological Process	2	48	140	18660	0.050375	0.364081	1.29778	5.55357	0.0142857	AADAT//GOT2
GO:0032660	regulation_of_interleukin-17_production	Biological Process	2	48	140	18660	0.050375	0.364081	1.29778	5.55357	0.0142857	IL6//SLC7A5
GO:0007017	microtubule-based_process	Biological Process	11	838	140	18660	0.0507939	0.364081	1.29419	1.74957	0.0785714	AAAS//C15orf65//CC2D2A//CEP135//DLG2//KIFAP3//MREG//ODAD3//SPEF2//STMN3//TUBB2A
GO:0009063	amino_acid_catabolic_process	Biological Process	3	111	140	18660	0.0510642	0.364081	1.29188	3.60232	0.0214286	AADAT//GOT2//QDPR
GO:1905954	positive_regulation_of_lipid_localization	Biological Process	3	111	140	18660	0.0510642	0.364081	1.29188	3.60232	0.0214286	EEPD1//ERFE//PTGES
GO:0090130	tissue_migration	Biological Process	3	112	140	18660	0.0521917	0.365438	1.2824	3.57015	0.0214286	NR4A1//PKN3//SNAI2
GO:0002673	regulation_of_acute_inflammatory_response	Biological Process	2	49	140	18660	0.0522668	0.365438	1.28177	5.44023	0.0142857	IL6//PTGES
GO:0033628	regulation_of_cell_adhesion_mediated_by_integrin	Biological Process	2	49	140	18660	0.0522668	0.365438	1.28177	5.44023	0.0142857	EPHA2//SNAI2
GO:0046596	regulation_of_viral_entry_into_host_cell	Biological Process	2	49	140	18660	0.0522668	0.365438	1.28177	5.44023	0.0142857	IFITM2//IFITM3
GO:0046850	regulation_of_bone_remodeling	Biological Process	2	49	140	18660	0.0522668	0.365438	1.28177	5.44023	0.0142857	DEF8//IL6
GO:0043604	amide_biosynthetic_process	Biological Process	8	545	140	18660	0.0531924	0.365783	1.27415	1.95649	0.0571429	AARS2//B4GALNT1//CHAC1//EEF1A2//MIF4GD//MRPS2//PAIP1//RPL22L1
GO:0072521	purine-containing_compound_metabolic_process	Biological Process	7	450	140	18660	0.0532338	0.365783	1.27381	2.07333	0.05	AADAT//ATP5MC2//DLG2//DNPH1//EPHA2//MACROD1//NPR2
GO:0042149	cellular_response_to_glucose_starvation	Biological Process	2	50	140	18660	0.0541836	0.365783	1.26613	5.33143	0.0142857	NUAK2//SLC7A5
GO:0048247	lymphocyte_chemotaxis	Biological Process	2	50	140	18660	0.0541836	0.365783	1.26613	5.33143	0.0142857	CCL20//HSD3B7
GO:0031668	cellular_response_to_extracellular_stimulus	Biological Process	5	272	140	18660	0.0543631	0.365783	1.2647	2.45011	0.0357143	GDAP1//NUAK2//PIM1//SLC7A5//TTC5
GO:0071674	mononuclear_cell_migration	Biological Process	3	114	140	18660	0.0544828	0.365783	1.26374	3.50752	0.0214286	CCL20//HSD3B7//IL6
GO:0007219	Notch_signaling_pathway	Biological Process	3	115	140	18660	0.0556463	0.365783	1.25456	3.47702	0.0214286	CHAC1//DNER//SNAI2
GO:0062014	negative_regulation_of_small_molecule_metabolic_process	Biological Process	3	115	140	18660	0.0556463	0.365783	1.25456	3.47702	0.0214286	ERFE//NUPR1//SNAI2
GO:0010043	response_to_zinc_ion	Biological Process	2	51	140	18660	0.0561251	0.365783	1.25084	5.22689	0.0142857	MT1F//MT2A
GO:0044085	cellular_component_biogenesis	Biological Process	28	2760	140	18660	0.0564492	0.365783	1.24834	1.35217	0.2	AAAS//ACTL8//AGO1//C15orf65//CC2D2A//CEP135//CIAO2B//CTH//CYFIP2//DHX30//DMKN//DNER//EXOSC5//FXN//H1-10//KIFAP3//LRRC8C//METTL5//MKS1//MRPS2//NR4A1//NUPR1//OCRL//ODAD3//SNX10//SPEF2//ZCCHC4//ZNF777
GO:0008285	negative_regulation_of_cell_population_proliferation	Biological Process	12	958	140	18660	0.0565936	0.365783	1.24723	1.66955	0.0857143	ACKR3//C1QL4//CTCF//IL6//ITM2C//KIFAP3//NUPR1//PTGES//RTN4R//SNAI2//TCHP//ZNF777
GO:0010665	regulation_of_cardiac_muscle_cell_apoptotic_process	Biological Process	2	52	140	18660	0.0580907	0.365783	1.23589	5.12637	0.0142857	KIFAP3//NUPR1
GO:0097194	execution_phase_of_apoptosis	Biological Process	2	52	140	18660	0.0580907	0.365783	1.23589	5.12637	0.0142857	BNIP1//NPR2
GO:0097237	cellular_response_to_toxic_substance	Biological Process	3	118	140	18660	0.0592074	0.369431	1.22762	3.38862	0.0214286	GSTO2//PIM1//PTGES
GO:0015804	neutral_amino_acid_transport	Biological Process	2	53	140	18660	0.06008	0.371553	1.22127	5.02965	0.0142857	MFSD12//SLC7A5
GO:0023051	regulation_of_signaling	Biological Process	34	3501	140	18660	0.0613296	0.371553	1.21233	1.29441	0.242857	ACKR3//BEGAIN//C1QL4//CARD16//CCL20//CHAC1//CTH//CYFIP2//DENND1A//DENND4B//EPHA2//ERFE//FGFBP3//FXN//GPR3//GPRC5A//IL6//ITM2C//MCF2L//MKS1//MOB3B//NLRX1//NUAK2//NUPR1//PIM1//RHOU//RTN4R//SLC25A22//SLC35B2//SNAI2//STK40//STMN3//SYP//TMEM198
GO:0010662	regulation_of_striated_muscle_cell_apoptotic_process	Biological Process	2	54	140	18660	0.0620925	0.371553	1.20696	4.93651	0.0142857	KIFAP3//NUPR1
GO:0034340	response_to_type_I_interferon	Biological Process	2	54	140	18660	0.0620925	0.371553	1.20696	4.93651	0.0142857	IFITM2//IFITM3
GO:0006520	amino_acid_metabolic_process	Biological Process	5	283	140	18660	0.0622904	0.371553	1.20558	2.35487	0.0357143	AADAT//AARS2//CTH//GOT2//QDPR
GO:0010646	regulation_of_cell_communication	Biological Process	34	3507	140	18660	0.0625661	0.371553	1.20366	1.29219	0.242857	ACKR3//BEGAIN//C1QL4//CARD16//CCL20//CHAC1//CTH//CYFIP2//DENND1A//DENND4B//EPHA2//ERFE//FGFBP3//FXN//GPR3//GPRC5A//IL6//ITM2C//MCF2L//MKS1//MOB3B//NLRX1//NUAK2//NUPR1//PIM1//RHOU//RTN4R//SLC25A22//SLC35B2//SNAI2//STK40//STMN3//SYP//TMEM198
GO:0002718	regulation_of_cytokine_production_involved_in_immune_response	Biological Process	3	121	140	18660	0.0628735	0.371553	1.20153	3.3046	0.0214286	IL6//NLRX1//SLC7A5
GO:0046474	glycerophospholipid_biosynthetic_process	Biological Process	4	200	140	18660	0.0639841	0.371553	1.19393	2.66571	0.0285714	ABHD4//INPP5E//OCRL//TAMM41
GO:0071248	cellular_response_to_metal_ion	Biological Process	4	200	140	18660	0.0639841	0.371553	1.19393	2.66571	0.0285714	CPNE8//DLG2//MT1F//MT2A
GO:1901605	alpha-amino_acid_metabolic_process	Biological Process	4	200	140	18660	0.0639841	0.371553	1.19393	2.66571	0.0285714	AADAT//CTH//GOT2//QDPR
GO:0009116	nucleoside_metabolic_process	Biological Process	2	55	140	18660	0.0641277	0.371553	1.19295	4.84675	0.0142857	DNPH1//MACROD1
GO:0033013	tetrapyrrole_metabolic_process	Biological Process	2	55	140	18660	0.0641277	0.371553	1.19295	4.84675	0.0142857	FXN//RSAD1
GO:0045071	negative_regulation_of_viral_genome_replication	Biological Process	2	55	140	18660	0.0641277	0.371553	1.19295	4.84675	0.0142857	IFITM2//IFITM3
GO:0030316	osteoclast_differentiation	Biological Process	2	56	140	18660	0.0661853	0.371553	1.17924	4.7602	0.0142857	EPHA2//SNX10
GO:0035914	skeletal_muscle_cell_differentiation	Biological Process	2	56	140	18660	0.0661853	0.371553	1.17924	4.7602	0.0142857	NR4A1//NUPR1
GO:0045912	negative_regulation_of_carbohydrate_metabolic_process	Biological Process	2	56	140	18660	0.0661853	0.371553	1.17924	4.7602	0.0142857	ERFE//NUPR1
GO:0052372	modulation_by_symbiont_of_entry_into_host	Biological Process	2	56	140	18660	0.0661853	0.371553	1.17924	4.7602	0.0142857	IFITM2//IFITM3
GO:0045786	negative_regulation_of_cell_cycle	Biological Process	6	379	140	18660	0.0662447	0.371553	1.17885	2.11006	0.0428571	MUS81//NPR2//NR4A1//NUPR1//RHOB//TPRA1
GO:0000226	microtubule_cytoskeleton_organization	Biological Process	8	574	140	18660	0.0676842	0.378794	1.16951	1.85764	0.0571429	AAAS//C15orf65//CC2D2A//CEP135//ODAD3//SPEF2//STMN3//TUBB2A
GO:0006749	glutathione_metabolic_process	Biological Process	2	57	140	18660	0.0682647	0.380375	1.1658	4.67669	0.0142857	CHAC1//GSTO2
GO:1905515	non-motile_cilium_assembly	Biological Process	2	57	140	18660	0.0682647	0.380375	1.1658	4.67669	0.0142857	CC2D2A//MKS1
GO:1901361	organic_cyclic_compound_catabolic_process	Biological Process	6	385	140	18660	0.0703056	0.384979	1.15301	2.07718	0.0428571	AGO1//DNPH1//EXOSC5//GOT2//MUS81//QDPR
GO:0031330	negative_regulation_of_cellular_catabolic_process	Biological Process	4	208	140	18660	0.0716732	0.384979	1.14464	2.56319	0.0285714	ERFE//NUPR1//PAIP1//SLC7A5
GO:0046579	positive_regulation_of_Ras_protein_signal_transduction	Biological Process	2	59	140	18660	0.0724875	0.384979	1.13974	4.51816	0.0142857	MCF2L//RTN4R
GO:0046686	response_to_cadmium_ion	Biological Process	2	59	140	18660	0.0724875	0.384979	1.13974	4.51816	0.0142857	MT1F//MT2A
GO:0007018	microtubule-based_movement	Biological Process	6	390	140	18660	0.0737978	0.389921	1.13196	2.05055	0.0428571	C15orf65//DLG2//KIFAP3//MREG//ODAD3//SPEF2
GO:0050767	regulation_of_neurogenesis	Biological Process	6	390	140	18660	0.0737978	0.389921	1.13196	2.05055	0.0428571	ETV5//IL6//KIFAP3//PARP6//RTN4R//SLC7A5
GO:0034341	response_to_type_II_interferon	Biological Process	3	130	140	18660	0.0744832	0.391129	1.12794	3.07582	0.0214286	CCL20//IFITM2//IFITM3
GO:0140888	interferon-mediated_signaling_pathway	Biological Process	2	60	140	18660	0.0746299	0.391129	1.12709	4.44286	0.0142857	IFITM2//IFITM3
GO:0006412	translation	Biological Process	6	392	140	18660	0.0752222	0.391129	1.12365	2.04009	0.0428571	AARS2//EEF1A2//MIF4GD//MRPS2//PAIP1//RPL22L1
GO:0002040	sprouting_angiogenesis	Biological Process	2	61	140	18660	0.0767925	0.391129	1.11468	4.37002	0.0142857	EPHA2//NR4A1
GO:0006626	protein_targeting_to_mitochondrion	Biological Process	2	62	140	18660	0.0789748	0.391129	1.10251	4.29954	0.0142857	GDAP1//MIPEP
GO:0061512	protein_localization_to_cilium	Biological Process	2	62	140	18660	0.0789748	0.391129	1.10251	4.29954	0.0142857	CC2D2A//SNX10
GO:1902475	L-alpha-amino_acid_transmembrane_transport	Biological Process	2	62	140	18660	0.0789748	0.391129	1.10251	4.29954	0.0142857	SLC25A22//SLC7A5
GO:2001233	regulation_of_apoptotic_signaling_pathway	Biological Process	6	398	140	18660	0.0795894	0.391129	1.09914	2.00933	0.0428571	ACKR3//CTH//FXN//ITM2C//NUPR1//SNAI2
GO:0034614	cellular_response_to_reactive_oxygen_species	Biological Process	3	134	140	18660	0.0799277	0.391129	1.0973	2.98401	0.0214286	FXN//IL6//RHOB
GO:0061008	hepaticobiliary_system_development	Biological Process	3	134	140	18660	0.0799277	0.391129	1.0973	2.98401	0.0214286	IL6//MKS1//SLC7A5
GO:0006790	sulfur_compound_metabolic_process	Biological Process	5	305	140	18660	0.0800037	0.391129	1.09689	2.18501	0.0357143	AADAT//CIAO2B//CTH//FXN//SLC35B2
GO:1902533	positive_regulation_of_intracellular_signal_transduction	Biological Process	12	1018	140	18660	0.0809139	0.394823	1.09198	1.57115	0.0857143	ACKR3//CARD16//CCL20//CTH//ERFE//GPR3//IL6//MCF2L//NUPR1//PIM1//RTN4R//SLC35B2
GO:0021545	cranial_nerve_development	Biological Process	2	63	140	18660	0.0811765	0.395348	1.09057	4.23129	0.0142857	ACKR3//NPR2
GO:0043087	regulation_of_GTPase_activity	Biological Process	5	308	140	18660	0.0826087	0.39672	1.08297	2.16373	0.0357143	ADAP1//CCL20//EPHA2//RTN4R//STMN3
GO:0007519	skeletal_muscle_tissue_development	Biological Process	3	136	140	18660	0.0827135	0.39672	1.08242	2.94013	0.0214286	DNER//NR4A1//NUPR1
GO:0045017	glycerolipid_biosynthetic_process	Biological Process	4	219	140	18660	0.0829806	0.39672	1.08102	2.43444	0.0285714	ABHD4//INPP5E//OCRL//TAMM41
GO:0031100	animal_organ_regeneration	Biological Process	2	64	140	18660	0.083397	0.39672	1.07885	4.16518	0.0142857	IL6//SLC7A5
GO:0042255	ribosome_assembly	Biological Process	2	64	140	18660	0.083397	0.39672	1.07885	4.16518	0.0142857	DHX30//MRPS2
GO:0007399	nervous_system_development	Biological Process	22	2160	140	18660	0.0841935	0.39672	1.07472	1.35754	0.157143	ACKR3//B4GALNT1//CC2D2A//CHAC1//CYFIP2//DHX30//DNER//EPHA2//HES4//IL6//ITM2C//KIFAP3//MKS1//N4BP3//NPR2//ODAD3//RBM45//RTN4R//SPEF2//STMN3//TUBB2A//ZNF212
GO:0034248	regulation_of_amide_metabolic_process	Biological Process	8	603	140	18660	0.0844094	0.39672	1.07361	1.7683	0.0571429	AGO1//EXOSC5//IL6//INPP5E//METTL5//MIF4GD//PAIP1//ZCCHC4
GO:0022607	cellular_component_assembly	Biological Process	25	2515	140	18660	0.0845265	0.39672	1.07301	1.32491	0.178571	AAAS//ACTL8//AGO1//C15orf65//CC2D2A//CEP135//CIAO2B//CTH//CYFIP2//DHX30//DMKN//DNER//FXN//H1-10//KIFAP3//LRRC8C//MKS1//MRPS2//NR4A1//NUPR1//OCRL//ODAD3//SNX10//SPEF2//ZNF777
GO:0042440	pigment_metabolic_process	Biological Process	2	65	140	18660	0.0856361	0.39672	1.06734	4.1011	0.0142857	FXN//MFSD12
GO:0043903	regulation_of_biological_process_involved_in_symbiotic_interaction	Biological Process	2	65	140	18660	0.0856361	0.39672	1.06734	4.1011	0.0142857	IFITM2//IFITM3
GO:0007266	Rho_protein_signal_transduction	Biological Process	2	66	140	18660	0.0878932	0.398793	1.05604	4.03896	0.0142857	RHOB//RHOU
GO:0046854	phosphatidylinositol_phosphate_biosynthetic_process	Biological Process	2	66	140	18660	0.0878932	0.398793	1.05604	4.03896	0.0142857	INPP5E//OCRL
GO:0051445	regulation_of_meiotic_cell_cycle	Biological Process	2	66	140	18660	0.0878932	0.398793	1.05604	4.03896	0.0142857	GPR3//NPR2
GO:0042254	ribosome_biogenesis	Biological Process	5	314	140	18660	0.087953	0.398793	1.05575	2.12238	0.0357143	DHX30//EXOSC5//METTL5//MRPS2//ZCCHC4
GO:0002526	acute_inflammatory_response	Biological Process	2	67	140	18660	0.0901681	0.398793	1.04495	3.97868	0.0142857	IL6//NUPR1
GO:0051057	positive_regulation_of_small_GTPase_mediated_signal_transduction	Biological Process	2	67	140	18660	0.0901681	0.398793	1.04495	3.97868	0.0142857	MCF2L//RTN4R
GO:0070613	regulation_of_protein_processing	Biological Process	2	67	140	18660	0.0901681	0.398793	1.04495	3.97868	0.0142857	CARD16//CHAC1
GO:1901607	alpha-amino_acid_biosynthetic_process	Biological Process	2	67	140	18660	0.0901681	0.398793	1.04495	3.97868	0.0142857	CTH//GOT2
GO:0006413	translational_initiation	Biological Process	2	68	140	18660	0.0924603	0.398793	1.03404	3.92017	0.0142857	MIF4GD//PAIP1
GO:0034976	response_to_endoplasmic_reticulum_stress	Biological Process	4	229	140	18660	0.0939758	0.400378	1.02698	2.32813	0.0285714	CHAC1//CTH//PARP6//RHBDD2
GO:0071241	cellular_response_to_inorganic_substance	Biological Process	4	229	140	18660	0.0939758	0.400378	1.02698	2.32813	0.0285714	CPNE8//DLG2//MT1F//MT2A
GO:0071479	cellular_response_to_ionizing_radiation	Biological Process	2	69	140	18660	0.0947695	0.403086	1.02333	3.86335	0.0142857	RHOB//SNAI2
GO:1901564	organonitrogen_compound_metabolic_process	Biological Process	42	4635	140	18660	0.0951071	0.403558	1.02179	1.20777	0.3	AADAT//AARS2//ABHD4//ATP5MC2//B4GALNT1//CARD16//CHAC1//CIAO2B//CTH//CTSF//CYFIP2//DLG2//DNER//DNPH1//EEF1A2//EPHA2//FXN//GGACT//GOT2//MACROD1//MAPK4//MGAT5B//MIF4GD//MINDY1//MIPEP//MRPS2//NPR2//NSMCE4A//NUAK2//PAIP1//PARP6//PIM1//PKN3//QDPR//RHBDD2//RNF141//RNPEPL1//RPL22L1//RSAD1//SLC35B2//SPSB2//TRIML2
GO:0006163	purine_nucleotide_metabolic_process	Biological Process	6	421	140	18660	0.0976239	0.403558	1.01044	1.89956	0.0428571	AADAT//ATP5MC2//DLG2//DNPH1//EPHA2//NPR2
GO:0010035	response_to_inorganic_substance	Biological Process	7	522	140	18660	0.0983985	0.403558	1.00701	1.78736	0.05	CPNE8//DLG2//FXN//IL6//MT1F//MT2A//RHOB
GO:0050905	neuromuscular_process	Biological Process	3	147	140	18660	0.0987597	0.403558	1.00542	2.72012	0.0214286	FXN//NPR2//ZNF212
GO:0006879	intracellular_iron_ion_homeostasis	Biological Process	2	71	140	18660	0.0994371	0.403558	1.00245	3.75453	0.0142857	ERFE//FXN
GO:0045600	positive_regulation_of_fat_cell_differentiation	Biological Process	2	71	140	18660	0.0994371	0.403558	1.00245	3.75453	0.0142857	PIM1//SNAI2
GO:1903317	regulation_of_protein_maturation	Biological Process	2	71	140	18660	0.0994371	0.403558	1.00245	3.75453	0.0142857	CARD16//CHAC1
GO:0071345	cellular_response_to_cytokine_stimulus	Biological Process	9	732	140	18660	0.0999018	0.403558	1.00043	1.63876	0.0642857	ACKR3//CCL20//CTH//IFITM2//IFITM3//IL6//MT2A//NPR2//SNX10

## Sheet: CC_result
ID	Term	Ontology	Count	Size	numInt	numTotal	p_value	fdr	Enrichment_Score	Fold_Enrichment	GeneRatio	Genes
GO:0005737	cytoplasm	Cellular Component	105	12123	145	19763	0.00332763	0.367737	2.47787	1.18049	0.724138	AAAS//AADAT//AARS2//ABHD4//ACKR3//ACTL8//ADAP1//AGO1//ATP5MC2//B4GALNT1//BEGAIN//BIVM//BNIP1//C15orf65//CARD16//CC2D2A//CEP135//CES3//CHAC1//CIAO2B//CRIP2//CTH//CTSF//CYFIP2//DENND1A//DENND4B//DHX30//DLG2//DNER//DNPH1//EEF1A2//EXOSC5//FBLIM1//FXN//GDAP1//GGACT//GOT2//GPR3//GPRC5A//GSTO2//HSD3B7//IFITM2//IFITM3//IL6//INPP5E//ITM2C//KIFAP3//KRT83//LRRC8C//MAPK4//MCF2L//METTL5//METTL7B//MFSD12//MGAT…
GO:0036038	MKS_complex	Cellular Component	2	13	145	19763	0.00395462	0.367737	2.4029	20.9687	0.0137931	CC2D2A//MKS1
GO:0005622	intracellular_anatomical_structure	Cellular Component	126	15489	145	19763	0.00597525	0.367737	2.22364	1.10875	0.868966	AAAS//AADAT//AARS2//ABHD4//ACKR3//ACTL8//ADAP1//AGO1//ALKBH2//ATP5MC2//B4GALNT1//BEGAIN//BIVM//BNIP1//C15orf65//C7orf26//CARD16//CC2D2A//CEP135//CES3//CHAC1//CIAO2B//CIZ1//CRIP2//CTCF//CTH//CTSF//CYFIP2//DENND1A//DENND4B//DHX30//DLG2//DNER//DNPH1//EEF1A2//ETV5//EXOSC5//FBLIM1//FOXQ1//FXN//GDAP1//GGACT//GOT2//GPR3//GPRC5A//GSTO2//H1-10//HES4//HSD3B7//IFITM2//IFITM3//IL6//INPP5E//ITM2C//JDP2//KIFAP…
GO:0031902	late_endosome_membrane	Cellular Component	5	175	145	19763	0.00947244	0.367737	2.02354	3.89419	0.0344828	IFITM2//IFITM3//MREG//RHOB//STOML1
GO:0033162	melanosome_membrane	Cellular Component	2	21	145	19763	0.0102463	0.367737	1.98943	12.9806	0.0137931	MFSD12//MREG
GO:0045009	chitosome	Cellular Component	2	21	145	19763	0.0102463	0.367737	1.98943	12.9806	0.0137931	MFSD12//MREG
GO:0090741	pigment_granule_membrane	Cellular Component	2	21	145	19763	0.0102463	0.367737	1.98943	12.9806	0.0137931	MFSD12//MREG
GO:0035869	ciliary_transition_zone	Cellular Component	3	73	145	19763	0.0165551	0.367737	1.78107	5.60123	0.0206897	CC2D2A//KIFAP3//MKS1
GO:0031312	extrinsic_component_of_organelle_membrane	Cellular Component	2	28	145	19763	0.0178371	0.367737	1.74868	9.73547	0.0137931	SNX10//TAMM41
GO:0099568	cytoplasmic_region	Cellular Component	6	292	145	19763	0.0208845	0.367737	1.68018	2.80061	0.0413793	C15orf65//DLG2//INPP5E//KIFAP3//ODAD3//TCHP
GO:0098588	bounding_membrane_of_organelle	Cellular Component	24	2175	145	19763	0.0271116	0.367737	1.56684	1.50396	0.165517	ATP5MC2//B4GALNT1//BNIP1//DENND1A//EEF1A2//GDAP1//IFITM2//IFITM3//INPP5E//ITM2C//MFSD12//MGAT5B//MREG//NLRX1//OCRL//RHBDD2//RHOB//RHOU//RP9//SLC35B2//SLC7A5//SNX10//STOML1//SYP
GO:0005759	mitochondrial_matrix	Cellular Component	8	487	145	19763	0.0274049	0.367737	1.56217	2.23896	0.0551724	AADAT//DHX30//FXN//GOT2//MIPEP//MRPS2//PPA2//TTC5
GO:0005770	late_endosome	Cellular Component	6	315	145	19763	0.0288807	0.367737	1.53939	2.59612	0.0413793	IFITM2//IFITM3//MFSD12//MREG//RHOB//STOML1
GO:1905348	endonuclease_complex	Cellular Component	2	39	145	19763	0.0331867	0.367737	1.47904	6.98957	0.0137931	AGO1//MUS81
GO:0005930	axoneme	Cellular Component	4	166	145	19763	0.0340969	0.367737	1.46728	3.28425	0.0275862	C15orf65//INPP5E//KIFAP3//ODAD3
GO:0097014	ciliary_plasm	Cellular Component	4	167	145	19763	0.0347415	0.367737	1.45915	3.26459	0.0275862	C15orf65//INPP5E//KIFAP3//ODAD3
GO:0005739	mitochondrion	Cellular Component	19	1666	145	19763	0.0358873	0.367737	1.44506	1.5544	0.131034	AADAT//AARS2//ABHD4//ATP5MC2//BNIP1//DHX30//FXN//GDAP1//GOT2//MIPEP//MRPS2//NLRX1//NR4A1//PPA2//RSAD1//SLC25A22//TAMM41//TCHP//TTC5
GO:0032838	plasma_membrane_bounded_cell_projection_cytoplasm	Cellular Component	5	254	145	19763	0.0395016	0.372683	1.40339	2.683	0.0344828	C15orf65//DLG2//INPP5E//KIFAP3//ODAD3
GO:0043227	membrane-bounded_organelle	Cellular Component	112	13917	145	19763	0.0406717	0.372683	1.39071	1.09688	0.772414	AAAS//AADAT//AARS2//ABHD4//ACKR3//ADAP1//AGO1//ALKBH2//ATP5MC2//B4GALNT1//BIVM//BNIP1//C15orf65//C7orf26//CC2D2A//CES3//CHAC1//CIAO2B//CIZ1//CPNE8//CTCF//CTH//CTSF//CYFIP2//DENND1A//DENND4B//DHX30//DNER//DNPH1//EEF1A2//ETV5//EXOSC5//FBLIM1//FOXQ1//FXN//GDAP1//GGACT//GOT2//GPRC5A//GSTO2//H1-10//HES4//HSD3B7//IFITM2//IFITM3//IL6//INPP5E//ITM2C//JDP2//KIFAP3//LRRC8C//MACROD1//MAPK4//METTL5//METTL7B/…
GO:0005811	lipid_droplet	Cellular Component	3	104	145	19763	0.0411959	0.372683	1.38515	3.93163	0.0206897	ABHD4//HSD3B7//METTL7B
GO:0005765	lysosomal_membrane	Cellular Component	7	444	145	19763	0.0455929	0.372683	1.3411	2.14882	0.0482759	EEF1A2//IFITM2//IFITM3//ITM2C//MFSD12//MREG//SLC7A5
GO:0098852	lytic_vacuole_membrane	Cellular Component	7	444	145	19763	0.0455929	0.372683	1.3411	2.14882	0.0482759	EEF1A2//IFITM2//IFITM3//ITM2C//MFSD12//MREG//SLC7A5
GO:0097542	ciliary_tip	Cellular Component	2	48	145	19763	0.0484177	0.372683	1.315	5.67902	0.0137931	KIFAP3//ODAD3
GO:0043229	intracellular_organelle	Cellular Component	111	13840	145	19763	0.0492088	0.372683	1.30796	1.09313	0.765517	AAAS//AADAT//AARS2//ABHD4//ACKR3//ACTL8//ADAP1//AGO1//ALKBH2//ATP5MC2//B4GALNT1//BIVM//BNIP1//C15orf65//C7orf26//CC2D2A//CEP135//CES3//CHAC1//CIAO2B//CIZ1//CTCF//CTSF//CYFIP2//DENND1A//DENND4B//DHX30//DNER//DNPH1//EEF1A2//ETV5//EXOSC5//FBLIM1//FOXQ1//FXN//GDAP1//GOT2//GPRC5A//H1-10//HES4//HSD3B7//IFITM2//IFITM3//IL6//INPP5E//ITM2C//JDP2//KIFAP3//KRT83//LRRC8C//MACROD1//MAPK4//METTL5//METTL7B//MFS…
GO:0043231	intracellular_membrane-bounded_organelle	Cellular Component	103	12694	145	19763	0.0500624	0.372683	1.30049	1.10592	0.710345	AAAS//AADAT//AARS2//ABHD4//ACKR3//ADAP1//AGO1//ALKBH2//ATP5MC2//B4GALNT1//BIVM//BNIP1//C7orf26//CES3//CHAC1//CIAO2B//CIZ1//CTCF//CTSF//CYFIP2//DENND1A//DENND4B//DHX30//DNER//DNPH1//EEF1A2//ETV5//EXOSC5//FBLIM1//FOXQ1//FXN//GDAP1//GOT2//GPRC5A//H1-10//HES4//HSD3B7//IFITM2//IFITM3//IL6//INPP5E//ITM2C//JDP2//KIFAP3//LRRC8C//MACROD1//MAPK4//METTL5//METTL7B//MFSD12//MGAT5B//MIF4GD//MINDY1//MIPEP//MOB3…
GO:0010008	endosome_membrane	Cellular Component	8	561	145	19763	0.0549866	0.377229	1.25974	1.94362	0.0551724	IFITM2//IFITM3//MREG//OCRL//RHOB//RHOU//SNX10//STOML1
GO:0043226	organelle	Cellular Component	117	14786	145	19763	0.0588928	0.381197	1.22994	1.0785	0.806897	AAAS//AADAT//AARS2//ABHD4//ACKR3//ACTL8//ADAP1//AGO1//ALKBH2//ATP5MC2//B4GALNT1//BIVM//BNIP1//C15orf65//C7orf26//CC2D2A//CEP135//CES3//CHAC1//CIAO2B//CIZ1//CPNE8//CTCF//CTH//CTSF//CYFIP2//DENND1A//DENND4B//DHX30//DLG2//DNER//DNPH1//EEF1A2//ETV5//EXOSC5//FBLIM1//FOXQ1//FXN//GDAP1//GGACT//GOT2//GPRC5A//GSTO2//H1-10//HES4//HSD3B7//IFITM2//IFITM3//IL6//INPP5E//ITM2C//JDP2//KIFAP3//KRT83//LRRC8C//MACR…
GO:0031090	organelle_membrane	Cellular Component	35	3724	145	19763	0.0661991	0.406326	1.17915	1.28098	0.241379	AAAS//ABHD4//ATP5MC2//B4GALNT1//BNIP1//DENND1A//EEF1A2//GDAP1//GPRC5A//HSD3B7//IFITM2//IFITM3//INPP5E//ITM2C//LRRC8C//METTL7B//MFSD12//MGAT5B//MREG//MRPS2//NLRX1//NR4A1//OCRL//PTGES//RHBDD2//RHOB//RHOU//RP9//SLC25A22//SLC35B2//SLC7A5//SNX10//STOML1//SYP//TAMM41
GO:0005774	vacuolar_membrane	Cellular Component	7	487	145	19763	0.0678942	0.409667	1.16817	1.95909	0.0482759	EEF1A2//IFITM2//IFITM3//ITM2C//MFSD12//MREG//SLC7A5
GO:0005741	mitochondrial_outer_membrane	Cellular Component	4	217	145	19763	0.0759524	0.432923	1.11946	2.51238	0.0275862	ATP5MC2//BNIP1//GDAP1//NLRX1
GO:0005829	cytosol	Cellular Component	48	5486	145	19763	0.0901854	0.449803	1.04486	1.19253	0.331034	AAAS//ADAP1//AGO1//CARD16//CC2D2A//CEP135//CES3//CHAC1//CIAO2B//CTH//CYFIP2//DENND1A//DENND4B//DHX30//DLG2//DNPH1//EXOSC5//FBLIM1//FXN//GDAP1//GGACT//GSTO2//INPP5E//KIFAP3//KRT83//MAPK4//MCF2L//METTL5//MIF4GD//MKS1//MT2A//MZT2A//N4BP2//NLRX1//NR4A1//OCRL//PAIP1//PIM1//PKN3//QDPR//RHOB//RHOU//SLC7A5//SPSB2//STK40//STMN3//TCHP//TTC5
GO:0001725	stress_fiber	Cellular Component	2	71	145	19763	0.0957936	0.449803	1.01866	3.83934	0.0137931	ACTL8//FBLIM1
GO:0097517	contractile_actin_filament_bundle	Cellular Component	2	71	145	19763	0.0957936	0.449803	1.01866	3.83934	0.0137931	ACTL8//FBLIM1

## Sheet: MF_result
ID	Term	Ontology	Count	Size	numInt	numTotal	p_value	fdr	Enrichment_Score	Fold_Enrichment	GeneRatio	Genes
GO:0008988	rRNA_(adenine-N6-)-methyltransferase_activity	Molecular Function	2	3	144	18311	0.000183302	0.0652831	3.73683	84.7731	0.0138889	METTL5//ZCCHC4
GO:0016212	kynurenine-oxoglutarate_transaminase_activity	Molecular Function	2	4	144	18311	0.00036471	0.0652831	3.43805	63.5799	0.0138889	AADAT//GOT2
GO:0036137	kynurenine_aminotransferase_activity	Molecular Function	2	4	144	18311	0.00036471	0.0652831	3.43805	63.5799	0.0138889	AADAT//GOT2
GO:0043813	phosphatidylinositol-3,5-bisphosphate_5-phosphatase_activity	Molecular Function	2	6	144	18311	0.000902386	0.0964164	3.04461	42.3866	0.0138889	INPP5E//OCRL
GO:0004445	inositol-polyphosphate_5-phosphatase_activity	Molecular Function	2	7	144	18311	0.00125682	0.0964164	2.90073	36.3313	0.0138889	INPP5E//OCRL
GO:0016842	amidine-lyase_activity	Molecular Function	2	7	144	18311	0.00125682	0.0964164	2.90073	36.3313	0.0138889	CHAC1//GGACT
GO:0034485	phosphatidylinositol-3,4,5-trisphosphate_5-phosphatase_activity	Molecular Function	2	7	144	18311	0.00125682	0.0964164	2.90073	36.3313	0.0138889	INPP5E//OCRL
GO:0016433	rRNA_(adenine)_methyltransferase_activity	Molecular Function	2	8	144	18311	0.00166713	0.111906	2.77803	31.7899	0.0138889	METTL5//ZCCHC4
GO:0004439	phosphatidylinositol-4,5-bisphosphate_5-phosphatase_activity	Molecular Function	2	10	144	18311	0.00265179	0.124207	2.57646	25.4319	0.0138889	INPP5E//OCRL
GO:0034594	phosphatidylinositol_trisphosphate_phosphatase_activity	Molecular Function	2	10	144	18311	0.00265179	0.124207	2.57646	25.4319	0.0138889	INPP5E//OCRL
GO:0046030	inositol_trisphosphate_phosphatase_activity	Molecular Function	2	12	144	18311	0.00384938	0.124207	2.41461	21.1933	0.0138889	INPP5E//OCRL
GO:0106019	phosphatidylinositol-4,5-bisphosphate_phosphatase_activity	Molecular Function	2	12	144	18311	0.00384938	0.124207	2.41461	21.1933	0.0138889	INPP5E//OCRL
GO:0008494	translation_activator_activity	Molecular Function	2	13	144	18311	0.00452589	0.124207	2.3443	19.563	0.0138889	MIF4GD//PAIP1
GO:0016840	carbon-nitrogen_lyase_activity	Molecular Function	2	13	144	18311	0.00452589	0.124207	2.3443	19.563	0.0138889	CHAC1//GGACT
GO:0034595	phosphatidylinositol_phosphate_5-phosphatase_activity	Molecular Function	2	13	144	18311	0.00452589	0.124207	2.3443	19.563	0.0138889	INPP5E//OCRL
GO:0106018	phosphatidylinositol-3,5-bisphosphate_phosphatase_activity	Molecular Function	2	15	144	18311	0.00603014	0.124207	2.21967	16.9546	0.0138889	INPP5E//OCRL
GO:0052745	inositol_phosphate_phosphatase_activity	Molecular Function	2	18	144	18311	0.00865235	0.132752	2.06287	14.1289	0.0138889	INPP5E//OCRL
GO:0030170	pyridoxal_phosphate_binding	Molecular Function	3	56	144	18311	0.00974104	0.145304	2.01139	6.81213	0.0208333	AADAT//CTH//GOT2
GO:0070279	vitamin_B6_binding	Molecular Function	3	57	144	18311	0.010224	0.148385	1.99038	6.69262	0.0208333	AADAT//CTH//GOT2
GO:1904047	S-adenosyl-L-methionine_binding	Molecular Function	2	21	144	18311	0.0116944	0.165261	1.93202	12.1104	0.0138889	METTL5//ZCCHC4
GO:0008649	rRNA_methyltransferase_activity	Molecular Function	2	23	144	18311	0.0139454	0.172197	1.85557	11.0574	0.0138889	METTL5//ZCCHC4
GO:0008483	transaminase_activity	Molecular Function	2	25	144	18311	0.0163678	0.172197	1.78601	10.1728	0.0138889	AADAT//GOT2
GO:0140102	catalytic_activity,_acting_on_a_rRNA	Molecular Function	2	25	144	18311	0.0163678	0.172197	1.78601	10.1728	0.0138889	METTL5//ZCCHC4
GO:0005112	Notch_binding	Molecular Function	2	26	144	18311	0.0176414	0.172197	1.75347	9.78152	0.0138889	CHAC1//DNER
GO:0016769	transferase_activity,_transferring_nitrogenous_groups	Molecular Function	2	26	144	18311	0.0176414	0.172197	1.75347	9.78152	0.0138889	AADAT//GOT2
GO:0034593	phosphatidylinositol_bisphosphate_phosphatase_activity	Molecular Function	2	26	144	18311	0.0176414	0.172197	1.75347	9.78152	0.0138889	INPP5E//OCRL
GO:0008198	ferrous_iron_binding	Molecular Function	2	27	144	18311	0.0189556	0.172197	1.72226	9.41924	0.0138889	ALKBH2//FXN
GO:0004364	glutathione_transferase_activity	Molecular Function	2	29	144	18311	0.0217033	0.172197	1.66347	8.76964	0.0138889	GSTO2//PTGES
GO:0052866	phosphatidylinositol_phosphate_phosphatase_activity	Molecular Function	2	30	144	18311	0.0231353	0.172197	1.63573	8.47731	0.0138889	INPP5E//OCRL
GO:0046914	transition_metal_ion_binding	Molecular Function	15	1109	144	18311	0.0281847	0.20453	1.54999	1.71992	0.104167	AARS2//ALKBH2//CIZ1//CRIP2//CTCF//FXN//MGAT5B//MT1F//MT2A//NR4A1//PIM1//RNPEPL1//TRIML2//ZCCHC4//ZNF212
GO:0015171	amino_acid_transmembrane_transporter_activity	Molecular Function	3	86	144	18311	0.0303557	0.208691	1.51776	4.4358	0.0208333	MFSD12//SLC25A22//SLC7A5
GO:0016799	hydrolase_activity,_hydrolyzing_N-glycosyl_compounds	Molecular Function	2	39	144	18311	0.0376483	0.219584	1.42425	6.52101	0.0138889	DNPH1//MACROD1
GO:0016788	hydrolase_activity,_acting_on_ester_bonds	Molecular Function	11	764	144	18311	0.0388464	0.219584	1.41065	1.83083	0.0763889	AARS2//ABHD4//AGO1//CES3//EXOSC5//HDDC3//INPP5E//MUS81//N4BP2//OCRL//PPA2
GO:0004520	DNA_endonuclease_activity	Molecular Function	2	41	144	18311	0.0412424	0.223861	1.38466	6.20291	0.0138889	MUS81//N4BP2
GO:0046943	carboxylic_acid_transmembrane_transporter_activity	Molecular Function	4	165	144	18311	0.0414235	0.223861	1.38275	3.08266	0.0277778	MFSD12//SLC16A14//SLC25A22//SLC7A5
GO:0005342	organic_acid_transmembrane_transporter_activity	Molecular Function	4	166	144	18311	0.0421968	0.223861	1.37472	3.06409	0.0277778	MFSD12//SLC16A14//SLC25A22//SLC7A5
GO:0008514	organic_anion_transmembrane_transporter_activity	Molecular Function	5	243	144	18311	0.0431619	0.223861	1.3649	2.61646	0.0347222	MFSD12//SLC16A14//SLC25A22//SLC35B2//SLC7A5
GO:0001227	DNA-binding_transcription_repressor_activity,_RNA_polymerase_II-specific	Molecular Function	6	326	144	18311	0.044187	0.223861	1.35471	2.34036	0.0416667	CTCF//FOXQ1//JDP2//SNAI2//ZBTB39//ZBTB5
GO:0019205	nucleobase-containing_compound_kinase_activity	Molecular Function	2	43	144	18311	0.04496	0.223861	1.34717	5.91441	0.0138889	DLG2//N4BP2
GO:0035198	miRNA_binding	Molecular Function	2	43	144	18311	0.04496	0.223861	1.34717	5.91441	0.0138889	AGO1//GAS5
GO:0001217	DNA-binding_transcription_repressor_activity	Molecular Function	6	334	144	18311	0.0486779	0.233393	1.31267	2.28431	0.0416667	CTCF//FOXQ1//JDP2//SNAI2//ZBTB39//ZBTB5
GO:0015175	neutral_L-amino_acid_transmembrane_transporter_activity	Molecular Function	2	46	144	18311	0.0507578	0.241212	1.2945	5.52868	0.0138889	MFSD12//SLC7A5
GO:0090079	translation_regulator_activity,_nucleic_acid_binding	Molecular Function	3	111	144	18311	0.0572156	0.260379	1.24249	3.43675	0.0208333	EEF1A2//MIF4GD//PAIP1
GO:0140640	catalytic_activity,_acting_on_a_nucleic_acid	Molecular Function	9	630	144	18311	0.0610319	0.265121	1.21444	1.81657	0.0625	AARS2//AGO1//ALKBH2//DHX30//EXOSC5//METTL5//MUS81//N4BP2//ZCCHC4
GO:0008270	zinc_ion_binding	Molecular Function	11	836	144	18311	0.0656787	0.2791	1.18258	1.67315	0.0763889	AARS2//CIZ1//CRIP2//CTCF//MT1F//MT2A//NR4A1//RNPEPL1//TRIML2//ZCCHC4//ZNF212
GO:0035091	phosphatidylinositol_binding	Molecular Function	5	276	144	18311	0.0671152	0.2791	1.17318	2.30362	0.0347222	ADAP1//DENND1A//MCF2L//MREG//SNX10
GO:1901681	sulfur_compound_binding	Molecular Function	5	277	144	18311	0.0679371	0.2791	1.16789	2.2953	0.0347222	FGFBP3//FXN//METTL5//RTN4R//ZCCHC4
GO:0016829	lyase_activity	Molecular Function	4	200	144	18311	0.073296	0.280726	1.13492	2.54319	0.0277778	CHAC1//CTH//GGACT//NPR2
GO:0061980	regulatory_RNA_binding	Molecular Function	2	57	144	18311	0.0740617	0.280726	1.13041	4.46174	0.0138889	AGO1//GAS5
GO:0030295	protein_kinase_activator_activity	Molecular Function	3	124	144	18311	0.0744324	0.280726	1.12824	3.07644	0.0208333	GPRC5A//MOB3B//PARP6
GO:1901682	sulfur_compound_transmembrane_transporter_activity	Molecular Function	2	58	144	18311	0.0763239	0.280726	1.11734	4.38482	0.0138889	MFSD12//SLC35B2
GO:0015291	secondary_active_transmembrane_transporter_activity	Molecular Function	5	288	144	18311	0.0773469	0.282553	1.11156	2.20763	0.0347222	MFSD12//SLC16A14//SLC25A22//SLC35B2//SLC7A5
GO:0005515	protein_binding	Molecular Function	118	14049	144	18311	0.0795772	0.288264	1.09921	1.06804	0.819444	AAAS//AADAT//AARS2//ABHD4//ACKR3//ACTL8//ADAP1//AGO1//ALKBH2//ATP5MC2//BEGAIN//BIVM//BNIP1//C15orf65//C1QL4//CARD16//CCL20//CDKN2AIPNL//CEP135//CHAC1//CIAO2B//CIZ1//CPNE8//CRIP2//CTCF//CTH//CUEDC1//CYFIP2//DHX30//DLG2//DMKN//DNER//DNPH1//EEF1A2//EEPD1//EPHA2//ERFE//ETV5//EXOSC5//FBLIM1//FGFBP3//FXN//GDAP1//GGACT//GIPC3//GPR3//GPRC5A//GSTO2//H1-10//HDDC3//HES4//HSD3B7//IFITM3//IL6//ITM2C//JDP2//KI…
GO:0004519	endonuclease_activity	Molecular Function	3	129	144	18311	0.0815996	0.288264	1.08831	2.9572	0.0208333	AGO1//MUS81//N4BP2
GO:0016765	transferase_activity,_transferring_alkyl_or_aryl_(other_than_methyl)_groups	Molecular Function	2	62	144	18311	0.0855857	0.294612	1.0676	4.10193	0.0138889	GSTO2//PTGES
GO:0019209	kinase_activator_activity	Molecular Function	3	133	144	18311	0.0875403	0.298926	1.05779	2.86826	0.0208333	GPRC5A//MOB3B//PARP6
GO:0004536	DNA_nuclease_activity	Molecular Function	2	63	144	18311	0.0879521	0.298926	1.05575	4.03682	0.0138889	MUS81//N4BP2
GO:0030145	manganese_ion_binding	Molecular Function	2	64	144	18311	0.0903379	0.299722	1.04413	3.97374	0.0138889	MGAT5B//PIM1
GO:0008173	RNA_methyltransferase_activity	Molecular Function	2	65	144	18311	0.0927427	0.305539	1.03272	3.91261	0.0138889	METTL5//ZCCHC4
GO:0015179	L-amino_acid_transmembrane_transporter_activity	Molecular Function	2	66	144	18311	0.0951662	0.311611	1.02152	3.85332	0.0138889	SLC25A22//SLC7A5
GO:0004518	nuclease_activity	Molecular Function	4	220	144	18311	0.0957933	0.311764	1.01866	2.31199	0.0277778	AGO1//EXOSC5//MUS81//N4BP2
