# Supplementary material for: Immune alterations and overexpression of CTCF in endometrial carcinoma: insights from molecular subtyping
Source: Cancer Cell Int. 2024 Dec 2;24:392. doi: 10.1186/s12935-024-03576-y (PMC11613940; doi:10.1186/s12935-024-03576-y)
Supplement: Supplementary file 9 — Additional file 9. [file 12935_2024_3576_MOESM9_ESM.xls]

## Sheet: KEGG
Column "ID" stands for pathway identifier used in KEGG
Column "Term" stands for the name of the pathway
Column "WebSite"stands for The map's website,the nodes with red frame and red symbol are associated with the DE genes, green nodes have no significance
Column "Count" stands for the count of the DE genes directly associated with the listed pathway
Column "Size" stands for the count of the chosen background population genes associated with the listed pathway
Column "numInt" stands for the total number of the DE genes
Column "numTotal" stands for the total number of background population genes
Column "p_value" stands for the enrichment p-value of the pathway used Fisher exact test
Column "fdr" stands for the false discovery rate of the pathway
Column "Enrichment_Score" stands for the Enrichment Score value of the pathway, it equals "-log10(p_value)"
Column "GeneRatio" stands for the Gene Ratio value of the pathway, it equals "Count/numInt"
Column "Genes" stands for the DE genes associated with the pathway
ID	Term	WebSite	Count	Size	numInt	numTotal	p_value	fdr	Enrichment_Score	GeneRatio	Genes
hsa04068	FoxO signaling pathway	http://www.genome.jp/kegg-bin/show_pathway?hsa04068+85417+595+9456+10769+5563+80854	6	131	103	8586	0.00480721	0.54623	2.31811	0.0582524	CCNB3//CCND1//HOMER1//PLK2//PRKAA2//SETD7
hsa00020	Citrate cycle (TCA cycle)	http://www.genome.jp/kegg-bin/show_pathway?hsa00020+47+3418+3419	3	30	103	8586	0.0053806	0.54623	2.26917	0.0291262	ACLY//IDH2//IDH3A
hsa05205	Proteoglycans in cancer	http://www.genome.jp/kegg-bin/show_pathway?hsa05205+288+595+3685+4233+4659+5962+10451	7	205	103	8586	0.0114606	0.54623	1.94079	0.0679612	ANK3//CCND1//ITGAV//MET//PPP1R12A//RDX//VAV3
hsa04015	Rap1 signaling pathway	http://www.genome.jp/kegg-bin/show_pathway?hsa04015+1944+9855+4254+5608+4233+57568+10451	7	210	103	8586	0.0129592	0.54623	1.88742	0.0679612	EFNA3//FARP2//KITLG//MAP2K6//MET//SIPA1L2//VAV3
hsa02010	ABC transporters	http://www.genome.jp/kegg-bin/show_pathway?hsa02010+21+1244+5825	3	45	103	8586	0.0165244	0.54623	1.78188	0.0291262	ABCA3//ABCC2//ABCD3
hsa04146	Peroxisome	http://www.genome.jp/kegg-bin/show_pathway?hsa04146+5825+26063+3418+10654	4	83	103	8586	0.017418	0.54623	1.759	0.038835	ABCD3//DECR2//IDH2//PMVK
hsa00514	Other types of O-glycan biosynthesis	http://www.genome.jp/kegg-bin/show_pathway?hsa00514+2589+51809+283464	3	47	103	8586	0.0185612	0.54623	1.73139	0.0291262	GALNT1//GALNT7//GXYLT1
hsa00510	N-Glycan biosynthesis	http://www.genome.jp/kegg-bin/show_pathway?hsa00510+4124+79644+201595	3	53	103	8586	0.025473	0.642388	1.59392	0.0291262	MAN2A1//SRD5A3//STT3B
hsa04151	PI3K-Akt signaling pathway	http://www.genome.jp/kegg-bin/show_pathway?hsa04151+595+9134+1944+59345+3685+4254+4233+23035+5563	9	359	103	8586	0.0280655	0.642388	1.55183	0.0873786	CCND1//CCNE2//EFNA3//GNB4//ITGAV//KITLG//MET//PHLPP2//PRKAA2
hsa00534	Glycosaminoglycan biosynthesis-heparan sulfate/heparin	http://www.genome.jp/kegg-bin/show_pathway?hsa00534+26035+64579	2	24	103	8586	0.0331359	0.6826	1.4797	0.0194175	GLCE//NDST4
hsa04218	Cellular senescence	http://www.genome.jp/kegg-bin/show_pathway?hsa04218+85417+595+9134+10114+5608	5	156	103	8586	0.0392714	0.689938	1.40592	0.0485437	CCNB3//CCND1//CCNE2//HIPK3//MAP2K6
hsa04110	Cell cycle	http://www.genome.jp/kegg-bin/show_pathway?hsa04110+85417+595+9134+10274+10735	5	157	103	8586	0.0401906	0.689938	1.39588	0.0485437	CCNB3//CCND1//CCNE2//STAG1//STAG2
hsa04810	Regulation of actin cytoskeleton	http://www.genome.jp/kegg-bin/show_pathway?hsa04810+733+3685+10787+4659+5962+10451	6	229	103	8586	0.0569295	0.761612	1.24466	0.0582524	C8G//ITGAV//NCKAP1//PPP1R12A//RDX//VAV3
hsa04115	p53 signaling pathway	http://www.genome.jp/kegg-bin/show_pathway?hsa04115+595+9134+64393	3	74	103	8586	0.0589745	0.761612	1.22934	0.0291262	CCND1//CCNE2//ZMAT3
hsa01210	2-Oxocarboxylic acid metabolism	http://www.genome.jp/kegg-bin/show_pathway?hsa01210+3418+3419	2	33	103	8586	0.0591544	0.761612	1.22801	0.0194175	IDH2//IDH3A
hsa00980	Metabolism of xenobiotics by cytochrome P450	http://www.genome.jp/kegg-bin/show_pathway?hsa00980+1545+1565+2941	3	78	103	8586	0.0669168	0.789468	1.17446	0.0291262	CYP1B1//CYP2D6//GSTA4
hsa00512	Mucin type O-glycan biosynthesis	http://www.genome.jp/kegg-bin/show_pathway?hsa00512+2589+51809	2	36	103	8586	0.0689827	0.789468	1.16126	0.0194175	GALNT1//GALNT7
hsa04610	Complement and coagulation cascades	http://www.genome.jp/kegg-bin/show_pathway?hsa04610+733+2152+5055	3	86	103	8586	0.0841709	0.809439	1.07484	0.0291262	C8G//F3//SERPINB2
hsa05418	Fluid shear stress and atherosclerosis	http://www.genome.jp/kegg-bin/show_pathway?hsa05418+2941+3685+5608+5563	4	139	103	8586	0.0856113	0.809439	1.06747	0.038835	GSTA4//ITGAV//MAP2K6//PRKAA2
hsa00513	Various types of N-glycan biosynthesis	http://www.genome.jp/kegg-bin/show_pathway?hsa00513+4124+201595	2	42	103	8586	0.090071	0.809439	1.04541	0.0194175	MAN2A1//STT3B
hsa05410	Hypertrophic cardiomyopathy	http://www.genome.jp/kegg-bin/show_pathway?hsa05410+781+3685+5563	3	90	103	8586	0.0934439	0.809439	1.02945	0.0291262	CACNA2D1//ITGAV//PRKAA2
hsa04510	Focal adhesion	http://www.genome.jp/kegg-bin/show_pathway?hsa04510+595+3685+4233+4659+10451	5	203	103	8586	0.0967017	0.809439	1.01457	0.0485437	CCND1//ITGAV//MET//PPP1R12A//VAV3
hsa05222	Small cell lung cancer	http://www.genome.jp/kegg-bin/show_pathway?hsa05222+595+9134+3685	3	92	103	8586	0.0982328	0.809439	1.00774	0.0291262	CCND1//CCNE2//ITGAV
