# Supplementary material for: Immune alterations and overexpression of CTCF in endometrial carcinoma: insights from molecular subtyping
Source: Cancer Cell Int. 2024 Dec 2;24:392. doi: 10.1186/s12935-024-03576-y (PMC11613940; doi:10.1186/s12935-024-03576-y)
Supplement: Supplementary file 10 — Additional file 10. [file 12935_2024_3576_MOESM10_ESM.xls]

## Sheet: KEGG
Column "ID" stands for pathway identifier used in KEGG
Column "Term" stands for the name of the pathway
Column "WebSite"stands for The map's website,the nodes with red frame and red symbol are associated with the DE genes, green nodes have no significance
Column "Count" stands for the count of the DE genes directly associated with the listed pathway
Column "Size" stands for the count of the chosen background population genes associated with the listed pathway
Column "numInt" stands for the total number of the DE genes
Column "numTotal" stands for the total number of background population genes
Column "p_value" stands for the enrichment p-value of the pathway used Fisher exact test
Column "fdr" stands for the false discovery rate of the pathway
Column "Enrichment_Score" stands for the Enrichment Score value of the pathway, it equals "-log10(p_value)"
Column "GeneRatio" stands for the Gene Ratio value of the pathway, it equals "Count/numInt"
Column "Genes" stands for the DE genes associated with the pathway
ID	Term	WebSite	Count	Size	numInt	numTotal	p_value	fdr	Enrichment_Score	GeneRatio	Genes
hsa01210	2-Oxocarboxylic acid metabolism	http://www.genome.jp/kegg-bin/show_pathway?hsa01210+51166+2806	2	33	51	8586	0.0162411	0.681736	1.78938	0.0392157	AADAT//GOT2
hsa04657	IL-17 signaling pathway	http://www.genome.jp/kegg-bin/show_pathway?hsa04657+6364+3569+5596	3	94	51	8586	0.0181193	0.681736	1.74186	0.0588235	CCL20//IL6//MAPK4
hsa04061	Viral protein interaction with cytokine and cytokine receptor	http://www.genome.jp/kegg-bin/show_pathway?hsa04061+57007+6364+3569	3	100	51	8586	0.0213237	0.681736	1.67114	0.0588235	ACKR3//CCL20//IL6
hsa01100	Metabolic pathways	http://www.genome.jp/kegg-bin/show_pathway?hsa01100+51166+517+2583+79094+1491+2806+119391+374659+80270+56623+146664+4882+4952+9536+5860	15	1543	51	8586	0.0308222	0.681736	1.51114	0.294118	AADAT//ATP5MC2//B4GALNT1//CHAC1//CTH//GOT2//GSTO2//HDDC3//HSD3B7//INPP5E//MGAT5B//NPR2//OCRL//PTGES//QDPR
hsa00270	Cysteine and methionine metabolism	http://www.genome.jp/kegg-bin/show_pathway?hsa00270+1491+2806	2	52	51	8586	0.0379813	0.681736	1.42043	0.0392157	CTH//GOT2
hsa05134	Legionellosis	http://www.genome.jp/kegg-bin/show_pathway?hsa05134+1917+3569	2	56	51	8586	0.0434572	0.681736	1.36194	0.0392157	EEF1A2//IL6
hsa00480	Glutathione metabolism	http://www.genome.jp/kegg-bin/show_pathway?hsa00480+79094+119391	2	57	51	8586	0.0448698	0.681736	1.34805	0.0392157	CHAC1//GSTO2
hsa04978	Mineral absorption	http://www.genome.jp/kegg-bin/show_pathway?hsa04978+4494+4502	2	60	51	8586	0.0492085	0.681736	1.30796	0.0392157	MT1F//MT2A
hsa05132	Salmonella infection	http://www.genome.jp/kegg-bin/show_pathway?hsa05132+26999+3569+388+7280	4	249	51	8586	0.059722	0.681736	1.22387	0.0784314	CYFIP2//IL6//RHOB//TUBB2A
hsa00562	Inositol phosphate metabolism	http://www.genome.jp/kegg-bin/show_pathway?hsa00562+56623+4952	2	73	51	8586	0.069619	0.681736	1.15727	0.0392157	INPP5E//OCRL
hsa01230	Biosynthesis of amino acids	http://www.genome.jp/kegg-bin/show_pathway?hsa01230+1491+2806	2	75	51	8586	0.0729711	0.681736	1.13685	0.0392157	CTH//GOT2
hsa04621	NOD-like receptor signaling pathway	http://www.genome.jp/kegg-bin/show_pathway?hsa04621+114769+3569+79671	3	186	51	8586	0.0980041	0.681736	1.00876	0.0588235	CARD16//IL6//NLRX1
